# Supplementary material for: Real-world pharmacovigilance analysis of pralatrexate using the FDA adverse event reporting system database
Source: Front Pharmacol. 2026 Apr 8;17:1773445. doi: 10.3389/fphar.2026.1773445 (PMC13099823; doi:10.3389/fphar.2026.1773445)
Supplement: Supplementary file 4 [file Supplementaryfile2.zip]

Archive with 8 entries (7 files):
- Supplement Material 2-Raw data/1-raw data(demo)-20250524.xlsx
- Supplement Material 2-Raw data/2-raw data(drug)-20250524.xlsx
- Supplement Material 2-Raw data/3-raw data(indi_code)-20250524.xlsx
- Supplement Material 2-Raw data/4-raw data(outc)-20250524.xlsx
- Supplement Material 2-Raw data/5-raw data(reac_code)-20250524.xlsx
- Supplement Material 2-Raw data/6-raw data(rpsr)-20250524.xlsx
- Supplement Material 2-Raw data/7-raw data(ther)-20250524.xlsx
- Supplement Material 2-Raw data/
