# Supplementary material for: Real-world pharmacovigilance analysis of pralatrexate using the FDA adverse event reporting system database
Source: Front Pharmacol. 2026 Apr 8;17:1773445. doi: 10.3389/fphar.2026.1773445 (PMC13099823; doi:10.3389/fphar.2026.1773445)
Supplement: Supplementary file 4 [file Supplementaryfile2.zip › Supplement Material 2-Raw data/1-raw data(demo)-20250524.xlsx]

## Sheet: Sheet1
primaryid	caseid	i_f_code	FOLL_SEQ	IMAGE	EVENT_DT	MFR_DT	FDA_DT	REPT_COD	MFR_NUM	MFR_SNDR	AGE	AGE_COD	SEX	E_SUB	WT	WT_COD	REPT_DT	OCCP_COD	DEATH_DT	TO_MFR	CONFID	GetDataYear	GetDataQT	REPORTER_COUNTRY	caseversion	init_fda_dt	occr_country	auth_num	lit_ref	age_grp
6411576	7156533	F	1	6411576-7	20090923	20091005	20091020	EXP	09-PDX10-01013	ALLOS THERAPEUTICS, INC.	58	YR	F	N	67.9	KG	20091015	CN				9	4	UNITED STATES
6416028	7168518	I		6416028-6	20090925	20091009	20091023	EXP	09-PDX10-01015	ALLOS THERAPEUTICS, INC.	52	YR	M	N	88.9	KG	20091021	OT				9	4	UNITED STATES
6453764	7197990	I		6453764-X	20080403	20091103	20091117	EXP	08-PDX10-00826	ALLOS THERAPEUTICS, INC.	43	YR	M	N	61.7	KG	20091113	OT				9	4	UNITED STATES
6480461	7222328	I		6480461-7	20091111	20091118	20091203	EXP	09-PDX10-01043	ALLOS THERAPEUTICS, INC.	76	YR	M	N	76	KG	20091201	OT				9	4	UNITED STATES
6521972	7241430	I		6521972-5	20091124	20091215	20091224	EXP	09-PDX10-01044	ALLOS THERAPEUTICS, INC.	49	YR	F	N			20091223	OT				9	4	UNITED STATES
6528942	7233336	F	1	6528942-1	20090712	20091214	20091224	EXP	09-PDX10-01000	ALLOS THERAPEUTICS, INC.	59	YR	M	N	82	KG	20091221	MD				9	4	ARGENTINA
6535904	7250761	I		6535904-7	20091129	20091223	20100106	EXP	09-PDX10-01046	ALLOS THERAPEUTICS, INC.	68	YR	M	N	80.7	KG	20100104					10	1	UNITED STATES
6542748	7250758	F	1	6542748-9	20091221	20091231	20100114	EXP	09-PDX10-01056	ALLOS THERAPEUTICS, INC.	70	YR	F	N	60.5	KG	20100112	OT				10	1	UNITED STATES
6565675	7278540	I		6565675-X		20100113	20100126	EXP	10-PDX10-01065	ALLOS THERAPEUTICS, INC.	50	YR	M	N			20100122	MD				10	1	UNITED STATES
6578828	7290195	I		6578828-1	20100112	20100120	20100202	EXP	10-PDX10-01071	ALLOS THERAPEUTICS, INC.	59	YR	F	N			20100128	MD				10	1	UNITED STATES
6589864	7173146	F	1	6589864-3	20091006	20100129	20100212	EXP	09-PDX10-01017	ALLOS THERAPEUTICS, INC.	75	YR	M	N	68.6	KG	20100210	OT				10	1	UNITED STATES
6589865	7301698	I		6589865-5	20100120	20100129	20100212	EXP	10-PDX10-01072	ALLOS THERAPEUTICS, INC.	56	YR	M	N	60.6	KG	20100210	OT				10	1	UNITED STATES
6592760	7303513	I		6592760-9	20100129	20100202	20100212	EXP	10-PDX10-01078	ALLOS THERAPEUTICS, INC.	81	YR	M	N			20100210	OT				10	1	FRANCE
6619982	7329009	I		6619982-2		20100218	20100304	EXP	2010AL000026	ALLOS			M	N			20100225	CN				10	1	UNITED STATES
6637425	7335636	F	1	6637425-X	20100129	20100224	20100311	EXP	2010AL000044	ALLOS	80	YR	M	N			20100310	MD				10	1	FRANCE
6638716	7325094	I		6638716-9	20100127		20100316	DIR					M	N			20100303	MD		N	N	10	1	UNITED STATES
6644846	7341703	F	1	6644846-8	20100120	20100302	20100317	EXP	2010AL000046	ALLOS THERAPEUTICS, INC.	56	YR	M	N	60.6	KG	20100315	MD				10	1	UNITED STATES
6656824	7309521	F	1	6656824-3	20100130	20100309	20100325	EXP	2010AL000001	ALLOS	68	YR	F	N	194	LBS	20100323	OT				10	1	UNITED STATES
6657943	7352755	F	1	6657943-8	20100126	20100312	20100326	EXP	2010AL000017	ALLOS	74	YR	M	N	58.2	KG	20100325	OT				10	1	UNITED STATES
6670790	7349365	I		6670790-6	20100317		20100406	DIR			47	YR	F	N	96.5	KG	20100405	PH		Y	Y	10	2	UNITED STATES
6673815	7348066	F	1	6673815-7		20100324	20100407	EXP	2010AL000056	ALLOS THERAPEUTICS, INC.		YR	M	N			20100330	OT				10	2	UNITED STATES
6686057	7367087	I		6686057-6		20100401	20100414	EXP	2010AL000078	ALLOS		YR	F	N			20100409	MD				10	2	UNITED STATES
6694281	7362551	F	1	6694281-1	20100324	20100407	20100421	EXP	2010AL000072	ALLOS THERAPEUTICS, INC.	68	YR	F	N	193	LBS	20100419	OT				10	2	UNITED STATES
6694282	7376231	F	1	6694282-3	20100127	20100408	20100421	EXP	2010AL000040	ALLOS THERAPEUTICS, INC.		YR	M	N			20100415	MD				10	2	UNITED STATES
6700010	7384055	I		6700010-5		20100217	20100422	PER	2010AL000022	ALLOS THERAPEUTICS, INC.		YR	F	N	155	LBS	20100406					10	2	UNITED STATES
6700016	7384075	I		6700016-6		20100125	20100422	PER	2010AL000061	ALLOS THERAPEUTICS, INC.		YR	F	N			20100406	OT				10	2	UNITED STATES
6700018	7384079	I		6700018-X	20091203	20091229	20100422	PER	2010AL000063	ALLOS THERAPEUTICS, INC.	63	YR	F	N	112	LBS	20100406					10	2	UNITED STATES
6700020	7384108	I		6700020-8	20100310	20100310	20100422	PER	2010AL000067	ALLOS THERAPEUTICS, INC.	63	YR	F	N	226	LBS	20100406	OT				10	2	UNITED STATES
6700029	7432573	I		6700029-4	20100220	20100226	20100422	PER	2010AL000041	ALLOS THERAPEUTICS, INC.		YR	F	N			20100406					10	2	UNITED STATES
6700035	7384039	I		6700035-X		20100113	20100422	PER	2010AL000058	ALLOS THERAPEUTICS, INC.	75	YR	M	N			20100406					10	2	UNITED STATES
6729971	7401010	I		6729971-5	20081217	20100430	20100513	EXP	2009AL000415	ALLOS THERAPEUTICS, INC.	73	YR	M	N	91	KG	20100510	OT				10	2	FRANCE
6738820	7366650	F	1	6738820-0	20100330	20100507	20100520	EXP	2010AL000077	ALLOS	65	YR	F	N	64	KG	20100514	MD				10	2	UNITED STATES
6769072	7425138	I		6769072-3	20100526	20100528	20100611	EXP	2010AL000101	ALLOS		YR	M	N			20100609	PH				10	2	UNITED STATES
6774915	7427283	I		6774915-3	20100609		20100616	DIR			45	YR	F	N	104.7	KG	20100611	PH		N	Y	10	2	UNITED STATES
6775222	7425056	I		6775222-5	20100609		20100615	DIR			45	YR	F	N	105.9	KG	20100614	MD		Y	N	10	2	UNITED STATES
6784997	7454456	I		6784997-0	20080821	20100604	20100618	EXP	2009AL000412	ALLOS THERAPEUTICS, INC.	50	YR	M	N	73	KG	20100616	MD				10	2	HUNGARY
6807426	7453393	I		6807426-7	20100617	20100617	20100625	EXP	2010AL000110	ALLOS	75	YR	F	N			20100622	OT				10	2	UNITED STATES
6812892	7469416	F	2	6812892-7	20091221	20100614	20100628	EXP	2010AL000052	ALLOS	70	YR	F	N	60.5	KG	20100622	MD				10	2	UNITED STATES
6836789	7501505	I		6836789-1	20100516	20100621	20100708	EXP	2010AL000111	ALLOS THERAPETUTICS, INC.	83	YR	F	N	60.5	KG	20100629	MD				10	3	UNITED STATES
6838821	7498480	I		6838821-8	20100325	20100623	20100709	EXP	2010AL000087	ALLOS THERAPEUTICS, INC.	62	YR	F	N			20100629	MD				10	3	CANADA
6917169	7619406	I		6917169-7	20100317	20100325	20100721	PER	2010AL000069	ALLOS THERAPEUTICS, INC.		YR	F	N			20100701	OT				10	3	UNITED STATES
6917171	7619407	I		6917171-5		20100412	20100721	PER	2010AL000080	ALLOS THERAPEUTICS, INC.		YR	F	N			20100701	OT				10	3	UNITED STATES
6917177	7567352	I		6917177-6	20100401	20100521	20100721	PER	2010AL000095	ALLOS THERAPEUTICS, INC.	46	YR	M	N	51	KG	20100708	PH				10	3	UNITED STATES
6917178	7567353	I		6917178-8	20100403	20100524	20100721	PER	2010AL000099	ALLOS THERAPEUTICS, INC.		YR	F	N			20100708	OT				10	3	UNITED STATES
6917291	7618036	I		6917291-5		20100330	20100721	PER	2010AL000074	ALLOS THERAPEUTICS, INC.		YR	F	N			20100708	MD				10	3	UNITED STATES
6917317	7618038	I		6917317-9	20100401	20100415	20100721	PER	2010AL000082	ALLOS THERAPEUTICS, INC.	70	YR	M	N			20100701	OT				10	3	UNITED STATES
6917320	7568935	I		6917320-9	20100330	20100513	20100721	PER	2010AL000093	ALLOS THERAPEUTICS, INC.	23	YR	F	N			20100701	OT				10	3	UNITED STATES
6917323	7618041	I		6917323-4		20100122	20100721	PER	2010AL000104	ALLOS THERAPEUTICS, INC.		YR	F	N			20100708	MD				10	3	UNITED STATES
6922567	7368312	F	2	6922567-1	20100323	20100729	20100810	EXP	2010AL000075	ALLOS THERAPEUTICS, INC.	55	YR	F	N			20100806	MD				10	3	UNITED STATES
6923060	7546792	I		6923060-2		20100728	20100811	EXP	2010AL000116	ALLOS THERAPEUTICS, INC.		YR		N			20100806	MD				10	3	UNITED STATES
6924305	7544745	I		6924305-5	20100628		20100811	DIR			64	YR	M	N	129	LBS	20100810	OT		N	Y	10	3	UNITED STATES
6981376	7599432	I		6981376-8	20100801	20100826	20100909	EXP	2010AL000121	ALLOS THERAPEUTICS, INC.	64	YR	M	N			20100902	MD				10	3	UNITED STATES
7023454	7366552	F	2	7023454-3	20100112	20100915	20100929	EXP	2010AL000076	ALLOS THERAPEUTICS, INC.	59	YR	F	N			20100922	MD				10	3	UNITED STATES
7033643	7601309	F	1	7033643-X	20100823	20100922	20101005	EXP	2010AL000120	ALLOS THERAPEUTICS, INC.	64	YR	M	N	71.5	KG	20101001	MD				10	4	SPAIN
7065558	7718767	I	1	7065558-5	20100609	20101005	20101019	EXP	2010AL000107	ALLOS THERAPEUTICS, INC.	45	YR	F	N	105.9	KG	20101015	MD				10	4	UNITED STATES
7080580	7672587	I		7080580-0	20101008	20101011	20101025	EXP	2010AL000124	ALLOS THERAPEUTICS, INC.		YR	M	N			20101021	OT				10	4	UNITED STATES
7099941	7743260	I		7099941-9	20091112	20101022	20101104	EXP	2009AL000408	ALLOS THERAPEUTICS, INC.	57	YR	F	N	71.3	KG	20101102	MD				10	4	UNITED STATES
7135344	7492429	F	4	7135344-6	20091006	20101105	20101118	EXP	2009AL000304	ALLOS THERAPEUTICS, INC.	75	YR	M	N	68.6	KG	20101115	MD				10	4	UNITED STATES
7177071	7745579	I		7177071-5	20101017	20101124	20101207	EXP	2010AL000134	ALLOS THERAPEUTICS, INC.	58	YR	M	N	73	KG	20101203	OT				10	4	UNITED STATES
7209472	7797860	I		7209472-0	20100609	20101213	20101223	EXP	2010AL000106	ALLOS THERAPEUTICS, INC.	71	YR	F	N	60	KG	20101221	MD				10	4	FRANCE
7226499	7778883	I		7226499-3		20101222	20110105	EXP	2010AL000142	ALLOS THERAPEUTICS, INC.	50	YR	M	N	110	KG	20101223	PH				11	1	UNITED STATES
7240417	7763498	F	1	7240417-3	20101217	20110104	20110118	EXP	2010AL000141	ALLOS THERAPEUTICS, INC.	50	YR	M	N	84	KG	20110113	MD				11	1	UNITED STATES
7269740	7807278	I		7269740-3	20101018	20110110	20110124	EXP	2010AL000128	ALLOS THERAPEUTICS, INC.	81	YR	M	N	80	KG	20110117	MD				11	1	FRANCE
7293816	7846154	I		7293816-8	20110104	20110119	20110203	EXP	2011AL000003	ALLOS THERAPEUTICS, INC.	50	YR	M	N			20110124	MD				11	1	UNITED STATES
7306833	7845016	I		7306833-6		20101026	20110121	PER	2010AL000129	ALLOS		YR		N			20110104	MD				11	1	UNITED STATES
7340412	7875162	I		7340412-X	20090815	20110216	20110228	EXP	2009AL000389	ALLOS THERAPEUTICS, INC.	77	YR	M	N	80.8	KG	20110225	MD				11	1	UNITED STATES
7341630	7458687	F	2	7341630-7	20100513	20110214	20110228	EXP	2010AL000094	ALLOS THERAPEUTICS, INC.		YR	M	N	68	KG	20110224	MD				11	1	SPAIN
7407584	7915440	I		7407584-X	20110307	20110322	20110405	EXP	2011AL000014	ALLOS THERAPEUTICS, INC.	74	YR	M	N			20110328	MD				11	2	UNITED STATES
7441481	7937804	I		7441481-9	20110402	20110405	20110418	EXP	2011AL000019	ALLOS THERAPEUTICS, INC.	63	YR	M	N	186.6	LBS	20110414	MD				11	2	UNITED STATES
7452206	7943626	I		7452206-5	20110321	20110411	20110425	EXP	2011AL000021	ALLOS THERAPEUTICS, INC.	96	YR	M	N			20110420	MD				11	2	UNITED STATES
7452207	7943637	I		7452207-7	20110409	20110411	20110425	EXP	2011AL000022	ALLOS THERAPEUTICS, INC.	60	YR	M	N			20110414	MD				11	2	UNITED STATES
7481838	7949664	F	1	7481838-3	20110416	20110504	20110506	EXP	2011AL000026	ALLOS THERAPEUTICS, INC.	50	YR	F	N			20110505	MD				11	2	UNITED STATES
7514699	7985815	I		7514699-4		20110128	20110422	PER	2011AL000004	ALLOS THERAPEUTICS, INC.		YR	M	N			20110330	MD				11	2	UNITED STATES
7514703	7985820	I		7514703-3	20100401	20110106	20110422	PER	2011AL000002	ALLOS THERAPEUTICS, INC.	78	YR	M	N			20110330	MD				11	2	UNITED STATES
7514724	7985825	I		7514724-0	20110314	20110330	20110422	PER	2011AL000013	ALLOS THERAPEUTICS, INC.		YR	F	N			20110330	MD				11	2	UNITED STATES
7528060	7995482	I		7528060-X	20110508	20110517	20110531	EXP	2011AL000041	ALLOS THERAPEUTICS	45	YR	F	N	68	KG	20110527	MD				11	2	UNITED STATES
7535877	7997567	I		7535877-4	20110419	20110520	20110602	EXP	2011AL000039	ALLOS THERAPEUTICS, INC.	27	YR	M	N			20110527	PH				11	2	UNITED STATES
7547991	8012715	I		7547991-8	20090520	20110525	20110608	EXP	2009AL000294	ALLOS THERAPEUTICS, INC.	81	YR	M	N	68	KG	20110602	MD				11	2	SPAIN
7548565	7891249	F	2	7548565-5	20110302	20110531	20110608	EXP	2011AL000008	ALLOS THERAPEUTICS, INC.	60	YR	F	N	55.1	KG	20110602	MD				11	2	UNITED STATES
7615756	8048934	I		7615756-4	20110502	20110627	20110711	EXP	2011AL000052	ALLOS THERAPEUTICS, INC.	77	YR	M	N			20110707	OT				11	3	UNITED STATES
7652825	8068922	I		7652825-7	20110420	20110504	20110722	PER	2011AL000034	ALLOS THERAPEUTICS, INC.	31	YR	F	N			20110720	OT				11	3	UNITED STATES
7652881	8068945	I		7652881-6	20110501	20110609	20110722	PER	2011AL000050	ALLOS THERAPEUTICS, INC.	33	YR	F	N			20110720	CN				11	3	UNITED STATES
7652884	8068963	I		7652884-1		20110324	20110722	PER	2011AL000015	ALLOS THERAPEUTICS, INC.		YR	F	N			20110720	MD				11	3	UNITED STATES
7652886	8068892	I		7652886-5	20110308	20110527	20110722	PER	2011AL000046	ALLOS THERAPEUTICS, INC.		YR	F	N			20110720	OT				11	3	UNITED STATES
7812025	8192653	I		7812025-4	20110824	20110928	20111011	EXP	2011AL000078	ALLOS THERAPEUTICS, INC.	66	YR	M	N			20111006	OT				11	4	UNITED STATES
7815093	8181672	I		7815093-9	20110726	20111013	20111014	DIR			61	YR	F	Y	102.5	KG	20111013	OT		N	N	11	4	UNITED STATES
7832933	8212580	I		7832933-8	20111004	20111005	20111019	EXP	2011AL0000080	ALLOS THERAPEUTICS, INC.	75	YR	F	N	104	LBS	20111013	MD				11	4	UNITED STATES
7860087	8228629	I		7860087-0	20110726	20111013	20111026	EXP	2011AL000082	ALLOS THERAPEUTICS, INC.	61	YR	F	N	102.5	KG	20111019	MD				11	4	UNITED STATES
7878688	8228650	I		7878688-2	20110615	20110711	20111020	PER	2011AL000054	ALLOS THERAPEUTICS, INC.	49	YR	M	N	210	LBS	20111005	OT				11	4	UNITED STATES
7878690	8228654	I		7878690-0	20110719	20110721	20111020	PER	2011AL000057	ALLOS THERAPEUTICS, INC.	46	YR	M	N			20111005	MD				11	4	UNITED STATES
7878692	8228657	I		7878692-4	20110802	20110810	20111020	PER	2011AL000061	ALLOS THERAPEUTICS, INC.	65	YR	F	N			20111005	PH				11	4	UNITED STATES
7878693	8228658	I		7878693-6		20110824	20111020	PER	2011AL000065	ALLOS THERAPEUTICS, INC.	68	YR	F	N			20111005					11	4	UNITED STATES
7878695	8228659	I		7878695-X		20110914	20111020	PER	2011AL000068	ALLOS THERAPEUTICS, INC.		YR	M	N			20111005					11	4	UNITED STATES
7878708	8228663	I		7878708-5	20110919	20110922	20111020	PER	2011AL000075	ALLOS THERAPEUTICS, INC.	72	YR	M	N			20111005					11	4	UNITED STATES
7905941	8178178	F	1	7905941-6	20110918	20111024	20111108	EXP	2011AL000073	ALLOS THERAPEUTICS, INC.	83	YR	M	N	80.1	KG	20111102	MD				11	4	UNITED STATES
7905942	8228661	I		7905942-8	20110907	20111026	20111108	EXP	2011AL000070	ALLOS THERAPEUTICS, INC.	70	YR	M	N			20111102	MD				11	4	UNITED STATES
7960358	8279535	I		7960358-3	20111114	20111122	20111130	EXP	2011AL000090	ALLOS THERAPEUTICS, INC.	55	YR	F	N	203	LBS	20111128	MD				11	4	UNITED STATES
7981706	8304372	I		7981706-4	20111114	20111129	20111213	EXP	2011AL000093	ALLOS THERAPEUTICS, INC.	64	YR	F	N	56	KG	20111208	PH				11	4	UNITED STATES
7981712	8304479	I		7981712-X	20111128	20111130	20111213	EXP	2011AL000095	ALLOS THERAPEUTICS, INC.	58	YR	F	N	195.8	LBS	20111208	OT				11	4	UNITED STATES
8013292	8320876	I		8013292-7	20110307	20111216	20111223	EXP	2011AL000099	ALLOS THERAPEUTICS, INC.	51	YR	M	N			20111221	MD				11	4	UNITED STATES
8015968	8316716	I		8015968-4	20111207	20111216	20111223	EXP	2011AL000096	ALLOE THERAPEUTICS, INC.	56	YR	F	N	65	KG	20111221	MD				11	4	ITALY
8028016	8333674	I		8028016-7	20111221	20111222	20120104	EXP	2011AL000100	ALLOS THERAPEUTICS, INC.		YR		N			20111223	OT				12	1	UNITED STATES
8065125	8373360	I	1	8065125-0	20111004	20120105	20120117	EXP	2011AL000080	ALLOS THERAPEUTICS, INC.	75	YR	F	N	104	LBS	20120112	MD				12	1	UNITED STATES
8131156	8408551	I		8131156-5	20120101	20120124	20120207	EXP	2012AL000008	ALLOS THERAPEUTICS, INC.	41	YR	F	N	189	LBS	20120201	OT				12	1	UNITED STATES
8144683	8428407	I		8144683-1	20120127	20120208	20120214	EXP	2012AL000011	ALLOS THERAPEUTICS, INC.	34	YR	F	N			20120213	CN				12	1	UNITED STATES
8176655	8440680	I		8176655-5	20110301	20110928	20120123	PER	2011AL000077	ALLOS THERAPEUTICS, INC.	66	YR	F	N			20120104	OT				12	1	UNITED STATES
8176740	8440702	I		8176740-8	20111006	20111007	20120123	PER	2011AL000081	ALLOS THERAPEUTICS, INC.	55	YR	F	N	135	LBS	20120104	MD				12	1	UNITED STATES
8176742	8440664	I		8176742-1	20111108	20111111	20120123	PER	2011AL000088	ALLOS THERAPEUTICS, INC.	54	YR	M	N			20120104	MD				12	1	UNITED STATES
8176746	8440683	I		8176746-9	20111206	20111212	20120123	PER	2011AL000097	ALLOS THERAPEUTICS, INC.	24	YR	F	N			20120104	MD				12	1	UNITED STATES
8254996	8495514	I		8254996-0		20120316	20120329	EXP	2012AL000025	ALLOS THERAPEUTICS, INC.	63	YR	M	N			20120326	PH				12	1	UNITED STATES
8264252	8444472	F	1	8264252-2	20120215	20120323	20120403	EXP	2012AL000012	ALLOS THERAPEUTICS, INC.	34	YR	F	N			20120329	CN				12	2	UNITED STATES
8264286	8503029	I		8264286-8	20120304	20120319	20120403	EXP	2012AL000027	ALLOS THERAPEUTICS, INC.	79	YR	F	N			20120329	OT				12	2	UNITED STATES
8306650	8537348	I		8306650-4	20120301	20120410	20120420	EXP	2012AL000035	ALLOS THERAPEUTICS, INC.	70	YR	F	N	130	LBS	20120417	MD				12	2	UNITED STATES
8339243	8447670	F	2	8339243-3	20120211	20120425	20120502	EXP	2012AL000016	ALLOS THERAPEUTICS, INC.	65	YR	M	N			20120501	MD				12	2	CANADA
8348732	8546131	F	1	8348732-7	20120415	20120427	20120508	EXP	2012AL000039	ALLOS THERAPEUTICS, INC.	65	YR	M	N	57.4	KG	20120503	MD				12	2	UNITED STATES
8359209	8566717	I		8359209-7	20120418	20120507	20120511	EXP	2012AL000045	ALLOS THERAPEUTICS, INC.	34	YR	M	N			20120510	MD				12	2	UNITED STATES
8376996	8577981	I		8376996-2	20120314	20120510	20120521	EXP	2012AL000047	ALLOS THERAPEUTICS, INC.	75	YR	M	N			20120516	MD				12	2	UNITED STATES
8438710	8629240	I		8438710-1	20120604		20120611	DIR			51	YR	M	N	76	KG	20120607	OT		N	Y	12	2	UNITED STATES
8468514	8598828	F	1	8468514-5	20120505	20120608	20120619	EXP	2012AL000049	ALLOS THERAPEUTICS, INC.	62	YR	M	N	293	LBS	20120614	MD				12	2	UNITED STATES
8468778	8645403	I		8468778-8	20120604	20120607	20120619	EXP	2012AL000054	ALLOS THERAPEUTICS, INC.	51	YR	M	N			20120614	MD				12	2	UNITED STATES
8468807	8649237	I		8468807-1	20120510	20120606	20120619	EXP	2012AL000050	ALLOS THERAPEUTICS, INC.	82	YR	F	N	65.3	KG	20120614	MD				12	2	UNITED STATES
8490039	8661731	I		8490039-1	20120424	20120614	20120626	EXP	2012AL000058	ALLOS THERAPEUTICS, INC.	53	YR	M	N	93.4	KG	20120619	MD				12	2	UNITED STATES
8572566	8714917	I		8572566-1	20111201	20120103	20120420	PER	2012AL000002	ALLOS THERAPEUTICS, INC.	43	YR	F	N			20120410	MD				12	2	UNITED STATES
8572592	8722653	I		8572592-2	20120301	20120306	20120420	PER	2012AL000019	ALLOS THERAPEUTICS, INC	82	YR	M	N	81.9	KG	20120410	OT				12	2	UNITED STATES
8549373	8700064	I		8549373-9	20120421		20120720	DIR			62	YR	F	N	107.7	KG	20120719	OT		Y	N	12	3	UNITED STATES
8549485	8701724	I		8549485-X	20120421		20120720	DIR			62	YR	F	N	107.7	KG	20120719	OT		Y	N	12	3	UNITED STATES
8571051	8714851	I		8571051-0	20120720		20120730	DIR			80	YR	F	N	69	KG	20120727	PH		N	Y	12	3	UNITED STATES
8604256	8716862	F		8604256-0	20120714	20120726	20120807	EXP	2012AL000066	ALLOS THERAPEUTICS, INC.	55	YR	M	N	84.5	KG	20120806	OT				12	3	UNITED STATES
85101522	8510152	F			20120326	20120928	20121011	EXP	2012AL000032	ALLOS	82	YR	M	N	83	KG	20121005	MD				12	4	US	2	20120409
87837561	8783756	I			2012	20120820	20120829	EXP	2012AL000073	ALLOS	77	YR	M	N			20120827					12	4	US	1	20120829
87894931	8789493	I			20120730	20120829	20120906	EXP	2012AL000076	ALLOS	61	YR	M	N			20120904					12	4	US	1	20120906
88169621	8816962	I			20120725		20121003	DIR			45	YR	F	N	76.00	KG	20121001	OT		Y		12	4	US	1	20121003
88193812	8819381	F			20120902	20120920	20121010	EXP	2012AL000081	ALLOS	76	YR	M	N	98.8	KG	20121008	OT				12	4	US	2	20121003
88367111	8836711	I			20120921	20120926	20121010	EXP	2012AL000082	ALLOS	64	YR	M	N			20121005	OT				12	4	US	1	20121010
88400441	8840044	I				20121005	20121011	EXP	2012AL000087	ALLOS				N			20121008	OT				12	4	US	1	20121011
88468631	8846863	I			20120914	20121009	20121016	EXP	2012AL000088	ALLOS	77	YR	M	N			20121011	OT				12	4	US	1	20121016
89478011	8947801	I			20121009		20121203	DIR			56	YR	M	N	75	KG	20121130	PH				12	4	US	1	20121203
90151733	9015173	F			20121202	20130107	20130122	EXP	2012AL000105	ALLOS	70	YR	M	N	71.1	KG	20130116	OT				13	1	US	3	20130103
90151751	9015175	I			20121219	20121220	20130103	EXP	2012AL000103	ALLOS	65	YR	M	N	59.2	KG	20121221					13	1	US	1	20130103
90326902	9032690	F			20121101	20130108	20130122	EXP	2013AL000003	ALLOS	65	YR	F	N			20130116	RN				13	1	US	2	20130110
90616982	9061698	F			20130109	20130122	20130201	EXP	2013AL000005	ALLOS	65	YR	M	N	57.8	KG	20130130	OT				13	1	US	2	20130122
91228131	9122813	I			20130115	20130117	20130130	EXP	2013AL000007	ALLOS	76	YR	F	N	58.1	KG	20130125	OT				13	1	US	1	20130130
91591482	9159148	F				20130301	20130311	EXP	13-F-US-00068	SPECTRUM	77	YR	M	N			20130307	MD				13	1	US	2	20130311
91627781	9162778	I			20130108	20130129	20130207	EXP	2013AL000010	ALLOS	57	YR	M	N	134	LBS	20130131	RN				13	1	US	1	20130207
91673531	9167353	I				20130218	20130305	EXP	13-F-US-00065	SPECTRUM	57	YR	M	N			20130226					13	1	US	1	20130305
91710581	9171058	I			20130219	20130225	20130312	EXP	13-F-KR-00080	SPECTRUM	52	YR	M	N			20130308	OT				13	1	KR	1	20130312
92092991	9209299	I			2012	20120509	20120720	PER	2012AL000046	ALLOS			M	N			20120626					13	1	US	1	20120720
92300771	9230077	I			20120421	20120719	20121023	PER	2012AL000065	SPECTRUM	62	YR	F	N	107.7	KG	20121004	OT				13	1	US	1	20121023
92300821	9230082	I			20120830	20120830	20121023	PER	2012AL000077	SPECTRUM	76	YR	M	N			20121004	OT				13	1	US	1	20121023
92300841	9230084	I			20120823	20120830	20121023	PER	2012AL000078	SPECTRUM	76	YR	M	N			20121004	CN				13	1	US	1	20121023
92302711	9230271	I			20120524	20120702	20121023	PER	2012AL000062	SPECTRUM	28	YR	M	N			20121004	OT				13	1	US	1	20121023
92302831	9230283	I			20120729	20120802	20121023	PER	2012AL000069	SPECTRUM	72	YR	M	N			20121004					13	1	US	1	20121023
92302881	9230288	I			20120803	20120807	20121023	PER	2012AL000070	SPECTRUM	66	YR	M	N	71	KG	20121004	RN				13	1	US	1	20121023
92302911	9230291	I			201208	20120823	20121023	PER	2012AL000074	SPECTRUM	76	YR	M	N			20121004					13	1	US	1	20121023
92302961	9230296	I			201208	20120823	20121023	PER	23012AL000075	SPECTRUM	72	YR	M	N			20121004	CN				13	1	US	1	20121023
91705172	9170517	F			20130124	20130304	20130412	EXP	13-F-US-00082	SPECTRUM	62	YR	M	N	144.2	KG	20130410	OT				13	2	US	2	20130312
91748752	9174875	F				20130523	20130605	EXP	13-F-KR-00084	SPECTRUM	35	YR	F	N			20130603	OT				13	2	KR	2	20130318
92326151	9232615	I				20130403	20130412	EXP	13-F-US-00100	SPECTRUM	68	YR	F	N			20130408	OT				13	2	US	1	20130412
92334982	9233498	F			20130329	20130611	20130626	EXP	13-F-US-00097	SPECTRUM	54	YR	M	N	106.2	KG	20130618	OT				13	2	US	2	20130412
92554432	9255443	F			20130405	20130412	20130429	EXP	13-F-US-00104	SPECTRUM	83	YR	M	N	68.9	KG	20130425	OT				13	2	US	2	20130418
92768121	9276812	I			20130401	20130416	20130501	EXP	13-F-US-00107	SPECTRUM			M	N			20130429	OT				13	2	US	1	20130501
93027263	9302726	F			20130503	20130529	20130613	EXP	13-F-KR-00164	SPECTRUM	43	YR	M	N			20130606	OT				13	2	KR	3	20130516
93034832	9303483	F				20130515	20130530	EXP	13-F-US-00160	SPECTRUM	52	YR	M	N	68.9	KG	20130521	PH				13	2	US	2	20130516
93408911	9340891	I			20130402	20130523	20130605	EXP	13-F-KR-00103	SPECTRUM			M	N	59	KG	20130603	MD				13	2	KR	1	20130605
93698111	9369811	I			20130517	20130614	20130621	EXP	13-F-US-00180	SPECTRUM	83	YR	M	N	65.0	KG	20130619					13	2	US	1	20130621
93792641	9379264	I			20130306	20130325	20130402	EXP	13-F-US-00093	SPECTRUM	56	YR	M	N			20130327	OT				13	2	US	1	20130402
93956421	9395642	I			20130624	20130626	20130711	EXP	US-SPECTRUM PHARMACEUTICALS, INC.-13-F-US-00197	SPECTRUM	43	YR	F	Y	103	KG	20130709	CN				13	3	US	1	20130711	US
94056931	9405693	I			20130521	20130702	20130717	EXP	KR-SPECTRUM PHARMACEUTICALS, INC.-13-F-KR-00174	SPECTRUM	75	YR	M	Y			20130715	CN				13	3	GB	1	20130717	KR
94057031	9405703	I			201306	20130712	20130717	EXP	US-SPECTRUM PHARMACEUTICALS, INC.-13-F-US-00210	SPECTRUM	41	YR	M	Y	86.17	KG	20130716	CN				13	3	US	1	20130717	US
94248911	9424891	I				20130723	20130729	EXP	US-SPECTRUM PHARMACEUTICALS, INC.-13-F-US-00215	SPECTRUM			F	Y	89.8	KG	20130725	CN				13	3	US	1	20130729	US
94428632	9442863	F			201307	20130808	20130819	EXP	KR-SPECTRUM PHARMACEUTICALS, INC.-13-F-KR-00212	SPECTRUM	78	YR	M	Y			20130815	CN				13	3	GB	2	20130806	KR
94623561	9462356	I				20130813	20130816	EXP	US-SPECTRUM PHARMACEUTICALS, INC.-13-F-US-00228	SPECTRUM			M	Y	64	KG	20130815	CN				13	3	US	1	20130816	US
94650522	9465052	F			20130809	20130902	20130917	EXP	KP-SPECTRUM PHARMACEUTICALS, INC.-13-F-KR-00229	SPECTRUM	75	YR	M	Y			20130912	CN				13	3	GB	2	20130819	KR
95012812	9501281	F			20130819	20131125	20131209	EXP	KR-SPECTRUM PHARMACEUTICALS, INC.-13-F-KR-00253	SPECTRUM	64	YR	F	Y			20131204	CN				13	4	GB	2	20130905	KR
95295653	9529565	F			20130820	20131108	20131121	EXP	KR-SPECTRUM PHARMACEUTICALS, INC.-13-F-KR-00259	SPECTRUM			M	Y			20131119	CN				13	4	GB	3	20130917	KR
95295702	9529570	F				20130927	20131011	EXP	KR-SPECTRUM PHARMACEUTICALS, INC.-13-F-KR-00260	SPECTRUM			F	Y			20131009	CN				13	4	GB	2	20130917	KR
97025651	9702565	I			201212	20130218	20131121	EXP	US-SPECTRUM PHARMACEUTICALS, INC.-13-F-US-00067	SPECTRUM	73	YR	F	Y	69.84	KG	20131121	CN				13	4	US	1	20131121	US
97025711	9702571	I			201301	20130221	20131121	EXP	US-SPECTRUM PHARMACEUTICALS, INC.-13-F-US-00070	SPECTRUM	63	YR	M	Y	144	KG	20131121	CN				13	4	US	1	20131121	US
97025751	9702575	I			20130327	20130327	20131121	EXP	US-SPECTRUM PHARMACEUTICALS, INC.-13-F-US-00095	SPECTRUM	35	YR	F	Y			20131121	CN				13	4	US	1	20131121	US
97025811	9702581	I			20130705	20130805	20131121	EXP	US-SPECTRUM PHARMACEUTICALS, INC.-13-F-US-00222	SPECTRUM	73	YR	M	Y	71	KG	20131121	CN				13	4	US	1	20131121	US
98375241	9837524	I			20130105	20130111	20131122	PER	2013AL000006	SPECTRUM			M	N			20131021	CN		N		13	4	US	1	20131122
100396972	10039697	F			20140224	20140708	20140723	EXP	KR-SPECTRUM PHARMACEUTICALS, INC.-14-F-KR-00043	SPECTRUM	57	YR	M	Y			20140722	CN		N		14	3	KR	2	20140326	KR
104039931	10403993	I			20140807	20140807	20140822	EXP	US-SPECTRUM PHARMACEUTICALS, INC.-14-F-US-00179	SPECTRUM				Y			20140822	PH		N		14	3	US	1	20140822	US
105214101	10521410	I			20140704		20141014	DIR			78	YR	M	N	75.3	KG	20140725	PH		N		14	4	US	1	20141014
105501942	10550194	F			20141006	20150209	20150224	EXP	KR-SPECTRUM PHARMACEUTICALS, INC.-14-F-KR-00287	SPECTRUM	30	YR	F	Y			20150224	CN		N		15	1	GB	2	20141028	KR
105694433	10569443	F			20141005	20150311	20150326	EXP	CH-SPECTRUM PHARMACEUTICALS, INC.-14-F-CH-00295	SPECTRUM	62	YR	M	Y	78	KG	20150326	OT		N		15	1	GB	3	20141106	CH
107008621	10700862	I			20141009	20141226	20150109	EXP	US-SPECTRUM PHARMACEUTICALS, INC.-14-F-US-00465	SPECTRUM	66	YR	M	Y	102	KG	20150108	MD		N		15	1	US	1	20150109	US
107599091	10759909	I				20140314	20150203	EXP	US-SPECTRUM PHARMACEUTICALS, INC.-14-F-US-00042	SPECTRUM			M	Y			20150203	CN		N		15	1	US	1	20150203	US
107599111	10759911	I				20131111	20150203	EXP	US-SPECTRUM PHARMACEUTICALS, INC.-13-F-US-00297	SPECTRUM	60	YR	F	Y			20150203	CN		N		15	1	US	1	20150203	US
107599121	10759912	I			201308	20140506	20150203	EXP	US-SPECTRUM PHARMACEUTICALS, INC.-14-F-US-00082	SPECTRUM				Y			20150203	PH		N		15	1	US	1	20150203	US
107599151	10759915	I			20140804	20140912	20150203	EXP	US-SPECTRUM PHARMACEUTICALS, INC.-14-F-US-00255	SPECTRUM	71	YR	M	Y	80.36	KG	20150203	MD		N		15	1	US	1	20150203	US
108055711	10805571	I				20150202	20150217	EXP	US-SPECTRUM PHARMACEUTICALS, INC.-15-F-US-00065	SPECTRUM	78	YR	M	Y			20150217	MD		N		15	1	US	1	20150217	US
89744383	8974438	F			20121108	20150424	20150511	EXP	2012AL000098	SPECTRUM	81	YR	M	N	80.1	KG	20150507	OT				15	2	US	3	20121212
94135742	9413574	F			20130421	20150319	20150403	EXP	13-F-US-00111	SPECTRUM	46	YR	M	N	86.2	KG	20150401	MD				15	2	US	2	20130628
105694455	10569445	F			20141006	20150618	20150702	EXP	JP-SPECTRUM PHARMACEUTICALS, INC.-14-F-JP-00281	SPECTRUM	59	YR	M	Y	53	KG	20150702	OT		N		15	3	GB	5	20141106	JP
113660412	11366041	F			20150508	20150811	20150826	EXP	CO-SPECTRUM PHARMACEUTICALS, INC.-15-F-CO-00337	SPECTRUM	42	YR	F	Y			20150826	OT		N		15	3	GB	2	20150811	CO
114013541	11401354	I			20150708	20150805	20150820	EXP	DE-SPECTRUM PHARMACEUTICALS, INC.-15-F-CO-00356	SPECTRUM	56	YR	M	Y			20150820	OT		N		15	3	GB	1	20150820	CO
114340161	11434016	I			20150825		20150828	DIR			70	YR	M	N	144	KG	20150827	PH		N		15	3	US	1	20150828
110840544	11084054	F			20150410	20151204	20151217	EXP	JP-SPECTRUM PHARMACEUTICALS, INC.-15-F-JP-00181	SPECTRUM	67	YR	M	Y	56	KG	20151217	OT				15	4	JP	4	20150501	JP
114013573	11401357	F				20150921	20151006	EXP	DE-SPECTRUM PHARMACEUTICALS, INC.-15-F-CO-00357	SPECTRUM			F	Y			20151006	OT				15	4	GB	3	20150820	CO
115567582	11556758	F			20150914	20150921	20151006	EXP	CO-SPECTRUM PHARMACEUTICALS, INC.-15-F-CO-00397	SPECTRUM	77	YR	F	Y			20151006					15	4	GB	2	20150925	CO
116014241	11601424	I			20150912	20150921	20151006	EXP	CO-SPECTRUM PHARMACEUTICALS, INC.-15-F-CO-00408	SPECTRUM	51	YR	M	Y			20151006	OT				15	4	COUNTRY NOT SPECIFIED	1	20151006	CO
117055712	11705571	F			20151001	20151109	20151124	EXP	US-SPECTRUM PHARMACEUTICALS, INC.-15-F-US-00431	SPECTRUM	76	YR	M	Y	110	KG	20151124	PH				15	4	US	2	20151106	US
117798902	11779890	F			20151016	20151130	20151215	EXP	JP-SPECTRUM PHARMACEUTICALS, INC.-15-P-JP-00426	SPECTRUM	65	YR	F	Y	38	KG	20151215	OT				15	4	JP	2	20151125	JP
118003181	11800318	I			201410	20141113	20151203	PER	US-SPECTRUM PHARMACEUTICALS, INC.-14-F-US-00347	SPECTRUM	60	YR	M	Y	89.34	KG	20151203	CN				15	4	US	1	20151203	US
118003211	11800321	I				20150514	20151203	PER	US-SPECTRUM PHARMACEUTICALS, INC.-15-F-US-00228	SPECTRUM				Y			20151203					15	4	US	1	20151203	US
118003221	11800322	I				20150527	20151203	PER	US-SPECTRUM PHARMACEUTICALS, INC.-15-F-US-00245	SPECTRUM			M	Y			20151203	CN				15	4	US	1	20151203	US
118003231	11800323	I				20150619	20151203	PER	US-SPECTRUM PHARMACEUTICALS, INC.-15-F-US-00278	SPECTRUM			M	Y	87	KG	20151203	CN				15	4	US	1	20151203	US
118003241	11800324	I			20150707	20150812	20151203	PER	US-SPECTRUM PHARMACEUTICALS, INC.-15-F-US-00364	SPECTRUM	69	YR	M	Y	83.45	KG	20151203	CN				15	4	US	1	20151203	US
119118002	11911800	F			20151218	20160408	20160421	EXP	CO-SPECTRUM PHARMACEUTICALS, INC.-15-F-CO-00489	SPECTRUM	49	YR	F	Y			20160420	OT				16	2	GB	2	20160112	CO
122240373	12224037	F			20160322	20160407	20160421	EXP	CN-SPECTRUM PHARMACEUTICALS, INC.-16-P-CN-00071	SPECTRUM	53	YR	F	Y	40	KG	20160421	OT				16	2	CN	3	20160330	CN
122487551	12248755	I			20160404		20160407	DIR			60	YR	M	N	96.62	KG	20160405			N		16	2	US	1	20160407
122705111	12270511	I			20160408		20160414	DIR			71	YR	M	N	87.5	KG	20160412			N		16	2	COUNTRY NOT SPECIFIED	1	20160414
122936722	12293672	F			20160404	20160518	20160602	EXP	CN-SPECTRUM PHARMACEUTICALS, INC.-16-P-CN-00082	SPECTRUM	53	YR	M	Y	49	KG	20160601	OT				16	2	GB	2	20160421	CN
123082881	12308288	I			20160329	20160411	20160426	EXP	CO-SPECTRUM PHARMACEUTICALS, INC.-16-F-CO-00083	SPECTRUM	48	YR	F	Y			20160426	OT				16	2	GB	1	20160426	CO
123353561	12335356	I			20160118	20160125	20160504	EXP	US-SPECTRUM PHARMACEUTICALS, INC.-16-F-US-00100	SPECTRUM	58	YR	M	Y			20160504	CN				16	2	US	1	20160504	US
123605081	12360508	I				20160427	20160512	EXP	US-SPECTRUM PHARMACEUTICALS, INC.-16-F-US-00115	SPECTRUM			M	Y			20160512	OT				16	2	US	1	20160512	US
122440492	12244049	F			20160316	20160727	20160809	EXP	CO-SPECTRUM PHARMACEUTICALS, INC.-16-F-CO-00067	SPECTRUM	68	YR	M	Y			20160809	OT				16	3	GB	2	20160406	CO
125493431	12549343	I			20151226	20160112	20160712	EXP	MX-SPECTRUM PHARMACEUTICALS, INC.-16-F-MX-00008	SPECTRUM	62	YR	F	Y			20160711	OT				16	3	GB	1	20160712	MX
127605801	12760580	I			20160829	20160831	20160919	EXP	CO-SPECTRUM PHARMACEUTICALS, INC.-16-F-CO-00253	SPECTRUM	69	YR	M	Y			20160915	OT				16	3	GB	1	20160919	CO
128018761	12801876	I			20160929		20160930	DIR		FDA-CTU	61	YR	M	N	64.3	KG	20160930	PH		N		16	3	US	1	20160930	US
128127541	12812754	I				20160920	20161005	EXP	IL-SPECTRUM PHARMACEUTICALS, INC.-16-F-IL-00277	SPECTRUM			F	Y			20161004	OT				16	4	GB	1	20161005	IL
129656661	12965666	I			20160907	20160913	20161122	EXP	CO-SPECTRUM PHARMACEUTICALS, INC.-16-F-CO-00276	SPECTRUM	73	YR	F	Y			20161122	OT				16	4	GB	1	20161122	CO
129957761	12995776	I			20150129	20151106	20161202	PER	US-SPECTRUM PHARMACEUTICALS, INC.-15-F-US-00446	SPECTRUM	78	YR	M	Y			20161202	CN				16	4	US	1	20161202	US
129957791	12995779	I				20151222	20161202	PER	US-SPECTRUM PHARMACEUTICALS, INC.-15-F-US-00487	SPECTRUM			F	Y			20161202	MD				16	4	US	1	20161202	US
129957801	12995780	I			20160124	20160204	20161202	PER	US-SPECTRUM PHARMACEUTICALS, INC.-16-F-US-00024	SPECTRUM	57	YR	M	Y			20161202	OT				16	4	US	1	20161202	US
129957851	12995785	I				20160224	20161202	PER	US-SPECTRUM PHARMACEUTICALS, INC.-16-F-US-00036	SPECTRUM			M	Y			20161202	CN				16	4	US	1	20161202	US
129957871	12995787	I				20160608	20161202	PER	US-SPECTRUM PHARMACEUTICALS, INC.-16-F-US-00171	SPECTRUM			M	Y			20161202	CN				16	4	US	1	20161202	US
129957901	12995790	I			201608	20160818	20161202	PER	US-SPECTRUM PHARMACEUTICALS, INC.-16-F-US-00235	SPECTRUM	43	YR	M	Y			20161202	MD				16	4	US	1	20161202	US
132646652	13264665	F			20170207	20170223	20170302	EXP	US-SPECTRUM PHARMACEUTICALS, INC.-17-F-US-00033	SPECTRUM	79	YR	M	Y	91.16	KG	20170302	OT				17	1	US	2	20170223	US
132883202	13288320	F			20170201	20170307	20170321	EXP	CO-SPECTRUM PHARMACEUTICALS, INC.-17-F-CO-00037	SPECTRUM	68	YR	M	Y			20170320	OT				17	1	GB	2	20170302	CO
137475361	13747536	I			201706	20170621	20170712	EXP	US-SPECTRUM PHARMACEUTICALS, INC.-17-F-US-00199	SPECTRUM	76	YR	M	Y	131.52	KG	20170712	MD				17	3	US	1	20170712	US
139783101	13978310	I			20170701	20170731	20170915	EXP	CO-SPECTRUM PHARMACEUTICALS, INC.-17-F-CO-00270	SPECTRUM	69	YR	M	Y			20170915	OT				17	3	GB	1	20170915	CO
140681701	14068170	I			20170926		20171009	DIR		FDA-CTU	41	YR	F	N	137.5	KG	20171009	PH		Y		17	4	US	1	20171009	US	US-FDA-385840
141004291	14100429	I			20170906	20170913	20171017	EXP	JP-SPECTRUM PHARMACEUTICALS, INC.-17-F-JP-00295	SPECTRUM	76	YR	M	Y			20171017	OT				17	4	GB	1	20171017	JP
141265971	14126597	I			20170927	20170929	20171025	EXP	JP-SPECTRUM PHARMACEUTICALS, INC.-17-F-JP-00326	SPECTRUM			F	Y			20171025	OT				17	4	GB	1	20171025	JP			E
141579671	14157967	I			20171015	20171020	20171103	EXP	CO-SPECTRUM PHARMACEUTICALS, INC.-17-F-CO-00340	SPECTRUM	28	YR	M	Y			20171103	OT				17	4	GB	1	20171103	CO
141580611	14158061	I			20170905	20171020	20171103	EXP	CO-SPECTRUM PHARMACEUTICALS, INC.-17-F-CO-00342	SPECTRUM	84	YR	M	Y			20171103	OT				17	4	GB	1	20171103	CO
141884342	14188434	F			201710	20171120	20171205	EXP	CO-SPECTRUM PHARMACEUTICALS, INC.-17-F-CO-00352	SPECTRUM	49	YR	F	Y			20171205	OT				17	4	GB	2	20171114	CO
142448711	14244871	I			201703	20170405	20171201	PER	US-SPECTRUM PHARMACEUTICALS, INC.-17-F-US-00099	SPECTRUM	54	YR	M	Y			20171130	PH				17	4	US	1	20171201	US
142931802	14293180	F			201711	20171218	20171222	EXP	JP-SPECTRUM PHARMACEUTICALS, INC.-17-F-JP-00406	SPECTRUM			M	Y			20171222	OT				17	4	GB	2	20171215	JP			E
143195861	14319586	I				20171213	20171222	EXP	JP-SPECTRUM PHARMACEUTICALS, INC.-17-F-JP-00435	SPECTRUM			M	Y			20171221	OT				17	4	GB	1	20171222	JP			A
141751722	14175172	F			20171018	20180208	20180220	EXP	JP-SPECTRUM PHARMACEUTICALS, INC.-17-F-JP-00348	SPECTRUM			F	Y			20180220	OT				18	1	GB	2	20171109	JP			E
143577482	14357748	F			20171117	20180124	20180205	EXP	JP-SPECTRUM PHARMACEUTICALS, INC.-17-F-JP-00457	SPECTRUM	68	YR	M	Y			20180205	OT				18	1	GB	2	20180105	JP
144478211	14447821	I			20171029	20171102	20180126	EXP	CO-SPECTRUM PHARMACEUTICALS, INC.-17-F-CO-00357	SPECTRUM	43	YR	F	Y			20180125	OT				18	1	GB	1	20180126	CO
146152631	14615263	I				20180223	20180308	EXP	JP-SPECTRUM PHARMACEUTICALS, INC.-18-F-JP-00070	SPECTRUM			M	Y			20180308	OT				18	1	GB	1	20180308	JP			E
146310121	14631012	I			20171106	20171108	20180313	EXP	JP-SPECTRUM PHARMACEUTICALS, INC.-17-F-JP-00360	SPECTRUM			M	Y			20180309	OT				18	1	GB	1	20180313	JP			E
146868951	14686895	I			201802	20180312	20180327	EXP	JP-SPECTRUM PHARMACEUTICALS, INC.-18-F-JP-00093	SPECTRUM			F	Y			20180327	OT				18	1	GB	1	20180327	JP			A
146908431	14690843	I			20171008	20171017	20180328	EXP	JP-SPECTRUM PHARMACEUTICALS, INC.-17-F-JP-00336	SPECTRUM	83	YR	M	Y			20180328	OT				18	1	GB	1	20180328	JP
141004302	14100430	F			20170919	20180417	20180502	EXP	JP-SPECTRUM PHARMACEUTICALS, INC.-17-F-JP-00328	SPECTRUM	65	YR	M	Y			20180501	MD				18	2	JP	2	20171017	JP
146309994	14630999	F			20180130	20180521	20180531	EXP	CO-SPECTRUM PHARMACEUTICALS, INC.-18-F-CO-00041	SPECTRUM	51	YR	M	Y			20180530	OT				18	2	GB	4	20180313	CO
146415422	14641542	F			20171225	20180327	20180410	EXP	JP-SPECTRUM PHARMACEUTICALS, INC.-18-F-JP-00074	SPECTRUM	42	YR	M	Y			20180410	OT				18	2	GB	2	20180315	JP
147002852	14700285	F			20180119	20180328	20180410	EXP	US-SPECTRUM PHARMACEUTICALS, INC.-18-F-US-00104	SPECTRUM	82	YR	M	Y	93.42	KG	20180410	CN				18	2	US	2	20180330	US
147478811	14747881	I			20180316	20180330	20180411	EXP	JP-SPECTRUM PHARMACEUTICALS, INC.-18-F-JP-00122	SPECTRUM	71	YR	M	Y			20180411	OT				18	2	GB	1	20180411	JP
147801271	14780127	I				20180404	20180419	EXP	JP-SPECTRUM PHARMACEUTICALS, INC.-18-F-JP-00129	SPECTRUM	47	YR	M	Y			20180419	OT				18	2	GB	1	20180419	JP
149359942	14935994	F			201711	20180530	20180614	EXP	JP-SPECTRUM PHARMACEUTICALS, INC.-18-F-JP-00169	SPECTRUM	47	YR	M	Y			20180614	OT				18	2	GB	2	20180524	JP
149359951	14935995	I			20180423	20180511	20180524	EXP	JP-SPECTRUM PHARMACEUTICALS, INC.-18-F-JP-00170	SPECTRUM	58	YR	F	Y			20180524	OT				18	2	GB	1	20180524	JP
149594941	14959494	I			20171209	20171211	20180531	EXP	JP-SPECTRUM PHARMACEUTICALS, INC.-17-F-JP-00448	SPECTRUM	75	YR	F	Y			20180525	OT				18	2	GB	1	20180531	JP
150014391	15001439	I			20180513	20180528	20180612	EXP	JP-SPECTRUM PHARMACEUTICALS, INC.-18-F-JP-00199	SPECTRUM			M	Y			20180612	OT				18	2	GB	1	20180612	JP
142165632	14216563	F			201710	20180720	20180803	EXP	JP-SPECTRUM PHARMACEUTICALS, INC.-17-F-JP-00361	SPECTRUM	65	YR	M	Y			20180803	MD				18	3	JP	2	20171122	JP
143195982	14319598	F			20171127	20180906	20180928	EXP	CO-SPECTRUM PHARMACEUTICALS, INC.-17-F-CO-00442	SPECTRUM	40	YR	M	Y			20180928	OT				18	3	GB	2	20171222	CO
147801242	14780124	F				20180723	20180803	EXP	JP-SPECTRUM PHARMACEUTICALS, INC.-18-F-JP-00130	SPECTRUM	76	YR	M	Y			20180803	OT				18	3	GB	2	20180419	JP
152820151	15282015	I			20171216	20180302	20180815	EXP	JP-SPECTRUM PHARMACEUTICALS, INC.-18-F-JP-00088	SPECTRUM	20	YR	M	Y			20180815	MD				18	3	JP	1	20180815	JP
152820201	15282020	I				20180731	20180815	EXP	JP-SPECTRUM PHARMACEUTICALS, INC.-18-F-JP-00295	SPECTRUM			M	Y			20180815	OT				18	3	BG	1	20180815	JP
152820251	15282025	I				20180807	20180815	EXP	JP-SPECTRUM PHARMACEUTICALS, INC.-18-F-JP-00299	SPECTRUM			F	Y			20180815	OT				18	3	BG	1	20180815	JP			A
153041901	15304190	I			20180720		20180809	DIR		FDA-CTU	61	YR	M	N	66.1	KG	20180809	PH		N		18	3	US	1	20180809	US
153486251	15348625	I			201808	20180808	20180904	EXP	JP-SPECTRUM PHARMACEUTICALS, INC.-18-F-JP-00302	SPECTRUM			M	Y			20180904	MD				18	3	JP	1	20180904	JP			E
153533422	15353342	F			20180719	20180910	20180925	EXP	JP-SPECTRUM PHARMACEUTICALS, INC.-18-F-JP-00326	SPECTRUM	69	YR	M	Y	44	KG	20180925	CN				18	3	JP	2	20180905	JP
153533451	15353345	I			201808	20180821	20180905	EXP	JP-SPECTRUM PHARMACEUTICALS, INC.-18-F-JP-00321	SPECTRUM			M	Y			20180905	OT				18	3	BG	1	20180905	JP
123435393	12343539	F			20160405	20180906	20181003	EXP	CO-SPECTRUM PHARMACEUTICALS, INC.-16-F-CO-00113	SPECTRUM	71	YR	F	Y			20181003	CN				18	4	GB	3	20160506	CO
141751703	14175170	F				20180918	20181003	EXP	JP-SPECTRUM PHARMACEUTICALS, INC.-17-F-JP-00302	SPECTRUM	60	YR	F	Y			20181003	OT				18	4	GB	3	20171109	JP
152820161	15282016	I			201804	20180601	20180815	EXP	JP-SPECTRUM PHARMACEUTICALS, INC.-18-F-JP-00201	SPECTRUM	78	YR	F	Y			20180815	OT				18	4	BG	1	20180815	JP
154618331	15461833	I			201711	20180921	20181003	EXP	JP-SPECTRUM PHARMACEUTICALS, INC.-18-F-JP-00349	SPECTRUM	80	YR	M	Y			20181003	OT				18	4	BG	1	20181003	JP
154618341	15461834	I			20171016	20180614	20181003	EXP	JP-SPECTRUM PHARMACEUTICALS, INC.-18-F-JP-00220	SPECTRUM	72	YR	M	Y			20181003	OT				18	4	BG	1	20181003	JP
154618391	15461839	I			20180131	20180312	20181003	EXP	JP-SPECTRUM PHARMACEUTICALS, INC.-18-F-JP-00094	SPECTRUM	76	YR	F	Y			20181003	OT				18	4	GB	1	20181003	JP
154963981	15496398	I			201808	20180927	20181012	EXP	JP-SPECTRUM PHARMACEUTICALS, INC.-18-F-JP-00360	SPECTRUM	63	YR	M	Y			20181011	OT				18	4	BG	1	20181012	JP
154963991	15496399	I			20180719	20180927	20181012	EXP	TR-SPECTRUM PHARMACEUTICALS, INC.-18-F-TR-00353	SPECTRUM	27	YR	M	Y	60	KG	20181011	OT				18	4	SE	1	20181012	TR
155335291	15533529	I			20180228	20181004	20181019	EXP	JP-SPECTRUM PHARMACEUTICALS, INC.-18-F-JP-00371	SPECTRUM			F	Y			20181018	OT				18	4	BG	1	20181019	JP			A
156232981	15623298	I				20181031	20181115	EXP	JP-SPECTRUM PHARMACEUTICALS, INC.-18-F-JP-00411	SPECTRUM			F	Y			20181114	OT				18	4	BG	1	20181115	JP
156456351	15645635	I			20181024	20181106	20181121	EXP	JP-SPECTRUM PHARMACEUTICALS, INC.-18-F-JP-00421	SPECTRUM			F	Y			20181120	OT				18	4	BG	1	20181121	JP
156456481	15645648	I				20181108	20181121	EXP	JP-SPECTRUM PHARMACEUTICALS, INC.-18-F-JP-00419	SPECTRUM			M	Y			20181120	OT				18	4	BG	1	20181121	JP
156826691	15682669	I			20171006	20180417	20181203	PER	US-SPECTRUM PHARMACEUTICALS, INC.-18-F-US-00142	SPECTRUM			F	Y			20181203	MD				18	4	US	1	20181203	US			A
156826701	15682670	I			20180520	20180531	20181203	PER	US-SPECTRUM PHARMACEUTICALS, INC.-18-F-US-00194	SPECTRUM	61	YR	M	Y			20181203	CN				18	4	US	1	20181203	US
156826711	15682671	I			20180720	20180731	20181203	PER	US-SPECTRUM PHARMACEUTICALS, INC.-18-F-US-00288	SPECTRUM	61	YR	M	Y			20181203	CN				18	4	US	1	20181203	US
156826731	15682673	I			201804	20180824	20181203	PER	US-SPECTRUM PHARMACEUTICALS, INC.-18-F-US-00325	SPECTRUM	60	YR	M	Y			20181203	CN				18	4	US	1	20181203	US
157250031	15725003	I			20181127	20181129	20181214	EXP	JP-SPECTRUM PHARMACEUTICALS, INC.-18-F-JP-00449	SPECTRUM			F	Y			20181214	OT				18	4	BG	1	20181214	JP
145838244	14583824	F			20180119	20181226	20190109	EXP	JP-SPECTRUM PHARMACEUTICALS, INC.-18-F-JP-00024	SPECTRUM	59	YR	M	Y			20190109	OT				19	1	GB	4	20180228	JP
154275692	15427569	F			20180911	20181221	20190104	EXP	JP-SPECTRUM PHARMACEUTICALS, INC.-18-F-JP-00343	SPECTRUM	83	YR	M	Y			20190104	OT				19	1	BG	2	20180925	JP
156233002	15623300	F				20190121	20190205	EXP	JP-SPECTRUM PHARMACEUTICALS, INC.-18-F-JP-00412	SPECTRUM	75	YR	M	Y			20190205	MD				19	1	JP	2	20181115	JP
159212951	15921295	I				20190122	20190205	EXP	JP-SPECTRUM PHARMACEUTICALS, INC.-19-F-JP-00039	SPECTRUM			F	Y			20190205	OT				19	1	BG	1	20190205	JP
159212971	15921297	I			20170921	20170920	20190205	EXP	JP-SPECTRUM PHARMACEUTICALS, INC.-17-F-JP-00316	SPECTRUM	82	YR	F	Y			20190205	OT				19	1	GB	1	20190205	JP
161161421	16116142	I				20190313	20190326	EXP	JP-AUROBINDO-AUR-APL-2019-016886	AUROBINDO				Y			20190326	OT				19	1	JP	1	20190326	JP		ISHIKAWA, R.. A CASE OF INTERSTITIAL PNEUMONIA DEVELOPING AFTER ADMINISTRATION OF PRALATREXATE. THE 237TH TOKAI REGIONAL MEETING OF THE JAPANESE SOCIETY OF INTERNAL MEDICINE.. 2019
161161681	16116168	I			20180404	20190311	20190326	EXP	JP-AUROBINDO-AUR-APL-2019-016892	AUROBINDO				Y			20190326	MD				19	1	JP	1	20190326	JP
161522531	16152253	I			201901	20190320	20190403	EXP	JP-AUROBINDO-AUR-APL-2019-018595	AUROBINDO			F	Y			20190403	MD				19	2	JP	1	20190403	JP
163424181	16342418	I			20190403	20190508	20190522	EXP	JP-AUROBINDO-AUR-APL-2019-029123	AUROBINDO				Y			20190522	MD				19	2	JP	1	20190522	JP
163424191	16342419	I				20190510	20190522	EXP	JP-AUROBINDO-AUR-APL-2019-029122	AUROBINDO	39	YR	F	Y			20190522	MD				19	2	JP	1	20190522	JP
164304721	16430472	I			20190422	20190610	20190614	EXP	AU-AUROBINDO-AUR-APL-2019-035296	AUROBINDO				Y			20190614	OT				19	2	AU	1	20190614	AU
164305581	16430558	I				20190610	20190614	EXP	US-AUROBINDO-AUR-APL-2019-035293	AUROBINDO				Y			20190614	MD				19	2	US	1	20190614	US
164772941	16477294	I				20190618	20190626	EXP	JP-AUROBINDO-AUR-APL-2019-037287	AUROBINDO				Y			20190626	MD				19	2	JP	1	20190626	JP
164773471	16477347	I				20190618	20190626	EXP	JP-AUROBINDO-AUR-APL-2019-037291	AUROBINDO				Y			20190626	MD				19	2	JP	1	20190626	JP
165244261	16524426	I			20180719	20190619	20190703	EXP	JP-AUROBINDO-AUR-APL-2019-038426	AUROBINDO				Y			20190703	MD				19	3	JP	1	20190703	JP		MURAMOTO K, ET AL.. CASE IN WHICH 2-STAGE RADICAL SURGERY WAS PERFORMED FOR PERFORATION DUE TO ENTEROPATHY-ASSOCIATED T-CELLLYMPHOMA ORIGINATING IN THE STOMACH. THE 41ST ANNUAL MEETING SOCIETY FOR RESEARCH OF LOCO-REGIONAL CANCER THERAPY. 2019;126
165244764	16524476	F			20181220	20190829	20190913	EXP	CO-AUROBINDO-AUR-APL-2019-038868	AUROBINDO				Y			20190913	OT				19	3	CO	4	20190703	CO
165260272	16526027	F			201805	20190619	20190704	EXP	JP-AUROBINDO-AUR-APL-2019-038430	AUROBINDO				Y			20190704	MD				19	3	JP	2	20190703	JP		SEKIGUCHI Y. A CASE OF RELAPSED AND REFRACTORY NODAL PERIPHERAL T -CELL LYMPHOMA WITH FOLLICULAR HELPER T -CELL PHENOTYPE THAT BECAME RESISTANT TO PRALATREXATE AND WAS REFRACTORY TO FORODESINE IN WHICH RE-ADMINISTRATION OF POX PROVED EFFECTIVE. JOURNAL OF CLINICAL AND EXPERIMENTAL HEMATOPATHOLOGY. 2019;59:132
165260343	16526034	F				20190629	20190712	EXP	JP-AUROBINDO-AUR-APL-2019-038405	AUROBINDO				Y			20190712	MD				19	3	JP	3	20190703	JP		WAKABAYASHI M. OTHER IATROGENIC LYMPHOPROLIFERATIVE DISORDERS INDUCED BY PRALATREXATE IN AN ANGIOIMMUNOBLASTIC T-CELLLYMPHOMA PATIENT. JOURNAL OF CLINICAL AND EXPERIMENTAL HEMATOPATHOLOGY. 2019;59:130
166862632	16686263	F			20171019	20190830	20190913	EXP	JP-AUROBINDO-AUR-APL-2019-045759	AUROBINDO	68	YR	F	Y	53	KG	20190913	MD				19	3	JP	2	20190809	JP
167194401	16719440	I			20190603	20190604	20190820	EXP	JP-AUROBINDO-AUR-APL-2019-035652	AUROBINDO				Y			20190820	MD				19	3	JP	1	20190820	JP
167747491	16774749	I				20190821	20190905	EXP	JP-AUROBINDO-AUR-APL-2019-057188	AUROBINDO				Y			20190905	MD				19	3	JP	1	20190905	JP		HIRADE K. A CASE IN WHICH ROMIDEPSIN THERAPY RESULTED IN ACHIEVEMENT OF STABLE CONDITION IN A PATIENT WITH REFRACTORY ANGIOIMMUNOBLASTIC T CELL LYMPHOMA. THE 8TH ANNUAL MEETING OF JAPANESE SOCIETY OF HEMATOLOGY TOKAI ASSOCIATION. 2019;19
161739333	16173933	F			201903	20191023	20191029	EXP	JP-AUROBINDO-AUR-APL-2019-020114	AUROBINDO	77	YR	F	Y			20191029	MD				19	4	JP	3	20190409	JP
164624672	16462467	F			20180618	20191126	20191211	EXP	JP-AUROBINDO-AUR-APL-2019-035580	AUROBINDO	78	YR	F	Y			20191211	OT				19	4	JP	2	20190621	JP		SHIMOE M, ET AL.. A CASE IN WHICH PROGRESSION OF STOMATITIS WAS SUCCESSFULLY SUPPRESSED THROUGH MANAGEMENT OF ORAL FUNCTION IN A PATIENT RECEIVING PRALATREXATE. THE JAPANESE JOURNAL OF ORAL CARE. 2019;13(3):172
167588173	16758817	F			20190115	20190822	20191030	EXP	CO-AUROBINDO-AUR-APL-2019-040056	AUROBINDO	43	YR	F	Y			20191030	OT				19	4	BG	3	20190830	CO
167750802	16775080	F			20190418	20191107	20191115	EXP	JP-AUROBINDO-AUR-APL-2019-058339	AUROBINDO	75	YR	M	Y	61.6	KG	20191115	MD				19	4	JP	2	20190905	JP
168319073	16831907	F			20170801	20191127	20191212	EXP	JP-AUROBINDO-AUR-APL-2019-040298	AUROBINDO	65	YR	M	Y			20191212	OT				19	4	GB	3	20190920	JP
168718141	16871814	I				20190919	20191001	EXP	US-AUROBINDO-AUR-APL-2019-062361	AUROBINDO				Y			20191001	CN				19	4	US	1	20191001	US
169371293	16937129	F			20190104	20191111	20191126	EXP	JP-AUROBINDO-AUR-APL-2019-040020	AUROBINDO	39	YR	F	Y	60.4	KG	20191126	OT				19	4	BG	3	20191019	JP
169725811	16972581	I			2019	20191016	20191030	EXP	KR-AUROBINDO-AUR-APL-2019-069755	AUROBINDO				Y			20191030	OT				19	4	KR	1	20191030	KR
169725861	16972586	I			201603	20191015	20191030	EXP	TR-AUROBINDO-AUR-APL-2019-070032	AUROBINDO	69	YR	M	Y			20191030	MD				19	4	TR	1	20191030	TR
170561011	17056101	I			20191021	20191111	20191121	EXP	JP-AUROBINDO-AUR-APL-2019-074635	AUROBINDO	73	YR	F	Y			20191121	MD				19	4	JP	1	20191121	JP
170740571	17074057	I				20191113	20191126	EXP	JP-AUROBINDO-AUR-APL-2019-074519	AUROBINDO	81	YR	M	Y			20191126	OT				19	4	JP	1	20191126	JP		TANO T. TWO CASES OF PATIENTS TREATED WITH PRALATREXATE BY EARLY ORAL CARE. THE 64TH CONGRESS OF THE JAPANESE SOCIETY OF ORAL AND MAXILLOFACIAL SURGEONS. 2019;219
170744441	17074444	I			20190126	20190213	20191126	PER	US-AUROBINDO-AUR-APL-2019-046739	AUROBINDO	74	YR	M	Y			20191126	CN				19	4	US	1	20191126	US
170745111	17074511	I			20190507	20190531	20191126	PER	CO-AUROBINDO-AUR-APL-2019-033383	AUROBINDO	45	YR	M	Y			20191126	OT				19	4	CO	1	20191126	CO
170961472	17096147	F			20191021	20191126	20191209	EXP	CO-AUROBINDO-AUR-APL-2019-072682	AUROBINDO	29	YR	M	Y			20191209	OT				19	4	CO	2	20191202	CO
170966962	17096696	F			20191108	20191210	20191225	EXP	CO-AUROBINDO-AUR-APL-2019-103277	AUROBINDO			M	Y			20191225	OT				19	4	CO	2	20191202	CO
171397621	17139762	I			20170725	20171221	20191211	EXP	JP-AUROBINDO-AUR-APL-2019-046597	AUROBINDO	62	YR	M	Y	69.1	KG	20191211	CN				19	4	JP	1	20191211	JP
171686471	17168647	I			201711	20180509	20191218	EXP	JP-AUROBINDO-AUR-APL-2019-046539	AUROBINDO	47	YR	M	Y	79	KG	20191218	MD				19	4	JP	1	20191218	JP
171786651	17178665	I			20191002	20191205	20191219	EXP	JP-AUROBINDO-AUR-APL-2019-105976	AUROBINDO	71	YR	M	Y	65.4	KG	20191219	MD				19	4	JP	1	20191219	JP
167147293	16714729	F			20180831	20200319	20200331	EXP	JP-AUROBINDO-AUR-APL-2019-054276	AUROBINDO	70	YR	F	Y	59	KG	20200331	MD				20	1	JP	3	20190819	JP
169278612	16927861	F				20200105	20200116	EXP	JP-AUROBINDO-AUR-APL-2019-047680	AUROBINDO	66	YR	M	Y			20200116	HP				20	1	BG	2	20191017	JP
169919725	16991972	F			201909	20200303	20200317	EXP	CO-AUROBINDO-AUR-APL-2019-071458	AUROBINDO			M	Y			20200317	HP				20	1	CO	5	20191105	CO
172005333	17200533	F			20190930	20200310	20200319	EXP	JP-AUROBINDO-AUR-APL-2019-106763	AUROBINDO	73	YR	F	Y	62	KG	20200319	MD				20	1	JP	3	20191226	JP
172878191	17287819	I			20180831	20190109	20200120	EXP	JP-AUROBINDO-AUR-APL-2019-046740	AUROBINDO	65	YR	M	Y	49.6	KG	20200120	HP				20	1	BG	1	20200120	JP
173239412	17323941	F			20170926	20200117	20200129	EXP	JP-AUROBINDO-AUR-APL-2019-046727	AUROBINDO	63	YR	M	Y			20200129	HP				20	1	GB	2	20200127	JP
173323481	17332348	I			20191010	20200116	20200127	EXP	JP-AUROBINDO-AUR-APL-2020-004040	AUROBINDO	55	YR	M	Y	62.3	KG	20200128	MD				20	1	JP	1	20200127	JP
174126073	17412607	F			20191018	20200225	20200310	EXP	JP-AUROBINDO-AUR-APL-2020-007974	AUROBINDO	73	YR	F	Y	40	KG	20200310	MD				20	1	JP	3	20200213	JP
174182072	17418207	F			20200130	20200309	20200313	EXP	CO-AUROBINDO-AUR-APL-2020-007818	AUROBINDO	40	YR	F	Y			20200313	CN				20	1	CO	2	20200214	CO
174931962	17493196	F			20191220	20200306	20200318	EXP	JP-AUROBINDO-AUR-APL-2020-011225	AUROBINDO	61	YR	M	Y	61.7	KG	20200318	MD				20	1	JP	2	20200304	JP
175255732	17525573	F			20191212	20200305	20200318	EXP	JP-AUROBINDO-AUR-APL-2020-013231	AUROBINDO	79	YR	M	Y	52.6	KG	20200318	MD				20	1	JP	2	20200311	JP
175491421	17549142	I			201805	20200304	20200317	EXP	JP-AUROBINDO-AUR-APL-2020-013624	AUROBINDO	66	YR	M	Y			20200317	HP				20	1	JP	1	20200317	JP		KIMURA M.. A CASE IN WHICH LENALIDOMIDE PROVED EFFECTIVE FOR ANGIOIMMUNOBLASTIC T-CELL LYMPHOMA COMPLICATED BY MULTIPLE MYELOMA. THE 657TH MEETING OF THE KANTO REGIONAL CHAPTER OF THE JAPANESE SOCIETY OF INTER. 2020
175583301	17558330	I				20200310	20200319	EXP	US-AUROBINDO-AUR-APL-2020-014128	AUROBINDO	24	YR	F	Y			20200319	MD				20	1	US	1	20200319	US
171377134	17137713	F			20191019	20200401	20200408	EXP	CO-AUROBINDO-AUR-APL-2019-074995	AUROBINDO	49	YR	M	Y			20200409	HP				20	2	CO	4	20191211	CO
176741143	17674114	F				20200423	20200504	EXP	AU-AUROBINDO-AUR-APL-2020-018437	AUROBINDO	44	YR	F	Y			20200505	HP				20	2	AU	3	20200415	AU
177370302	17737030	F			20200414	20200609	20200620	EXP	JP-AUROBINDO-AUR-APL-2020-022141	AUROBINDO	58	YR	M	Y			20200620	MD				20	2	JP	2	20200502	JP
178332741	17833274	I			20190726	20200514	20200528	EXP	JP-AUROBINDO-AUR-APL-2020-025679	AUROBINDO	74	YR	M	Y	50.9	KG	20200528	MD				20	2	JP	1	20200528	JP
164371964	16437196	F				20200818	20200902	EXP	JP-AUROBINDO-AUR-APL-2019-033153	AUROBINDO	75	YR	M	Y			20200902	HP				20	3	JP	4	20190615	JP
177421153	17742115	F			20200204	20200811	20200819	EXP	JP-AUROBINDO-AUR-APL-2020-022092	AUROBINDO	58	YR	F	Y	52.4	KG	20200819	MD				20	3	JP	3	20200505	JP
178374652	17837465	F				20200826	20200902	EXP	JP-AUROBINDO-AUR-APL-2020-026368	AUROBINDO	76	YR	M	Y			20200902	MD				20	3	JP	2	20200529	JP
178391372	17839137	F			20200720	20200826	20200902	EXP	JP-AUROBINDO-AUR-APL-2020-026366	AUROBINDO	68	YR	M	Y			20200902	MD				20	3	JP	2	20200529	JP
179542353	17954235	F			20191018	20200701	20200710	EXP	JP-AUROBINDO-AUR-APL-2020-031757	AUROBINDO			M	Y	59.4	KG	20200710	MD				20	3	JP	3	20200629	JP			A
179980213	17998021	F				20200811	20200825	EXP	JP-AUROBINDO-AUR-APL-2020-034570	AUROBINDO				Y			20200825	HP				20	3	JP	3	20200709	JP
181999781	18199978	I				20200818	20200827	EXP	JP-AUROBINDO-AUR-APL-2020-045135	AUROBINDO	74	YR		Y			20200827	MD				20	3	JP	1	20200827	JP
181999831	18199983	I			20200814	20200818	20200827	EXP	CH-AUROBINDO-AUR-APL-2020-045322	AUROBINDO			M	Y	65	KG	20200827	MD				20	3	CH	1	20200827	CH			E
182010892	18201089	F				20200818	20200831	EXP	JP-AUROBINDO-AUR-APL-2020-045319	AUROBINDO	70	YR		Y			20200831	MD				20	3	JP	2	20200827	JP
182349901	18234990	I				20200831	20200905	EXP	US-AUROBINDO-AUR-APL-2020-046874	AUROBINDO			F	Y			20200905	HP				20	3	US	1	20200905	US
182719411	18271941	I				20200904	20200916	EXP	AU-AUROBINDO-AUR-APL-2020-047748	AUROBINDO	62	YR	M	Y			20200916	HP				20	3	AU	1	20200916	AU
182918592	18291859	F				20200915	20200924	EXP	JP-AUROBINDO-AUR-APL-2020-049319	AUROBINDO	51	YR	F	Y			20200924	HP				20	3	JP	2	20200922	JP		MOTOE F. A CASE IN WHICH CORD?BLOOD TRANSPLANTATION LED TO PERSISTENT REMISSION IN A PATIENT WITH REFRACTORY ANGIOIMMUNOBLASTIC T ?CELL LYMPHOMA. THE 130TH ANNUAL MEETING OF THE JAPANESE SOCIETY OF HEMATOLOGY: TOHOKU MEETING. 2020
1707867810	17078678	F			20191113	20201105	20201118	EXP	CO-AUROBINDO-AUR-APL-2019-075701	AUROBINDO	75	YR	M	Y			20201118	MD				20	4	CO	10	20191127	CO
177635822	17763582	F			20191112	20200930	20201013	EXP	CO-AUROBINDO-AUR-APL-2019-105532	AUROBINDO	49	YR	F	Y			20201013	HP				20	4	CO	2	20200509	CO
180230703	18023070	F			20200308	20201010	20201016	EXP	JP-AUROBINDO-AUR-APL-2020-034977	AUROBINDO	48	YR	F	Y	70.1	KG	20201016	MD				20	4	JP	3	20200715	JP
181222164	18122216	F			20200724	20201002	20201012	EXP	US-AUROBINDO-AUR-APL-2020-037965	AUROBINDO	49	YR	F	Y	98.9	KG	20201012	HP				20	4	US	4	20200807	US
183577091	18357709	I				20201005	20201008	EXP	US-AUROBINDO-AUR-APL-2020-051555	AUROBINDO				Y			20201008	HP				20	4	US	1	20201008	US
183588572	18358857	F				20201002	20201016	EXP	AU-AUROBINDO-AUR-APL-2020-051559	AUROBINDO	58	YR	F	Y			20201016	HP				20	4	AU	2	20201008	AU
184079512	18407951	F			20200721	20201122	20201126	EXP	JP-AUROBINDO-AUR-APL-2020-053324	AUROBINDO	61	YR	M	Y	54.4	KG	20201126	MD				20	4	JP	2	20201021	JP
184128232	18412823	F				20201015	20201022	EXP	JP-AUROBINDO-AUR-APL-2020-053629	AUROBINDO			M	Y			20201022	MD				20	4	JP	2	20201022	JP			E
178393274	17839327	F			20190824	20210126	20210204	EXP	JP-AUROBINDO-AUR-APL-2020-026369	AUROBINDO	71	YR	M	Y			20210204	MD				21	1	JP	4	20200529	JP		OKA K. ET AL. EXPERIENCE WITH USE OF PRALATREXATE FOR CUTANEOUS T?CELL LYMPHOMA IN OUR DEPARTMENT. THE 36TH ANNUAL MEETING OF THE JAPANESE SKIN CANCER SOCIETY. 2021?120
178429644	17842964	F			20190513	20210126	20210204	EXP	JP-AUROBINDO-AUR-APL-2020-026367	AUROBINDO	69	YR	M	Y			20210204	MD				21	1	JP	4	20200530	JP		OKA K.. EXPERIENCE WITH USE OF PRALATREXATE FOR CUTANEOUS T?CELLLYMPHOMA IN OUR DEPARTMENT. 36 TH ANNUAL MEETING OF THE JAPANESE SKIN CANCER SOCIETY. 2021?120
181181357	18118135	F			20200114	20201119	20210128	EXP	CO-AUROBINDO-AUR-APL-2020-004450	AUROBINDO	55	YR	F	Y			20210128	CN				21	1	CO	7	20200806	CO
182008342	18200834	F				20210323	20210330	EXP	JP-AUROBINDO-AUR-APL-2020-045137	AUROBINDO	75	YR	F	Y			20210330	MD				21	1	JP	2	20200827	JP
184349204	18434920	F			20171201	20210310	20210318	EXP	JP-AUROBINDO-AUR-APL-2020-054463	AUROBINDO	74	YR	M	Y	42.5	KG	20210318	MD				21	1	JP	4	20201028	JP
185099594	18509959	F			20200807	20210118	20210129	EXP	JP-AUROBINDO-AUR-APL-2020-057284	AUROBINDO	81	YR	M	Y	49	KG	20210129	MD				21	1	JP	4	20201117	JP
185943133	18594313	F			20201013	20210217	20210226	EXP	JP-AUROBINDO-AUR-APL-2020-060448	AUROBINDO	72	YR	F	Y	47.3	KG	20210226	MD				21	1	JP	3	20201209	JP
185944683	18594468	F				20210210	20210225	EXP	JP-AUROBINDO-AUR-APL-2020-060580	AUROBINDO			F	Y			20210225	MD				21	1	JP	3	20201209	JP			A
186875192	18687519	F			20201012	20210204	20210209	EXP	JP-AUROBINDO-AUR-APL-2020-064325	AUROBINDO	70	YR	F	Y	48	KG	20210209	MD				21	1	JP	2	20201231	JP
187927805	18792780	F			20201202	20210209	20210218	EXP	CO-AUROBINDO-AUR-APL-2021-003389	AUROBINDO	29	YR	M	Y			20210218	CN				21	1	CO	5	20210127	CO
188031593	18803159	F			20201211	20210127	20210205	EXP	CO-AUROBINDO-AUR-APL-2021-003651	AUROBINDO	29	YR	M	Y			20210205	CN				21	1	CO	3	20210129	CO
188141842	18814184	F			20200828	20210125	20210204	EXP	JP-AUROBINDO-AUR-APL-2020-055133	AUROBINDO	86	YR	M	Y	51	KG	20210204	MD				21	1	JP	2	20210201	JP
188142842	18814284	F			20201126	20210215	20210223	EXP	CO-AUROBINDO-AUR-APL-2021-003649	AUROBINDO	70	YR	M	Y			20210223	CN				21	1	CO	2	20210201	CO
188145134	18814513	F			20200821	20210222	20210308	EXP	JP-AUROBINDO-AUR-APL-2021-003910	AUROBINDO	71	YR	M	Y	69	KG	20210308	MD				21	1	JP	4	20210201	JP
188420054	18842005	F				20210209	20210224	EXP	JP-AUROBINDO-AUR-APL-2021-004871	AUROBINDO	53	YR	M	Y			20210224	MD				21	1	JP	4	20210204	JP
188558742	18855874	F				20210209	20210217	EXP	JP-AUROBINDO-AUR-APL-2021-004937	AUROBINDO	72	YR	M	Y			20210217	MD				21	1	JP	2	20210206	JP
188645912	18864591	F			20201016	20210203	20210215	EXP	JP-AUROBINDO-AUR-APL-2021-005586	AUROBINDO	69	YR	M	Y	59.4	KG	20210215	MD				21	1	JP	2	20210209	JP
189185361	18918536	I			20200508	20210207	20210220	EXP	JP-AUROBINDO-AUR-APL-2021-007353	AUROBINDO	69	YR	M	Y	57.8	KG	20210220	MD				21	1	JP	1	20210220	JP
189803201	18980320	I			20201002	20210301	20210308	EXP	JP-AUROBINDO-AUR-APL-2021-009862	AUROBINDO	66	YR	F	Y	47.4	KG	20210308	MD				21	1	JP	1	20210308	JP
190344121	19034412	I				20210312	20210320	EXP	JP-AUROBINDO-AUR-APL-2021-011300	AUROBINDO	56	YR	M	Y			20210320	MD				21	1	JP	1	20210320	JP
190511901	19051190	I			20200813	20210317	20210324	EXP	JP-AUROBINDO-AUR-APL-2021-012496	AUROBINDO	44	YR	M	Y	58.9	KG	20210324	MD				21	1	JP	1	20210324	JP
190718391	19071839	I				20210323	20210330	EXP	JP-AUROBINDO-AUR-APL-2021-013270	AUROBINDO			M	Y			20210330	MD				21	1	JP	1	20210330	JP			E
190718481	19071848	I				20210323	20210330	EXP	JP-AUROBINDO-AUR-APL-2021-013268	AUROBINDO			M	Y			20210330	MD				21	1	JP	1	20210330	JP			E
190721881	19072188	I				20210323	20210330	EXP	JP-AUROBINDO-AUR-APL-2021-013267	AUROBINDO			F	Y			20210330	MD				21	1	JP	1	20210330	JP			A
172233783	17223378	F			20190825	20210404	20210415	EXP	JP-AUROBINDO-AUR-APL-2019-109194	AUROBINDO	65	YR	F	Y	56	KG	20210415	MD				21	2	JP	3	20200102	JP
185003953	18500395	F			20200825	20210524	20210531	EXP	JP-AUROBINDO-AUR-APL-2020-056877	AUROBINDO	66	YR	M	Y	63.9	KG	20210531	MD				21	2	JP	3	20201113	JP
187652855	18765285	F			20180507	20210515	20210521	EXP	JP-AUROBINDO-AUR-APL-2021-002726	AUROBINDO	80	YR	M	Y			20210521	MD				21	2	JP	5	20210121	JP
190300195	19030019	F			20210306	20210525	20210531	EXP	CO-AUROBINDO-AUR-APL-2021-011318	AUROBINDO	68	YR	F	Y			20210531	CN				21	2	CO	5	20210319	CO
190721042	19072104	F			20210223	20210519	20210526	EXP	JP-AUROBINDO-AUR-APL-2021-013276	AUROBINDO	75	YR	M	Y	41.8	KG	20210526	MD				21	2	JP	2	20210330	JP
190721152	19072115	F			20210212	20210419	20210427	EXP	CO-AUROBINDO-AUR-APL-2021-008401	AUROBINDO	29	YR	M	Y			20210427	CN				21	2	CO	2	20210330	CO
191388231	19138823	I			20201029	20210405	20210415	EXP	JP-AUROBINDO-AUR-APL-2021-015447	AUROBINDO	73	YR	M	Y	68.1	KG	20210415	MD				21	2	JP	1	20210415	JP
191728242	19172824	F			20210329	20210426	20210503	EXP	CO-AUROBINDO-AUR-APL-2021-016912	AUROBINDO	33	YR	M	Y			20210503	CN				21	2	CO	2	20210423	CO
191986112	19198611	F			20210210	20210604	20210611	EXP	CO-AUROBINDO-AUR-APL-2021-008669	AUROBINDO	29	YR	M	Y			20210611	CN				21	2	CO	2	20210430	CO
191996962	19199696	F			20210426	20210518	20210525	EXP	US-AUROBINDO-AUR-APL-2021-018027	AUROBINDO	36	YR	M	Y			20210525	HP				21	2	US	2	20210430	US
192779051	19277905	I			20210201	20210513	20210520	EXP	JP-AUROBINDO-AUR-APL-2021-020974	AUROBINDO	76	YR	F	Y	36	KG	20210520	MD				21	2	JP	1	20210520	JP
193728771	19372877	I				20210528	20210604	EXP	JP-AUROBINDO-AUR-APL-2021-023729	AUROBINDO	81	YR	F	Y			20210604	MD				21	2	JP	1	20210604	JP
194268441	19426844	I			20210309	20210608	20210617	EXP	JP-AUROBINDO-AUR-APL-2021-025662	AUROBINDO	66	YR	F	Y	51.6	KG	20210617	MD				21	2	JP	1	20210617	JP
194269851	19426985	I			20210216	20210607	20210617	EXP	JP-AUROBINDO-AUR-APL-2021-025666	AUROBINDO	80	YR	M	Y	56.6	KG	20210617	MD				21	2	JP	1	20210617	JP
194275051	19427505	I			20200614	20210301	20210617	EXP	JP-AUROBINDO-AUR-APL-2021-010331	AUROBINDO	68	YR	M	Y	61.8	KG	20210617	MD				21	2	JP	1	20210617	JP
194518341	19451834	I			20210124	20210614	20210623	EXP	JP-AUROBINDO-AUR-APL-2021-026548	AUROBINDO	77	YR	M	Y	61	KG	20210623	MD				21	2	JP	1	20210623	JP
194520881	19452088	I			20210216	20210616	20210623	EXP	JP-AUROBINDO-AUR-APL-2021-026721	AUROBINDO	71	YR	M	Y	57.8	KG	20210623	MD				21	2	JP	1	20210623	JP
194764831	19476483	I				20210621	20210630	EXP	JP-AUROBINDO-AUR-APL-2021-027912	AUROBINDO	80	YR	F	Y			20210630	MD				21	2	JP	1	20210630	JP
194765851	19476585	I				20210621	20210630	EXP	JP-AUROBINDO-AUR-APL-2021-027626	AUROBINDO	84	YR	M	Y			20210630	MD				21	2	JP	1	20210630	JP
1740034914	17400349	F			20200117	20210921	20210930	EXP	CO-AUROBINDO-AUR-APL-2019-075681	AUROBINDO	55	YR	F	Y			20210930	HP				21	3	CO	14	20200211	CO
179467032	17946703	F				20210701	20210709	EXP	JP-AUROBINDO-AUR-APL-2020-030733	AUROBINDO	72	YR	M	Y			20210709	HP				21	3	JP	2	20200626	JP		YAMASHITA.Y. DIAGNOSIS, CLINICAL CONDITION AND TREATMENT OF SPECIAL OR RARE HEMATOPOIETIC TUMORS. INTESTINAL T ?CELLLIYRNPHOMA. HEMATOLOGY. 2020?80(5):687?692
193043773	19304377	F			20201008	20210727	20210804	EXP	CO-AUROBINDO-AUR-APL-2020-055972	AUROBINDO	62	YR	M	Y			20210804	CN				21	3	CO	3	20210526	CO
193643642	19364364	F			20210205	20210802	20210811	EXP	JP-AUROBINDO-AUR-APL-2021-023626	AUROBINDO	77	YR	M	Y	48.4	KG	20210811	MD				21	3	JP	2	20210603	JP
194764812	19476481	F			20210311	20210726	20210804	EXP	JP-AUROBINDO-AUR-APL-2021-027853	AUROBINDO	72	YR	F	Y	42.6	KG	20210804	MD				21	3	JP	2	20210630	JP
194789151	19478915	I				20210621	20210701	EXP	JP-AUROBINDO-AUR-APL-2021-027859	AUROBINDO	85	YR	F	Y			20210701	MD				21	3	JP	1	20210701	JP
194789771	19478977	I				20210621	20210701	EXP	JP-AUROBINDO-AUR-APL-2021-027871	AUROBINDO	58	YR	M	Y			20210701	MD				21	3	JP	1	20210701	JP
194811691	19481169	I				20210621	20210701	EXP	JP-AUROBINDO-AUR-APL-2021-027844	AUROBINDO	85	YR	M	Y			20210701	MD				21	3	JP	1	20210701	JP
195011971	19501197	I			20180502	20210628	20210707	EXP	JP-AUROBINDO-AUR-APL-2021-028958	AUROBINDO	38	YR	M	Y	68	KG	20210707	MD				21	3	JP	1	20210707	JP
195742331	19574233	I				20210706	20210719	EXP	JP-AUROBINDO-AUR-APL-2021-031421	AUROBINDO				Y			20210719	MD				21	3	JP	1	20210719	JP
196117621	19611762	I				20210719	20210727	EXP	US-AUROBINDO-AUR-APL-2021-032172	AUROBINDO	71	YR	M	Y			20210727	HP				21	3	US	1	20210727	US
196733511	19673351	I			20201210	20210729	20210809	EXP	JP-AUROBINDO-AUR-APL-2021-034257	AUROBINDO	73	YR	M	Y			20210807	MD				21	3	JP	1	20210809	JP
196773612	19677361	F				20210812	20210821	EXP	US-AUROBINDO-AUR-APL-2021-034262	AUROBINDO	62	YR	M	Y	64	KG	20210821	CN				21	3	US	2	20210810	US
196826572	19682657	F				20210812	20210821	EXP	US-AUROBINDO-AUR-APL-2021-034278	AUROBINDO	56	YR	M	Y	83.9	KG	20210821	MD				21	3	US	2	20210811	US
196827342	19682734	F				20210812	20210821	EXP	US-AUROBINDO-AUR-APL-2021-034300	AUROBINDO	56	YR	M	Y	99	KG	20210821	CN				21	3	US	2	20210811	US
196827922	19682792	F				20210812	20210821	EXP	US-AUROBINDO-AUR-APL-2021-034302	AUROBINDO	70	YR	M	Y	90.7	KG	20210821	CN				21	3	US	2	20210811	US
196827932	19682793	F				20210812	20210821	EXP	US-AUROBINDO-AUR-APL-2021-034304	AUROBINDO	82	YR	M	Y	93	KG	20210821	CN				21	3	US	2	20210811	US
196831882	19683188	F				20210812	20210821	EXP	US-AUROBINDO-AUR-APL-2021-034295	AUROBINDO	68	YR	M	Y	73.4	KG	20210821	CN				21	3	US	2	20210811	US
196877702	19687770	F				20210812	20210821	EXP	US-AUROBINDO-AUR-APL-2021-016938	AUROBINDO	59	YR	M	Y	83	KG	20210821	MD				21	3	US	2	20210812	US
196877912	19687791	F				20210812	20210821	EXP	US-AUROBINDO-AUR-APL-2021-034286	AUROBINDO	68	YR	F	Y	73	KG	20210821	CN				21	3	US	2	20210812	US
196895552	19689555	F				20210812	20210821	EXP	US-AUROBINDO-AUR-APL-2021-034298	AUROBINDO	54	YR	F	Y	64.4	KG	20210821	CN				21	3	US	2	20210812	US
196895932	19689593	F				20210812	20210821	EXP	US-AUROBINDO-AUR-APL-2021-034307	AUROBINDO	66	YR	M	Y	75.7	KG	20210821	CN				21	3	US	2	20210812	US
196928362	19692836	F				20210812	20210821	EXP	US-AUROBINDO-AUR-APL-2021-034290	AUROBINDO	59	YR	M	Y	70.3	KG	20210821	CN				21	3	US	2	20210812	US
196965113	19696511	F				20210812	20210826	EXP	US-AUROBINDO-AUR-APL-2021-034293	AUROBINDO	44	YR	M	Y	76	KG	20210826	MD				21	3	US	3	20210813	US
197282761	19728276	I			20210809	20210811	20210820	EXP	CO-AUROBINDO-AUR-APL-2021-035767	AUROBINDO	68	YR	M	Y			20210820	CN				21	3	CO	1	20210820	CO
197291711	19729171	I			2018	20180704	20210821	EXP	JP-AUROBINDO-AUR-APL-2019-048386	AUROBINDO	82	YR	M	Y			20210821	HP				21	3	BG	1	20210821	JP
197423541	19742354	I			20210630	20210728	20210825	EXP	JP-AUROBINDO-AUR-APL-2021-034866	AUROBINDO	83	YR	F	Y			20210825	MD				21	3	JP	1	20210825	JP
198883051	19888305	I			20210911		20210927	DIR		FDA-CTU	66	YR	M	N	63.8	KG	20210913			N		21	3	US	1	20210927	US
172005755	17200575	F			20190910	20211005	20211013	EXP	JP-AUROBINDO-AUR-APL-2019-107176	AUROBINDO	71	YR	F	Y	53.2	KG	20211013	MD				21	4	JP	5	20191226	JP
179771074	17977107	F				20211210	20211217	EXP	JP-AUROBINDO-AUR-APL-2020-032127	AUROBINDO	76	YR	M	Y			20211218	MD				21	4	JP	4	20200703	JP
179805985	17980598	F				20211210	20211218	EXP	JP-AUROBINDO-AUR-APL-2020-032128	AUROBINDO	62	YR	M	Y			20211218	MD				21	4	JP	5	20200704	JP
184141992	18414199	F			20201016	20211020	20211028	EXP	JP-AUROBINDO-AUR-APL-2020-053649	AUROBINDO	87	YR	M	Y			20211028	PH				21	4	JP	2	20201022	JP
184892893	18489289	F			20171128	20211111	20211122	EXP	JP-AUROBINDO-AUR-APL-2019-048884	AUROBINDO	39	YR	F	Y			20211122	MD				21	4	JP	3	20201111	JP
189640192	18964019	F			20201201	20211029	20211108	EXP	JP-AUROBINDO-AUR-APL-2021-009100	AUROBINDO	69	YR	F	Y	40.7	KG	20211108	MD				21	4	JP	2	20210303	JP
194011712	19401171	F			20200514	20211129	20211208	EXP	JP-AUROBINDO-AUR-APL-2020-026918	AUROBINDO	79	YR	M	Y	55.7	KG	20211208	MD				21	4	JP	2	20210611	JP
194012004	19401200	F			20190301	20211210	20211221	EXP	JP-AUROBINDO-AUR-APL-2020-033892	AUROBINDO	58	YR	M	Y			20211221	MD				21	4	JP	4	20210611	JP		Teraishi M, Oguro T, Kusume E, Kobashi H, Sano H, Fujioka A, et al.. CONCISE COMMUNICATION Pralatrexate for refractory mycosis fungoides in two Japanese patients. Journal of Dermatology. 2021;48(5):667-671
196040218	19604021	F			20210118	20211006	20211014	EXP	CO-AUROBINDO-AUR-APL-2021-006310	AUROBINDO	73	YR	F	Y			20211014	CN				21	4	CO	8	20210724	CO
196073462	19607346	F			20210518	20210716	20211027	EXP	CO-AUROBINDO-AUR-APL-2021-022707	AUROBINDO	66	YR	M	Y			20211027	MD				21	4	CO	2	20210726	CO
197888083	19788808	F			20201125	20211129	20211208	EXP	JP-AUROBINDO-AUR-APL-2021-037533	AUROBINDO	64	YR	M	Y	52	KG	20211208	MD				21	4	JP	3	20210904	JP
198398923	19839892	F			20210104	20211103	20211112	EXP	CO-AUROBINDO-AUR-APL-2021-003647	AUROBINDO	63	YR	F	Y			20211112	CN				21	4	CO	3	20210916	CO
198974752	19897475	F				20211001	20211012	EXP	JP-AUROBINDO-AUR-APL-2021-040841	AUROBINDO			M	Y			20211012	MD				21	4	JP	2	20210930	JP			E
198977372	19897737	F			20210603	20211025	20211102	EXP	JP-AUROBINDO-AUR-APL-2021-040844	AUROBINDO	72	YR	M	Y	42	KG	20211102	MD				21	4	JP	2	20210930	JP
198992322	19899232	F				20211001	20211012	EXP	JP-AUROBINDO-AUR-APL-2021-040838	AUROBINDO	72	YR	M	Y			20211012	MD				21	4	JP	2	20210930	JP
199391581	19939158	I			20200204	20200218	20211011	EXP	JP-AUROBINDO-AUR-APL-2020-011181	AUROBINDO	73	YR	M	Y	65.9	KG	20211011	MD				21	4	JP	1	20211011	JP
199465421	19946542	I				20210929	20211013	EXP	JP-AUROBINDO-AUR-APL-2021-042716	AUROBINDO				Y			20211013	MD				21	4	JP	1	20211013	JP
199607741	19960774	I			20210511	20211004	20211016	EXP	JP-AUROBINDO-AUR-APL-2021-042582	AUROBINDO	42	YR	F	Y			20211016	MD				21	4	JP	1	20211016	JP
200280362	20028036	F			20200907	20211122	20211202	EXP	JP-AUROBINDO-AUR-APL-2021-045673	AUROBINDO	73	YR	M	Y	42.8	KG	20211202	MD				21	4	JP	2	20211103	JP
200558941	20055894	I			20210429	20211102	20211111	EXP	JP-AUROBINDO-AUR-APL-2021-046576	AUROBINDO	78	YR	F	Y	40	KG	20211111	MD				21	4	JP	1	20211111	JP
200728961	20072896	I				20201027	20211116	PER	US-AUROBINDO-AUR-APL-2020-056279	AUROBINDO				Y			20211116	HP				21	4	US	1	20211116	US
200728971	20072897	I				20210510	20211116	PER	US-AUROBINDO-AUR-APL-2021-019857	AUROBINDO	85	YR	F	Y			20211116	HP				21	4	US	1	20211116	US
200781082	20078108	F			20210628	20211213	20211224	EXP	JP-AUROBINDO-AUR-APL-2021-047522	AUROBINDO	72	YR	M	Y	69.1	KG	20211224	MD				21	4	JP	2	20211117	JP
201435711	20143571	I				20211119	20211203	EXP	AU-AUROBINDO-AUR-APL-2021-049873	AUROBINDO				Y			20211203	HP				21	4	AU	1	20211203	AU
201971191	20197119	I				20211210	20211217	EXP	JP-AUROBINDO-AUR-APL-2021-051985	AUROBINDO	72	YR	F	Y			20211217	MD				21	4	JP	1	20211217	JP
202030581	20203058	I				20211210	20211218	EXP	JP-AUROBINDO-AUR-APL-2021-052085	AUROBINDO	69	YR	M	Y			20211218	PH				21	4	JP	1	20211218	JP
202630071	20263007	I				20211216	20211231	EXP	AU-AUROBINDO-AUR-APL-2021-049875	AUROBINDO				Y			20211231	MD				21	4	AU	1	20211231	AU
189913293	18991329	F			20210303	20220202	20220216	EXP	CO-AUROBINDO-AUR-APL-2020-039117	AUROBINDO	58	YR	F	Y			20220216	HP				22	1	CO	3	20210310	CO
196946787	19694678	F			20210210	20220103	20220112	EXP	CO-AUROBINDO-AUR-APL-2021-008398	AUROBINDO	63	YR	M	Y			20220112	CN				22	1	CO	7	20210813	CO
200280592	20028059	F			20201221	20220105	20220113	EXP	JP-AUROBINDO-AUR-APL-2021-045676	AUROBINDO	79	YR	M	Y	51	KG	20220113	HP				22	1	JP	2	20211103	JP
200851062	20085106	F			20171021	20211220	20220128	EXP	JP-AUROBINDO-AUR-APL-2021-022947	AUROBINDO	76	YR	F	Y	64.7	KG	20220128	MD				22	1	JP	2	20211118	JP
203028901	20302890	I			20180406	20211222	20220106	EXP	JP-AUROBINDO-AUR-APL-2019-048969	AUROBINDO	75	YR	M	Y	51.3	KG	20220106	MD				22	1	JP	1	20220106	JP
203299672	20329967	F			20211223	20220114	20220124	EXP	CO-AUROBINDO-AUR-APL-2022-001008	AUROBINDO	78	YR	M	Y			20220124	HP				22	1	CO	2	20220113	CO
203490161	20349016	I				20220111	20220119	EXP	JP-AUROBINDO-AUR-APL-2022-001527	AUROBINDO	73	YR	F	Y			20220119	MD				22	1	JP	1	20220119	JP
204825261	20482526	I			20220120	20220207	20220217	EXP	CO-AUROBINDO-AUR-APL-2022-002940	AUROBINDO	42	YR	M	Y			20220217	CN				22	1	CO	1	20220217	CO
205107272	20510727	F			20220208	20220221	20220304	EXP	CO-AUROBINDO-AUR-APL-2022-005698	AUROBINDO	59	YR	M	Y			20220304	CN				22	1	CO	2	20220224	CO
205512271	20551227	I			20201124	20220221	20220304	EXP	JP-AUROBINDO-AUR-APL-2021-044638	AUROBINDO			F	Y	60	KG	20220304	MD				22	1	JP	1	20220304	JP			E
201687043	20168704	F			20201231	20220323	20220401	EXP	JP-AUROBINDO-AUR-APL-2021-015299	AUROBINDO	79	YR	M	Y	64.6	KG	20220401	MD				22	2	JP	3	20211210	JP
203023812	20302381	F			20210423	20220418	20220428	EXP	JP-AUROBINDO-AUR-APL-2021-054484	AUROBINDO	78	YR	M	Y	52	KG	20220428	MD				22	2	JP	2	20220106	JP
205570854	20557085	F			20220216	20220323	20220401	EXP	CO-AUROBINDO-AUR-APL-2022-006794	AUROBINDO	51	YR	M	Y			20220401	CN				22	2	CO	4	20220307	CO
206718311	20671831	I			20220209	20220323	20220405	EXP	CO-AUROBINDO-AUR-APL-2022-006359	AUROBINDO	42	YR	F	Y			20220405	CN				22	2	CO	1	20220405	CO
207038401	20703840	I			20171128	20220404	20220413	EXP	JP-AUROBINDO-AUR-APL-2019-048077	AUROBINDO	81	YR	F	Y	33.2	KG	20220413	MD				22	2	JP	1	20220413	JP
207086382	20708638	F			20210615	20220502	20220510	EXP	CA-AUROBINDO-AUR-APL-2021-048775	AUROBINDO	80	YR	M	Y	75	KG	20220510	PH				22	2	CA	2	20220414	CA
208522082	20852208	F			20220504	20220516	20220526	EXP	CO-AUROBINDO-AUR-APL-2022-018070	AUROBINDO	36	YR	F	Y			20220526	CN				22	2	CO	2	20220520	CO
208706051	20870605	I			20220513	20220516	20220525	EXP	US-AUROBINDO-AUR-APL-2022-018466	AUROBINDO			M	Y			20220525	PH				22	2	US	1	20220525	US
209306542	20930654	F			20220209	20220602	20220616	EXP	JP-AUROBINDO-AUR-APL-2022-020425	AUROBINDO	72	YR	M	Y	57	KG	20220616	MD				22	2	JP	2	20220608	JP
209424691	20942469	I				20220601	20220610	EXP	JP-AUROBINDO-AUR-APL-2022-021115	AUROBINDO	7	DEC		Y			20220610	MD				22	2	JP	1	20220610	JP
168726633	16872663	F				20220823	20220902	EXP	JP-AUROBINDO-AUR-APL-2019-063801	AUROBINDO	59	YR	M	Y			20220902	HP				22	3	JP	3	20191001	JP		Kuboki. M.. CNS relapse in a MEITL patient after PR on 3rd line Pralatrexate. Summary of the Japanese Society for Hematology. 2019
205705103	20570510	F			20200122	20220808	20220818	EXP	JP-AUROBINDO-AUR-APL-2022-007569	AUROBINDO	67	YR	M	Y	65	KG	20220818	MD				22	3	JP	3	20220309	JP
206938013	20693801	F			20200301	20220704	20220715	EXP	JP-AUROBINDO-AUR-APL-2021-053327	AUROBINDO	72	YR	M	Y	60.7	KG	20220715	MD				22	3	JP	3	20220411	JP
207039033	20703903	F			20171030	20220421	20220818	EXP	JP-AUROBINDO-AUR-APL-2022-012814	AUROBINDO	77	YR	F	Y			20220818	MD				22	3	JP	3	20220413	JP
207771262	20777126	F			20220408	20220428	20220706	EXP	CO-AUROBINDO-AUR-APL-2022-014534	AUROBINDO	36	YR	F	Y			20220706	MD				22	3	CO	2	20220503	CO
209083645	20908364	F			20220516	20220705	20220715	EXP	CO-AUROBINDO-AUR-APL-2022-019463	AUROBINDO	61	YR	F	Y			20220715	HP				22	3	CO	5	20220603	CO
209085193	20908519	F			20220318	20220608	20220712	EXP	CO-AUROBINDO-AUR-APL-2022-019462	AUROBINDO	42	YR	F	Y			20220712	CN				22	3	CO	3	20220603	CO
210314581	21031458	I			20220601	20220617	20220701	EXP	JP-AUROBINDO-AUR-APL-2022-024032	AUROBINDO	6	DEC	F	Y			20220701	MD				22	3	JP	1	20220701	JP
210459001	21045900	I			20220610	20220623	20220706	EXP	JP-AUROBINDO-AUR-APL-2022-024738	AUROBINDO	74	YR	F	Y			20220706	PH				22	3	JP	1	20220706	JP
211700931	21170093	I			20210525	20220721	20220804	EXP	JP-AUROBINDO-AUR-APL-2022-029863	AUROBINDO	74	YR	M	Y			20220804	MD				22	3	JP	1	20220804	JP
211840911	21184091	I			20210709	20220725	20220808	EXP	JP-AUROBINDO-AUR-APL-2021-049151	AUROBINDO	78	YR	M	Y	66	KG	20220808	HP				22	3	JP	1	20220808	JP
211926391	21192639	I				20220726	20220810	EXP	JP-AUROBINDO-AUR-APL-2022-032005	AUROBINDO	74	YR	F	Y			20220810	HP				22	3	JP	1	20220810	JP		Uchimura, A. et al.. A case of composite lymphoma with complication of B-cell lymphoma during treatment for angioimmunoblastic T-cell lymphoma. The 17th Japanese Society of Hematology Kanto Koushin-etsu Regional Meeting. 2022;33
212151451	21215145	I			20200724	20220801	20220816	EXP	JP-AUROBINDO-AUR-APL-2022-032649	AUROBINDO	46	YR	M	Y	75	KG	20220816	MD				22	3	JP	1	20220816	JP
212907301	21290730	I				20220823	20220903	EXP	JP-AUROBINDO-AUR-APL-2022-034880	AUROBINDO	72	YR	M	Y			20220903	HP				22	3	JP	1	20220903	JP		Kaneko, K. et al. Three cases in which leucovorin rescue minimized the toxicity of oral mucosal disorder due to pralatrexate. Journal of Japanese Society of Pharmaceutical Oncology. 2022;25:89
212910691	21291069	I				20220823	20220903	EXP	JP-AUROBINDO-AUR-APL-2022-034885	AUROBINDO	85	YR	M	Y			20220903	HP				22	3	JP	1	20220903	JP		Kaneko, K. et al. Three cases in which leucovorin rescue minimized the toxicity of oral mucosal disorder due to pralatrexate. Journal of Japanese Society of Pharmaceutical Oncology. 2022;25:89
213257951	21325795	I			20210708	20220830	20220913	EXP	JP-AUROBINDO-AUR-APL-2022-030783	AUROBINDO	83	YR	F	Y	42	KG	20220913	MD				22	3	JP	1	20220913	JP
213526481	21352648	I				20220909	20220920	EXP	JP-AUROBINDO-AUR-APL-2022-037736	AUROBINDO	75	YR	M	Y			20220920	MD				22	3	JP	1	20220920	JP
213526641	21352664	I				20220909	20220920	EXP	JP-AUROBINDO-AUR-APL-2022-037735	AUROBINDO	81	YR	F	Y			20220920	MD				22	3	JP	1	20220920	JP
213527401	21352740	I				20220721	20220920	EXP	JP-AUROBINDO-AUR-APL-2022-032650	AUROBINDO	76	YR	F	Y			20220920	MD				22	3	JP	1	20220920	JP
213527581	21352758	I				20220909	20220920	EXP	JP-AUROBINDO-AUR-APL-2022-037005	AUROBINDO	88	YR	F	Y			20220920	MD				22	3	JP	1	20220920	JP
213584521	21358452	I				20220909	20220921	EXP	JP-AUROBINDO-AUR-APL-2022-037737	AUROBINDO	79	YR	M	Y			20220921	MD				22	3	JP	1	20220921	JP
213621201	21362120	I				20220909	20220922	EXP	JP-AUROBINDO-AUR-APL-2022-037738	AUROBINDO	77	YR	F	Y			20220922	MD				22	3	JP	1	20220922	JP
213838071	21383807	I				20220915	20220928	EXP	JP-AUROBINDO-AUR-APL-2022-038599	AUROBINDO	78	YR	M	Y			20220928	MD				22	3	JP	1	20220928	JP
179426883	17942688	F			20200608	20221109	20221123	EXP	JP-AUROBINDO-AUR-APL-2020-030736	AUROBINDO	79	YR	M	Y			20221123	MD				22	4	JP	3	20200625	JP
212146232	21214623	F			20180830	20220926	20221007	EXP	JP-AUROBINDO-AUR-APL-2021-045529	AUROBINDO	51	YR	M	Y	68.5	KG	20221007	MD				22	4	JP	2	20220816	JP
212152332	21215233	F			20201228	20220926	20221007	EXP	JP-AUROBINDO-AUR-APL-2022-031851	AUROBINDO	65	YR	M	Y	62	KG	20221007	MD				22	4	JP	2	20220816	JP
212637142	21263714	F			20210423	20220926	20221011	EXP	JP-AUROBINDO-AUR-APL-2022-033421	AUROBINDO	70	YR	M	Y	67	KG	20221011	MD				22	4	JP	2	20220829	JP
212924452	21292445	F			20200110	20221031	20221114	EXP	JP-AUROBINDO-AUR-APL-2022-034714	AUROBINDO	67	YR	F	Y	48	KG	20221114	MD				22	4	JP	2	20220905	JP
215573591	21557359	I				20221025	20221105	EXP	JP-AUROBINDO-AUR-APL-2022-046854	AUROBINDO	74	YR	F	Y			20221105	MD				22	4	JP	1	20221105	JP		Morimoto, S. et al. Successful haploidentical transplantation with PTCy for a case of composite EBV+DLBCL and AITL. The 84th Annual Meeting of the Japanese Society of Hematology. 2022;S323:323
215574291	21557429	I				20221025	20221105	EXP	JP-AUROBINDO-AUR-APL-2022-046855	AUROBINDO	75	YR	M	Y			20221105	MD				22	4	JP	1	20221105	JP		Higa, H. et al. Blastic plasmacytoid dendritic cell neoplasm; three cases in our hospital. The 84th Annual Meeting of the Japanese Society of Hematology. 2022;S203
216309941	21630994	I				20221108	20221123	EXP	JP-AUROBINDO-AUR-APL-2022-049454	AUROBINDO	79	YR	M	Y			20221123	MD				22	4	JP	1	20221123	JP
216313601	21631360	I			20210803	20221109	20221123	EXP	JP-AUROBINDO-AUR-APL-2022-049468	AUROBINDO	85	YR	F	Y	42	KG	20221123	MD				22	4	JP	1	20221123	JP
216418991	21641899	I				20220826	20221125	PER	US-AUROBINDO-AUR-APL-2022-035053	AUROBINDO			F	Y			20221125	HP				22	4	US	1	20221125	US			A
189026015	18902601	F			20201201	20220412	20230208	EXP	JP-AUROBINDO-AUR-APL-2021-006225	AUROBINDO	80	YR	M	Y			20230208	MD				23	1	JP	5	20210217	JP		Shonai, T. et al. A Case in which Biweekly Romidepsin Could Control Progression of PTCL-NOS. The 16th Japanese Blood Society Kanto Koushin-etsu Regional Meeting of The Japan. 2022;33
195849582	19584958	F				20210713	20230208	EXP	JP-AUROBINDO-AUR-APL-2021-031553	AUROBINDO	68	YR	M	Y			20230208	MD				23	1	JP	2	20210721	JP		Sugaya, M et al.. A case in which treatment was attempted with gemcitabine, tomotherapy, and pralatrexate in a patient with Sezary syndrome. The 37th Annual Meeting of the Japanese Skin Cancer Society. 158
216376903	21637690	F			20221117	20221212	20230108	EXP	US-AUROBINDO-AUR-APL-2022-049773	AUROBINDO	60	YR	F	Y	67	KG	20230108	MD				23	1	US	3	20221124	US
218935481	21893548	I				20211124	20230121	EXP	US-AUROBINDO-AUR-APL-2021-049166	AUROBINDO	59	YR	M	Y			20230121	MD				23	1	US	1	20230121	US
218935601	21893560	I			20211212	20220124	20230121	EXP	CO-AUROBINDO-AUR-APL-2022-002323	AUROBINDO			M	Y			20230121	MD				23	1	CO	1	20230121	CO
219825712	21982571	F				20230302	20230315	EXP	JP-AUROBINDO-AUR-APL-2023-006349	AUROBINDO	47	YR	M	Y			20230315	MD				23	1	JP	2	20230213	JP
219826822	21982682	F				20230302	20230313	EXP	JP-AUROBINDO-AUR-APL-2023-006345	AUROBINDO	72	YR	M	Y			20230313	MD				23	1	JP	2	20230213	JP
219826932	21982693	F				20230302	20230314	EXP	JP-AUROBINDO-AUR-APL-2023-006341	AUROBINDO	73	YR	F	Y			20230314	MD				23	1	JP	2	20230213	JP
219827442	21982744	F				20230302	20230313	EXP	JP-AUROBINDO-AUR-APL-2023-006353	AUROBINDO	76	YR	M	Y			20230313	MD				23	1	JP	2	20230213	JP
219827741	21982774	I				20230203	20230213	EXP	JP-AUROBINDO-AUR-APL-2023-006350	AUROBINDO	87	YR	M	Y			20230213	MD				23	1	JP	1	20230213	JP
219839522	21983952	F				20230302	20230313	EXP	JP-AUROBINDO-AUR-APL-2023-006543	AUROBINDO	69	YR	F	Y			20230313	MD				23	1	JP	2	20230213	JP
219872781	21987278	I				20230203	20230213	EXP	JP-AUROBINDO-AUR-APL-2023-007005	AUROBINDO	74	YR	M	Y			20230214	MD				23	1	JP	1	20230213	JP
221461611	22146161	I			20230305	20230316	20230328	EXP	US-AUROBINDO-AUR-APL-2023-013944	AUROBINDO	65	YR	M	Y			20230328	MD				23	1	US	1	20230328	US
219343242	21934324	F			20220222	20230120	20230424	EXP	US-AUROBINDO-AUR-APL-2023-003942	AUROBINDO	69	YR	F	Y	74	KG	20230424	HP				23	2	US	2	20230201	US
220613084	22061308	F			20230124	20230404	20230415	EXP	US-AUROBINDO-AUR-APL-2023-004434	AUROBINDO	51	YR	F	Y	50.3	KG	20230415	MD				23	2	US	4	20230304	US
222486292	22248629	F			20230308	20230417	20230428	EXP	JP-AUROBINDO-AUR-APL-2023-032568	AUROBINDO	82	YR	F	Y			20230428	HP				23	2	JP	2	20230425	JP
222983072	22298307	F			20230419	20230616	20230629	EXP	US-AUROBINDO-AUR-APL-2023-035041	AUROBINDO	48	YR	F	Y	57.79	KG	20230629	MD				23	2	US	2	20230509	US
223593092	22359309	F			20230428	20230606	20230617	EXP	JP-AUROBINDO-AUR-APL-2023-038369	AUROBINDO	9	DEC	M	Y			20230617	MD				23	2	JP	2	20230524	JP
223749042	22374904	F				20230520	20230530	EXP	JP-AUROBINDO-AUR-APL-2023-038556	AUROBINDO	72	YR	F	Y			20230530	MD				23	2	JP	2	20230527	JP
193283062	19328306	F				20210521	20230804	EXP	JP-AUROBINDO-AUR-APL-2021-022688	AUROBINDO	58	YR	M	Y			20230804	MD				23	3	JP	2	20210528	JP
193862102	19386210	F				20210601	20230719	EXP	KR-AUROBINDO-AUR-APL-2019-059134	AUROBINDO	67	YR	M	Y			20230719	HP				23	3	KR	2	20210608	KR		Lee SS, Jung SH, Ahn JS, Kim YK, Cho MS, Jung SY, et al.. Pralatrexate in Combination with Bortezomib for Relapsed or Refractory Peripheral T Cell Lymphoma in 5 Elderly Patients. J Korean Med Sci. 2016;31 (7):1160-3
193862192	19386219	F				20210601	20230719	EXP	KR-AUROBINDO-AUR-APL-2019-066920	AUROBINDO	73	YR	M	Y			20230719	HP				23	3	KR	2	20210608	KR		Lee SS, Jung SH, Ahn JS, Kim YK, Cho MS, Jung SY, et al.. Pralatrexate in Combination with Bortezomib for Relapsed or Refractory Peripheral T Cell Lymphoma in 5 Elderly Patients. J Korean Med Sci. 2016;31 (7):1160-3
193862212	19386221	F				20210601	20230719	EXP	KR-AUROBINDO-AUR-APL-2019-066897	AUROBINDO	74	YR	M	Y			20230719	MD				23	3	KR	2	20210608	KR		Lee SS, Jung SH, Ahn JS, Kim YK, Cho MS, Jung SY, et al.. Pralatrexate in Combination with Bortezomib for Relapsed or Refractory Peripheral T Cell Lymphoma in 5 Elderly Patients. Journal of Korean Medical Sciences. 2016;31 (7):1160-1163
193862232	19386223	F				20210601	20230719	EXP	KR-AUROBINDO-AUR-APL-2019-066921	AUROBINDO	77	YR	M	Y			20230719	HP				23	3	KR	2	20210608	KR		Lee SS, Jung SH, Ahn JS, Kim YK, Cho MS, Jung SY, et al.. Pralatrexate in Combination with Bortezomib for Relapsed or Refractory Peripheral T Cell Lymphoma in 5 Elderly Patients. J Korean Med Sci. 2016;31 (7):1160-3
193929593	19392959	F				20230629	20230711	EXP	AU-AUROBINDO-AUR-APL-2021-023378	AUROBINDO	44	YR	F	Y			20230711	MD				23	3	AU	3	20210609	AU		Lewis K, Spagnolo D, Radeski D, Cheah C.. Refractory ?/?-hepatosplenic T-cell lymphoma with secondary CNS dissemination and severe morbidity related to intrathecal chemotherapy; a case report and literature review. Clinical Lymphoma, Myeloma and Leukemia. 2019;19(10):E564-e567
194764943	19476494	F				20210621	20230803	EXP	JP-AUROBINDO-AUR-APL-2021-027913	AUROBINDO	76	YR	F	Y			20230803	MD				23	3	JP	3	20210630	JP
194789172	19478917	F				20210621	20230804	EXP	JP-AUROBINDO-AUR-APL-2021-027867	AUROBINDO	76	YR	M	Y			20230804	MD				23	3	JP	2	20210701	JP
195328822	19532882	F			20111101	20230705	20230714	EXP	US-AUROBINDO-AUR-APL-2021-029259	AUROBINDO	38	YR	F	Y			20230714	MD				23	3	US	2	20210714	US		von Geldern Gloria, Carlos A. Pardo, Peter A. Calabresi, Scott D. Newsome.. PML-IRIS in a Patient Treated with Brentuximab.. Neurology. 2012
226704282	22670428	F				20230707	20230721	EXP	US-AUROBINDO-AUR-APL-2023-045741	AUROBINDO	71	YR	F	Y			20230721	MD				23	3	US	2	20230705	US		Wilmas KM, Aria AB, Landis LN, Chaitanya Arudra SK, Prieto VG, Duvic M. CD4/CD8 doublenegative mycosis fungoides with large cell transformation and involvement of the lungs and leptomeninges. Dermatology Online Journal. 2022;28(7):1-7
227461362	22746136	F				20230809	20230817	EXP	US-AUROBINDO-AUR-APL-2023-049716	AUROBINDO	56	YR	M	Y			20230817	HP				23	3	US	2	20230725	US		Jakuboski S, Doyle T, Tawa M, Fisher DC, LeBoeuf N, Larocca C. Inpatient Considerations in the Diagnosis and Management of the Cutaneous T-Cell Lymphoma Patient.. Curr-Derm-Rep. 2022;11(4):233-243
227875871	22787587	I			20230506	20230721	20230804	EXP	JP-AUROBINDO-AUR-APL-2023-050752	AUROBINDO	73	YR	M	Y	45	KG	20230804	PH				23	3	JP	1	20230804	JP
229261911	22926191	I				20230828	20230909	EXP	JP-AUROBINDO-AUR-APL-2023-057645	AUROBINDO				Y			20230909	MD				23	3	JP	1	20230909	JP
229435472	22943547	F				20230908	20230920	EXP	JP-AUROBINDO-AUR-APL-2019-066954	AUROBINDO	8	DEC	F	Y			20230920	MD				23	3	JP	2	20230914	JP
231231262	23123126	F			20231019	20231127	20231205	EXP	US-AUROBINDO-AUR-APL-2023-065619	AUROBINDO			M	Y	62.96	KG	20231205	MD				23	4	US	2	20231030	US
231574561	23157456	I				20231030	20231108	EXP	JP-AUROBINDO-AUR-APL-2023-048069	AUROBINDO	8	DEC	F	Y			20231108	HP				23	4	JP	1	20231108	JP
236808101	23680810	I				20240320	20240328	EXP	US-AUROBINDO-AUR-APL-2024-014488	AUROBINDO	82	YR	M	Y			20240328	MD				24	1	US	1	20240328	US		Choi PJ, Fajt ML. An 82-year-old man with new skin lesions after COVID-19 vaccination. Allergy Asthma Proc. 2024;45 No. 1:70?73
242838451	24283845	I			20240620	20240626	20240905	EXP	CN-AUROBINDO-AUR-APL-2024-033402	AUROBINDO	72	YR	F	Y	45	KG	20240905	HP				24	3	CN	1	20240905	CN
168150903	16815090	F			20190211	20240927	20241004	EXP	BG-AUROBINDO-AUR-APL-2019-040053	AUROBINDO	55	YR	M	Y			20241004	HP				24	4	CO	3	20190917	CO
206991772	20699177	F				20220421	20241113	EXP	JP-AUROBINDO-AUR-APL-2022-012736	AUROBINDO	58	YR	M	Y			20241113	MD				24	4	JP	2	20220412	JP
208054493	20805449	F			20220425	20220502	20241113	EXP	CO-AUROBINDO-AUR-APL-2022-015667	AUROBINDO	60	YR	F	Y			20241113	HP				24	4	CO	3	20220510	CO
215172812	21517281	F				20221018	20241112	EXP	US-AUROBINDO-AUR-APL-2022-044662	AUROBINDO	76	YR	M	Y			20241112	HP				24	4	JP	2	20221028	JP		Riho K et al. Effectiveness of radiation therapy for skin lesions related of blastic plasmacytoid dendritic cell neoplasm: A case report. Journal of the Japan Organization of Clinical Dermatologists. 2022;39(4):562-566
221347712	22134771	F				20241111	20241112	EXP	JP-AUROBINDO-AUR-APL-2023-013168	AUROBINDO	61	YR	M	Y			20241113	HP				24	4	JP	2	20230324	JP		Asano, T, Ogawa O,Ieda M, Ito T, Machii H, Iwama M et al.,. A Case of Extranodal NK/T-cell Lymphoma in Which a Diagnosis Was Difficult to Make. The Journal of the Japan Society for Respiratory Endoscopy. 2023;45 (1):23-30
246172961	24617296	I				20240821	20241114	PER	US-AUROBINDO-AUR-APL-2024-043174	AUROBINDO				Y			20241114	HP				24	4	US	1	20241114	US
247271752	24727175	F			20241130	20241202	20241216	EXP	US-AUROBINDO-AUR-APL-2024-060141	AUROBINDO	53	YR	F	Y			20241216	MD				24	4	US	2	20241212	US
168726315	16872631	F				20250320	20250331	EXP	JP-AUROBINDO-AUR-APL-2019-063759	AUROBINDO	78	YR	M	Y			20250331	HP				25	1	JP	5	20191001	JP		Keita N, Kanaya S, Matsumura I, Saito A, Yoshida T, Toyama K. Successful treatment of low-dose romidepsin for refractory PTCL-NOS after CHOP and two novel agents.. Summary of the Japanese Society for Hematology. 2019;PS2-20-5
194852942	19485294	F				20250314	20250328	EXP	JP-AUROBINDO-AUR-APL-2021-028191	AUROBINDO	72	YR	F	Y			20250328	HP				25	1	JP	2	20210702	JP		Miyazawa, Y., Yokohama A.,Matsumura I.,Takei H.,Osaki Y.,Yoshiyuki O.,. A case of nodal peripheral T-cell lymphoma with T follicular helper phenotype considered to represent transformation of angioimmunoblastic T-cell lymphoma. Journal of Clinical and Experimental Hematopathology. 2021;61:115
198698044	19869804	F			20210101	20250312	20250324	EXP	JP-AUROBINDO-AUR-APL-2021-039880	AUROBINDO	72	YR	M	Y			20250324	MD				25	1	JP	4	20210923	JP		Arai S et al.. A case of skin ulcer due to administration of pralatrexate. 898th meeting of the Tokyo Division of The Japanese Dermatological Association. 2021;3
215574212	21557421	F				20250320	20250331	EXP	JP-AUROBINDO-AUR-APL-2022-046856	AUROBINDO	75	YR	F	Y			20250331	MD				25	1	JP	2	20221105	JP		Higa, H, sunoda T, Kamata W, Sato S, Tama Y. Blastic plasmacytoid dendritic cell neoplasm; three cases in our hospital.. The 84th Annual Meeting of the Japanese Society of Hematology. 2022;s203
221081562	22108156	F				20250319	20250328	EXP	JP-AUROBINDO-AUR-APL-2023-012110	AUROBINDO	64	YR	F	Y			20250328	MD				25	1	JP	2	20230317	JP		Kato, J,Sakamoto A, Daichi K, Sugihara A, Tokuyama T, Etsuko M et.al. Refractory peripheral T-cell lymphoma bridged to bone marrow transplantation with Tucidinostat. 45th JSTCT Annual Meeting (JSTCT2023). Japanese Society for Transplantation and Cellular Therapy. 2023;319
221891362	22189136	F			20210301	20250319	20250329	EXP	JP-AUROBINDO-AUR-APL-2023-029137	AUROBINDO	76	YR	F	Y			20250329	HP				25	1	JP	2	20230410	JP		Sawabe, T.. Angioimmunoblastic T-cell lymphoma with autoimmune thrombocytopenia successfully treated with Rituximab. The 13th The Japanese Society of Hematology Kyushu Association. 2023;23
