# Supplementary material for: Real-world pharmacovigilance analysis of pralatrexate using the FDA adverse event reporting system database
Source: Front Pharmacol. 2026 Apr 8;17:1773445. doi: 10.3389/fphar.2026.1773445 (PMC13099823; doi:10.3389/fphar.2026.1773445)
Supplement: Supplementary file 4 [file Supplementaryfile2.zip › Supplement Material 2-Raw data/2-raw data(drug)-20250524.xlsx]

## Sheet: Sheet1
primaryid	DRUG_SEQ	ROLE_COD	DRUGNAME	VAL_VBM	ROUTE	DOSE_VBM	DECHAL	RECHAL	LOT_NUM	EXP_DT	NDA_NUM	GetDataYear	GetDataQT	caseid	cum_dose_chr	cum_dose_unit	lot_nbr	dose_amt	dose_unit	dose_form	dose_freq	prod_ai
100396972	1	PS	FOLOTYN	1	INTRAVENOUS	24 MG, 2VIALS, WEEKLY		D	UNK		022468	14	3	10039697				24	MG	INJECTION	/wk	PRALATREXATE
100396972	2	C	METHOTREXATE (METHOTREXATE SODIUM)	1				D	UNK			14	3	10039697								METHOTREXATE SODIUM
100396972	3	C	IFOSFAMIDE.	1				D	UNK			14	3	10039697								IFOSFAMIDE
100396972	4	C	L-ASPARAGINASE	1				D	UNK			14	3	10039697								ASPARAGINASE
100396972	5	C	DEXAMETHASONE.	1				D	UNK			14	3	10039697								DEXAMETHASONE
100396972	6	C	ETOPOSIDE.	1				D	UNK			14	3	10039697								ETOPOSIDE
104039931	1	PS	FOLOTYN	1	INTRAVENOUS	40MG/2ML, WEEKLY		U	UNK		022468	14	3	10403993	1	DF		1	DF	INJECTION		PRALATREXATE
105214101	1	PS	PRALATREXATE	1	INTRAVENOUS		D	D				14	4	10521410				59	MG		QW	PRALATREXATE
105501942	1	PS	FOLOTYN	1	INTRAVENOUS	30 MG/M2, 3 VIALS/WEEK		U	UNK		022468	15	1	10550194	1050	MG/M2		30	MG/M**2	INJECTION		PRALATREXATE
105694433	1	PS	FOLOTYN	1	INTRAVENOUS	30 MG, SINGLE		D	UNK		022468	15	1	10569443				30	MG	INJECTION		PRALATREXATE
105694433	10	C	VITAMIN B12	1		UNK		D				15	1	10569443								CYANOCOBALAMIN
105694433	11	C	FOLSAEURE	1		UNK		D				15	1	10569443								FOLIC ACID
105694433	2	SS	FOLOTYN	1	INTRAVENOUS	20 MG, SINGLE		D	UNK		022468	15	1	10569443				20	MG	INJECTION		PRALATREXATE
105694433	3	SS	CAELYX	1	INTRAVENOUS	30 MG, SINGLE		D	UNK			15	1	10569443				30	MG			DOXORUBICIN HYDROCHLORIDE
105694433	4	SS	CAELYX	1	INTRAVENOUS	40 MG, SINGLE		D	UNK			15	1	10569443				40	MG			DOXORUBICIN HYDROCHLORIDE
105694433	5	SS	CAELYX	1	INTRAVENOUS	40 MG, SINGLE		D	UNK			15	1	10569443				40	MG			DOXORUBICIN HYDROCHLORIDE
105694433	6	SS	CAELYX	1	INTRAVENOUS	40 MG, SINGLE		D	UNK			15	1	10569443				40	MG			DOXORUBICIN HYDROCHLORIDE
105694433	7	SS	CAELYX	1	INTRAVENOUS	40 MG, SINGLE		D	UNK			15	1	10569443				40	MG			DOXORUBICIN HYDROCHLORIDE
105694433	8	SS	CAELYX	1	INTRAVENOUS	40 MG, SINGLE		D	UNK			15	1	10569443				40	MG			DOXORUBICIN HYDROCHLORIDE
105694433	9	SS	TARGRETIN	1	UNKNOWN	300 MG, QD		D	UNK			15	1	10569443				300	MG			BEXAROTENE
105694455	1	PS	FOLOTYN	1	Intravenous (not otherwise s	30 MG/M2, SINGLE, CYCLE 1		D	UNK		022468	15	3	10569445				30	MG/M**2	INJECTION		PRALATREXATE
105694455	10	C	REBAMIPIDE	1	Oral	100 MG, TID		D				15	3	10569445				100	MG	TABLET		REBAMIPIDE
105694455	11	C	BAKTAR	1	Oral	3 DF, BID		D				15	3	10569445				3	DF			SULFAMETHOXAZOLE\TRIMETHOPRIM
105694455	12	C	BAKTAR	1	Oral	3 DF, TID		D				15	3	10569445				3	DF			SULFAMETHOXAZOLE\TRIMETHOPRIM
105694455	13	C	BAKTAR	1	Oral	2 DF, BID		D				15	3	10569445				2	DF			SULFAMETHOXAZOLE\TRIMETHOPRIM
105694455	14	C	BAKTAR	1	Oral	1 DF, QD		D				15	3	10569445				1	DF			SULFAMETHOXAZOLE\TRIMETHOPRIM
105694455	15	C	BAKTAR	1	Oral	1 DF, QD		D				15	3	10569445				1	DF			SULFAMETHOXAZOLE\TRIMETHOPRIM
105694455	2	SS	FOLOTYN	1	Intravenous (not otherwise s	30 MG/M2, SINGLE		D	UNK		022468	15	3	10569445				30	MG/M**2	INJECTION		PRALATREXATE
105694455	3	C	PREDONINE	1	Oral	1 DF, QD		D				15	3	10569445				1	DF	TABLET		PREDNISOLONE\PREDNISOLONE ACETATE\PREDNISOLONE SODIUM SUCCINATE
105694455	4	C	PREDONINE	1				D				15	3	10569445						TABLET		PREDNISOLONE\PREDNISOLONE ACETATE\PREDNISOLONE SODIUM SUCCINATE
105694455	5	C	PANVITAN /00466101/	2	Oral	25 MG, QD		D				15	3	10569445				25	MG
105694455	6	C	TARGOCID	1	Intravenous (not otherwise s	2 DF, QD		D				15	3	10569445				2	DF	INJECTION		TEICOPLANIN
105694455	7	C	CANCIDAS /01527901/	2	Intravenous (not otherwise s	1 DF, QD		D				15	3	10569445				1	DF	INJECTION
105694455	8	C	ZOSYN	1	Intravenous (not otherwise s	1 DF, 4 TIMES A DAY		D				15	3	10569445				1	DF	INJECTION		PIPERACILLIN SODIUM\TAZOBACTAM SODIUM
105694455	9	C	SLOW-K	1	Oral	600 MG, BID		D				15	3	10569445				600	MG	TABLET		POTASSIUM CHLORIDE
107008621	1	PS	FOLOTYN	1		65 MG, SINGLE		U	UNK		022468	15	1	10700862				65	MG	INJECTION		PRALATREXATE
107599091	1	PS	FOLOTYN	1	INTRAVENOUS			D	UNK		022468	15	1	10759909						INJECTION		PRALATREXATE
107599111	1	PS	FOLOTYN	1	UNKNOWN	20 MG/M2, UNK		U	UNK		022468	15	1	10759911				20	MG/M**2	INJECTION		PRALATREXATE
107599121	1	PS	FOLOTYN	1	INTRAVENOUS	25 MG, SINGLE, 1XW		D	UNK		022468	15	1	10759912				25	MG	INJECTION		PRALATREXATE
107599121	2	C	ALLOPURINOL.	1	ORAL	300 MG, QD		D				15	1	10759912				300	MG	TABLET		ALLOPURINOL
107599121	3	C	FOLIC ACID.	1	ORAL	2 MG, QD		D				15	1	10759912				2	MG	TABLET		FOLIC ACID
107599121	4	C	LIPITOR	1	ORAL	40 MG, QD		D				15	1	10759912				40	MG	TABLET		ATORVASTATIN CALCIUM
107599121	5	C	FENOFIBRATE.	1	ORAL	200 MG, QD		D				15	1	10759912				200	MG			FENOFIBRATE
107599121	6	C	NORCO	1	ORAL	Q6H, PRN		D				15	1	10759912						TABLET		ACETAMINOPHEN\HYDROCODONE BITARTRATE
107599121	7	C	LISINOPRIL AND HYDROCHLOROTHIAZIDE	1	ORAL	1 DF, QD		D				15	1	10759912				1	DF	TABLET		HYDROCHLOROTHIAZIDE\LISINOPRIL
107599151	1	PS	FOLOTYN	1	UNKNOWN	40 MG, SINGLE		U	UNK		022468	15	1	10759915				40	MG	INJECTION		PRALATREXATE
107599151	2	C	PREDNISONE.	1	UNKNOWN	UNK		D				15	1	10759915								PREDNISONE
107599151	3	C	ONDANSETRON	1	UNKNOWN	UNK		D				15	1	10759915								ONDANSETRON
107599151	4	C	FOLIC ACID.	1		UNK		D				15	1	10759915								FOLIC ACID
108055711	1	PS	FOLOTYN	1	UNKNOWN	30 MG/M2, SINGLE		U	UNK		022468	15	1	10805571				30	MG/M**2	INJECTION		PRALATREXATE
110840544	1	PS	PRALATREXATE	1	Intravenous (not otherwise s	30 MG/M2, SINGLE			UNK		022468	15	4	11084054				30	MG/M**2	INJECTION		PRALATREXATE
110840544	2	SS	PRALATREXATE	1	Intravenous (not otherwise s	30 MG/M2, SINGLE			UNK		022468	15	4	11084054				30	MG/M**2	INJECTION		PRALATREXATE
110840544	3	SS	PRALATREXATE	1	Intravenous (not otherwise s	30 MG/M2, SINGLE			UNK		022468	15	4	11084054				30	MG/M**2	INJECTION		PRALATREXATE
110840544	4	C	PANVITAN /00466101/	2	Oral	UNK, QD			UNK			15	4	11084054	58	G		2	G
110840544	5	C	IMIDAPRIL HYDROCHLORIDE	1	Oral	0.5 MG, QD						15	4	11084054				.5	MG	TABLET		IMIDAPRIL HYDROCHLORIDE
110840544	6	C	METFORMIN	1	Oral	250 MG, BID						15	4	11084054				250	MG	TABLET		METFORMIN HYDROCHLORIDE
113660412	1	PS	FOLOTYN	1	Intravenous (not otherwise s	UNK		U	UNK		022468	15	3	11366041						INJECTION	/wk	PRALATREXATE
113660412	2	SS	ACETAMINOPHEN.	1	Unknown			U	UNK			15	3	11366041								ACETAMINOPHEN
114013541	1	PS	FOLOTYN	1	Intravenous (not otherwise s	UNK, QW		U	UNK		022468	15	3	11401354						INJECTION	/wk	PRALATREXATE
114013573	1	PS	FOLOTYN	1	Intravenous (not otherwise s	UNK, QW		U	UNK		022468	15	4	11401357						INJECTION	/wk	PRALATREXATE
114013573	2	C	INSULIN	1		UNK						15	4	11401357								INSULIN NOS
114013573	3	C	ATORVASTATIN	1		UNK						15	4	11401357								ATORVASTATIN
114013573	4	C	VALPROIC ACID.	1		UNK						15	4	11401357								VALPROIC ACID
114013573	5	C	LOSARTAN.	1		UNK						15	4	11401357								LOSARTAN
114013573	6	C	PREGABALIN.	1		UNK						15	4	11401357								PREGABALIN
114340161	1	PS	PRALATREXATE	1	Intravenous (not otherwise s		D	D				15	3	11434016				80	MG		QW	PRALATREXATE
115567582	1	PS	FOLOTYN	1	Intravenous (not otherwise s	UNK			UNK		022468	15	4	11556758						INJECTION	/wk	PRALATREXATE
115567582	2	C	PREDNISOLONE.	1		UNK						15	4	11556758								PREDNISOLONE
115567582	3	C	RANITIDINE	1		UNK						15	4	11556758								RANITIDINE\RANITIDINE HYDROCHLORIDE
115567582	4	C	LIDOCAINE W/NYSTATIN	2		UNK						15	4	11556758
115567582	5	C	PIPERACILLIN	1		UNK						15	4	11556758								PIPERACILLIN
115567582	6	C	FOLIC ACID.	1		UNK						15	4	11556758								FOLIC ACID
116014241	1	PS	FOLOTYN	1	Intravenous (not otherwise s	UNK, QW		U	UNK		022468	15	4	11601424						INJECTION	/wk	PRALATREXATE
117055712	1	PS	FOLOTYN	1	Intravenous (not otherwise s	15 MG/M2, DAYS 1, 8, AND 15 OF 28 DAYS		U	UNK		022468	15	4	11705571				15	MG/M**2	INJECTION		PRALATREXATE
117055712	2	C	EMEND	1		80 MG, UNK						15	4	11705571				80	MG			APREPITANT
117055712	3	C	GABAPENTIN.	1		900 MG, UNK						15	4	11705571				900	MG			GABAPENTIN
117055712	4	C	BEXAROTENE.	1		75 MG, QD						15	4	11705571				75	MG			BEXAROTENE
117055712	5	C	LEUCOVORIN /00566701/	1	Oral	1 UNK, UNK						15	4	11705571								LEUCOVORIN
117055712	6	C	TRAMADOL.	1		100 MG, PRN						15	4	11705571				100	MG			TRAMADOL
117055712	7	C	MIRTAZAPINE.	1	Oral	7.5 MG, HS						15	4	11705571				7.5	MG			MIRTAZAPINE
117798902	1	PS	PRALATREXATE	1	Intravenous (not otherwise s	30 MG/M2, QW			UNK		022468	15	4	11779890				30	MG/M**2	INJECTION	/wk	PRALATREXATE
117798902	2	C	SODIUM RABEPRAZOLE	1	Oral	1 DF, QD						15	4	11779890				1	DF	TABLET		RABEPRAZOLE SODIUM
117798902	3	C	LEXOTAN	1	Oral	1 DF, QD						15	4	11779890				1	DF	TABLET		BROMAZEPAM
117798902	4	C	PANVITAN /00466101/	2	Oral	2 G, QD						15	4	11779890				2	G
117798902	5	C	ZOLPIDEM TARTRATE.	1	Oral	1 DF, QD						15	4	11779890				1	DF	TABLET		ZOLPIDEM TARTRATE
117798902	6	C	AZULENE SODIUM SULFONATE	1	Oropharingeal	UNK						15	4	11779890								SODIUM GUALENATE
117798902	7	C	TAISHO KANPO ICHOUYAKU	2	Oral	UNK, PRN						15	4	11779890						TABLET
118003181	1	PS	FOLOTYN	1	Intravenous (not otherwise s	20 MG/ML, QW		N	UNK		022468	15	4	11800318						INJECTION	/wk	PRALATREXATE
118003211	1	PS	FOLOTYN	1	Unknown			U	UNK		022468	15	4	11800321						INJECTION		PRALATREXATE
118003211	2	C	CARBIDOPA/LEVODOPA	1		UNK						15	4	11800321								CARBIDOPA\LEVODOPA
118003221	1	PS	FOLOTYN	1	Unknown	UNK		U	UNK		022468	15	4	11800322						INJECTION		PRALATREXATE
118003221	2	SS	FOLOTYN	1	Unknown	UNK		U	UNK		022468	15	4	11800322						INJECTION		PRALATREXATE
118003231	1	PS	FOLOTYN	1	Unknown	30 MG/M2, SINGLE			UNK		022468	15	4	11800323				30	MG/M**2	INJECTION		PRALATREXATE
118003231	2	SS	FOLOTYN	1	Unknown	30 MG/M2, SINGLE			UNK		022468	15	4	11800323				30	MG/M**2	INJECTION		PRALATREXATE
118003241	1	PS	FOLOTYN	1	Intravenous (not otherwise s	60 MG, EVERY WEEK FOR 3 WEEKS, OFF 4TH WEEK			UNK		022468	15	4	11800324				60	MG	INJECTION	Q3W	PRALATREXATE
119118002	1	PS	FOLOTYN	1	Intravenous (not otherwise s	40 MG, QW (2 INFUSIONS IN 2 WEEKS)			UNK		022468	16	2	11911800				40	MG	INJECTION	/wk	PRALATREXATE
122240373	1	PS	PRALATREXATE	1	Intravenous (not otherwise s	30 MG/M2, QW			UNK		022468	16	2	12224037				30	MG/M**2	INJECTION	/wk	PRALATREXATE
122240373	2	SS	PRALATREXATE	1	Intravenous (not otherwise s	30 MG/M2, QW			UNK		022468	16	2	12224037				30	MG/M**2	INJECTION	/wk	PRALATREXATE
122240373	3	SS	PRALATREXATE	1	Intravenous (not otherwise s	30 MG/M2, QW			UNK		022468	16	2	12224037				30	MG/M**2	INJECTION	/wk	PRALATREXATE
122240373	4	C	KANGFUXIN YE	1	Oral	100 ML, UNK						16	2	12224037				100	ML			HERBALS
122240373	5	C	CHLORHEXIDINE	1	Oral	20 ML, UNK						16	2	12224037				20	ML			CHLORHEXIDINE
122240373	6	C	POTASSIUM CHLORIDE.	1	Oral	1 G, TID						16	2	12224037				1	G			POTASSIUM CHLORIDE
122440492	1	PS	FOLOTYN	1	Intravenous (not otherwise s	15 MG/M2, UNK	U		UNK		022468	16	3	12244049				15	MG/M**2	INJECTION		PRALATREXATE
122440492	2	SS	FOLOTYN	1	Intravenous (not otherwise s	60 MG EACH CYCLE, UNK	U		UNK		022468	16	3	12244049				60	MG	INJECTION		PRALATREXATE
122440492	3	C	FOLINIC ACID	1			U					16	3	12244049								LEUCOVORIN
122440492	4	C	VITAMIN B12	1			U					16	3	12244049								CYANOCOBALAMIN
122487551	1	PS	PRALATREXATE	1	Intravenous (not otherwise s	25MG/M2, Q2WEEKS, IV	D	D				16	2	12248755				25	MG/M**2		QOW	PRALATREXATE
122487551	2	SS	ROMIDEPSIN	1	Intravenous (not otherwise s	12MG/M2, Q2WEEKS, IV	D	D				16	2	12248755				12	MG/M**2		QOW	ROMIDEPSIN
122705111	1	PS	PRALATREXATE	1	Intravenous (not otherwise s		D					16	2	12270511				25	MG/M**2		QOW	PRALATREXATE
122705111	2	SS	ROMIDEPSIN	1	Intravenous (not otherwise s		D					16	2	12270511				12	MG/M**2		QOW	ROMIDEPSIN
122936722	1	PS	PRALATREXATE	1	Intravenous (not otherwise s	30 MG/M2, QW			UNK		022468	16	2	12293672				30	MG/M**2	INJECTION	/wk	PRALATREXATE
122936722	10	C	INDOMETACIN SODIUM	2	Rectal	0.03 G, UNK						16	2	12293672				.03	G
122936722	11	C	INDOMETACIN SODIUM	2	Rectal	.05 UNK, UNK						16	2	12293672
122936722	2	C	G-CSF	1	Subcutaneous	150 UG, UNK						16	2	12293672				150	UG			GRANULOCYTE COLONY-STIMULATING FACTOR NOS
122936722	3	C	G-CSF	1								16	2	12293672								GRANULOCYTE COLONY-STIMULATING FACTOR NOS
122936722	4	C	LEVOFLOXACIN MESYLATE	1	Intravenous (not otherwise s	0.4 G, UNK						16	2	12293672				.4	G			LEVOFLOXACIN
122936722	5	C	LYSINE ASPIRIN	1	Intravenous (not otherwise s	0.5 G, UNK						16	2	12293672				.5	G			ASPIRIN DL-LYSINE
122936722	6	C	LYSINE ASPIRIN	1	Intramuscular	0.5 G, UNK						16	2	12293672				.5	G			ASPIRIN DL-LYSINE
122936722	7	C	METOCLOPRAMIDE HCL /00041902/	2	Intramuscular	10 MG, UNK						16	2	12293672				10	MG
122936722	8	C	INDOMETACIN	1	Rectal	0.05 G, UNK						16	2	12293672				.05	G			INDOMETHACIN
122936722	9	C	INDOMETACIN	1	Rectal	0.03 UNK						16	2	12293672				.03	G			INDOMETHACIN
123082881	1	PS	FOLOTYN	1	Intravenous (not otherwise s	30 MG/M2, UNK			UNK		022468	16	2	12308288				30	MG/M**2	INJECTION		PRALATREXATE
123353561	1	PS	FOLOTYN	1	Intravenous (not otherwise s	30 MG/M2, QW			UNK		022468	16	2	12335356				30	MG/M**2	INJECTION	/wk	PRALATREXATE
123353561	10	C	MVI	1	Oral	UNK, QD						16	2	12335356								VITAMINS
123353561	11	C	OMEPRAZOLE.	1	Oral	20 MG, QD						16	2	12335356				20	MG			OMEPRAZOLE
123353561	12	C	TRIAMCINOLONE ACETONIDE.	1		UNK, BID						16	2	12335356								TRIAMCINOLONE ACETONIDE
123353561	2	SS	FOLOTYN	1							022468	16	2	12335356						INJECTION		PRALATREXATE
123353561	3	C	ASPIRIN.	1	Oral	81 MG, QD						16	2	12335356				81	MG			ASPIRIN
123353561	4	C	CARVEDILOL.	1	Oral	12.5 MG, BID						16	2	12335356				12.5	MG			CARVEDILOL
123353561	5	C	ATORVASTATIN	1	Oral	40 MG, QD						16	2	12335356				40	MG			ATORVASTATIN
123353561	6	C	DOXEPIN	1		20 MG, HS						16	2	12335356				20	MG			DOXEPIN
123353561	7	C	GABAPENTIN.	1		600 MG, HS						16	2	12335356				600	MG			GABAPENTIN
123353561	8	C	HYDROXYZINE	1	Oral	25 MG, HS						16	2	12335356				25	MG			HYDROXYZINE\HYDROXYZINE HYDROCHLORIDE
123353561	9	C	METFORMIN	1	Oral	1000 MG, QD						16	2	12335356				1000	MG			METFORMIN HYDROCHLORIDE
123435393	1	PS	FOLOTYN	1	Intravenous (not otherwise s	45 MG, QD	Y		UNK		022468	18	4	12343539				45	MG	INJECTION		PRALATREXATE
123605081	1	PS	FOLOTYN	1		UNK			UNK		022468	16	2	12360508						INJECTION		PRALATREXATE
125493431	1	PS	FOLOTYN	1	Intravenous (not otherwise s	30 MG/M2, UNK			UNK		022468	16	3	12549343				30	MG/M**2	INJECTION		PRALATREXATE
125493431	2	C	VITAMIN B12	1	Intramuscular	1 MG, Q8W						16	3	12549343				1	MG			CYANOCOBALAMIN
125493431	3	C	FOLIC ACID.	1		5 MG, QD						16	3	12549343				5	MG			FOLIC ACID
125493431	4	C	DEXAMETHASONE.	1		40 MG, UNK	U	U				16	3	12549343				40	MG			DEXAMETHASONE
125493431	5	C	LEUCOVORIN /00566701/	1		60 MG, QD	U	U				16	3	12549343				60	MG			LEUCOVORIN
125493431	6	C	IFOSFAMIDE.	1		1.5 MG/M2, UNK	U	U				16	3	12549343				1.5	MG/M**2			IFOSFAMIDE
125493431	7	C	ETOPOSIDE.	1		100 MG/M2, (DAY 2 AND 4)	U	U				16	3	12549343				100	MG/M**2			ETOPOSIDE
125493431	8	C	L-ASPARAGINASE	1		600 U/M2 (DAYS 8,10,12, 16, 18 AND 20)	U	U				16	3	12549343								ASPARAGINASE
127605801	1	PS	FOLOTYN	1	Intravenous (not otherwise s	60 MG, UNK			UNK		022468	16	3	12760580				60	MG	INJECTION		PRALATREXATE
127605801	2	C	FOLIC ACID.	1			U					16	3	12760580								FOLIC ACID
128018761	1	PS	PRALATREXATE	1	Intravenous (not otherwise s		Y	D				16	3	12801876				56	MG		1X	PRALATREXATE
128127541	1	PS	FOLOTYN	1	Intravenous (not otherwise s	UNK			UNK		022468	16	4	12812754						INJECTION		PRALATREXATE
129656661	1	PS	FOLOTYN	1	Intravenous (not otherwise s	40 MG, UNK			UNK		022468	16	4	12965666				40	MG	INJECTION		PRALATREXATE
129656661	2	C	FOLIC ACID.	1			U					16	4	12965666								FOLIC ACID
129656661	3	C	VITAMIN B12	1			U					16	4	12965666								CYANOCOBALAMIN
129957761	1	PS	FOLOTYN	1	Intravenous (not otherwise s	20 MG, QW		U	2C005K		022468	16	4	12995776				20	MG	INJECTION	/wk	PRALATREXATE
129957761	10	C	HYDROCHLOROTHIAZIDE/TERAZOSIN	2		1 DF, QD						16	4	12995776				1	DF	CAPSULE
129957761	11	C	XARELTO	1		15 MG, QD						16	4	12995776				15	MG			RIVAROXABAN
129957761	12	C	TRADJENTA	1		5 MG, QD						16	4	12995776				5	MG			LINAGLIPTIN
129957761	2	C	FOLIC ACID.	1		UNK						16	4	12995776								FOLIC ACID
129957761	3	C	GABAPENTIN.	1		100 MG, QD						16	4	12995776				100	MG			GABAPENTIN
129957761	4	C	ZOFRAN	1		UNK						16	4	12995776								ONDANSETRON HYDROCHLORIDE
129957761	5	C	COMPAZINE /00013302/	1		UNK						16	4	12995776								PROCHLORPERAZINE EDISYLATE
129957761	6	C	PROMETHAZINE	1		UNK						16	4	12995776								PROMETHAZINE\PROMETHAZINE HYDROCHLORIDE
129957761	7	C	TYLENOL	1		UNK						16	4	12995776								ACETAMINOPHEN
129957761	8	C	METOPROLOL.	1		100 MG, BID						16	4	12995776				100	MG			METOPROLOL
129957761	9	C	POTASSIUM CHLORIDE.	1		20 MEQ, BID						16	4	12995776				20	MEQ			POTASSIUM CHLORIDE
129957791	1	PS	FOLOTYN	1				U	UNK		022468	16	4	12995779						INJECTION		PRALATREXATE
129957801	1	PS	FOLOTYN	1	Unknown	UNK		U	UNK		022468	16	4	12995780						INJECTION		PRALATREXATE
129957801	10	C	MS CONTIN	1		UNK						16	4	12995780								MORPHINE SULFATE
129957801	11	C	MS CONTIN	1		UNK						16	4	12995780								MORPHINE SULFATE
129957801	12	C	ZOFRAN	1		UNK						16	4	12995780								ONDANSETRON HYDROCHLORIDE
129957801	13	C	PREDNISONE.	1		UNK						16	4	12995780								PREDNISONE
129957801	14	C	ULTRAM	1		UNK						16	4	12995780								TRAMADOL HYDROCHLORIDE
129957801	2	SS	FOLOTYN	1	Unknown	UNK		U	UNK		022468	16	4	12995780						INJECTION		PRALATREXATE
129957801	3	C	ALBUTEROL /00139501/	1		UNK						16	4	12995780								ALBUTEROL
129957801	4	C	ASPIRIN.	1		UNK						16	4	12995780								ASPIRIN
129957801	5	C	ADVAIR HFA	1		UNK						16	4	12995780								FLUTICASONE PROPIONATE\SALMETEROL XINAFOATE
129957801	6	C	FOLIC ACID.	1		UNK						16	4	12995780								FOLIC ACID
129957801	7	C	NORCO	1		UNK						16	4	12995780								ACETAMINOPHEN\HYDROCODONE BITARTRATE
129957801	8	C	NORCO	1		UNK						16	4	12995780								ACETAMINOPHEN\HYDROCODONE BITARTRATE
129957801	9	C	LIDODERM	1		UNK						16	4	12995780								LIDOCAINE
129957851	1	PS	FOLOTYN	1		UNK			UNK		022468	16	4	12995785						INJECTION		PRALATREXATE
129957871	1	PS	FOLOTYN	1	Intravenous (not otherwise s	UNK	U		UNK		022468	16	4	12995787						INJECTION		PRALATREXATE
129957871	2	C	ALFUZOSIN	1		UNK						16	4	12995787								ALFUZOSIN
129957871	3	C	OMEPRAZOLE.	1		UNK						16	4	12995787								OMEPRAZOLE
129957871	4	C	GABAPENTIN.	1		UNK						16	4	12995787								GABAPENTIN
129957901	1	PS	FOLOTYN	1	Intravenous (not otherwise s	30 MG, QW			UNK		022468	16	4	12995790				30	MG	INJECTION	/wk	PRALATREXATE
129957901	2	SS	FOLOTYN	1	Intravenous (not otherwise s	40 MG, QW			UNK		022468	16	4	12995790				40	MG	INJECTION	/wk	PRALATREXATE
129957901	3	C	FOLIC ACID.	1		UNK						16	4	12995790								FOLIC ACID
132646652	1	PS	FOLOTYN	1	Intravenous (not otherwise s	29.8 MG, QW	U	U	UNK		022468	17	1	13264665				29.8	MG	INJECTION	/wk	PRALATREXATE
132646652	10	C	PENTASA	1	Oral	UNK						17	1	13264665								MESALAMINE
132646652	2	C	NORCO	1	Oral	UNK						17	1	13264665								ACETAMINOPHEN\HYDROCODONE BITARTRATE
132646652	3	C	FOLIC ACID.	1	Oral	UNK						17	1	13264665								FOLIC ACID
132646652	4	C	COMPAZINE /00013302/	1	Oral	UNK, PRN						17	1	13264665								PROCHLORPERAZINE EDISYLATE
132646652	5	C	VITAMIN D /00107901/	1	Oral	UNK						17	1	13264665								ERGOCALCIFEROL
132646652	6	C	VITAMIN B12	1	Oral	UNK						17	1	13264665								CYANOCOBALAMIN
132646652	7	C	METOPROLOL.	1	Oral	UNK						17	1	13264665								METOPROLOL
132646652	8	C	PRAZOSIN	1	Oral	UNK						17	1	13264665								PRAZOSIN
132646652	9	C	ASPIRIN.	1	Oral	UNK						17	1	13264665								ASPIRIN
132883202	1	PS	FOLOTYN	1	Intravenous (not otherwise s	50 MG, WEEKLY	U		UNK		022468	17	1	13288320				50	MG	INJECTION	/wk	PRALATREXATE
132883202	2	C	FOLIC ACID.	1			U					17	1	13288320								FOLIC ACID
132883202	3	C	CYANOCOBALAMIN.	1			U					17	1	13288320								CYANOCOBALAMIN
137475361	1	PS	FOLOTYN	1	Intravenous (not otherwise s	15 MG/M2, QW	Y		UNK		022468	17	3	13747536				15	MG/M**2	INJECTION	/wk	PRALATREXATE
137475361	10	C	ATARAX	1		UNK, PRN						17	3	13747536								HYDROXYZINE HYDROCHLORIDE
137475361	11	C	FOLIC ACID.	1		UNK						17	3	13747536								FOLIC ACID
137475361	12	C	DECADRON	1		UNK						17	3	13747536								DEXAMETHASONE
137475361	13	C	CALCIUM W/VITAMIN D /00188401/	2		UNK						17	3	13747536
137475361	2	SS	FOLOTYN	1	Intravenous (not otherwise s	30 MG/M2, UNK	Y		UNK		022468	17	3	13747536				30	MG/M**2	INJECTION		PRALATREXATE
137475361	3	C	RANITIDINE.	1		UNK						17	3	13747536								RANITIDINE
137475361	4	C	HYDRALAZINE	1		UNK						17	3	13747536								HYDRALAZINE HYDROCHLORIDE
137475361	5	C	SIMVASTATIN.	1		UNK						17	3	13747536								SIMVASTATIN
137475361	6	C	SILODOSIN	1		UNK						17	3	13747536								SILODOSIN
137475361	7	C	ZOFRAN	1		UNK						17	3	13747536								ONDANSETRON HYDROCHLORIDE
137475361	8	C	MULTIVITAMINS	1		UNK						17	3	13747536								VITAMINS
137475361	9	C	SYNTHROID	1		UNK						17	3	13747536								LEVOTHYROXINE SODIUM
139783101	1	PS	FOLOTYN	1	Intravenous (not otherwise s	52 MG, WEEKLY	Y		UNK		022468	17	3	13978310				52	MG	INJECTION	/wk	PRALATREXATE
139783101	2	SS	FOLOTYN	1			Y				022468	17	3	13978310						INJECTION		PRALATREXATE
139783101	3	C	FOLIC ACID.	1			U					17	3	13978310								FOLIC ACID
139783101	4	C	CYANOCOBALAMIN.	1			U					17	3	13978310								CYANOCOBALAMIN
140681701	1	PS	PRALATREXATE	1			N	N				17	4	14068170								PRALATREXATE
141004291	1	PS	FOLOTYN	1	Intravenous (not otherwise s	UNK			UNK		022468	17	4	14100429						INJECTION		PRALATREXATE
141004302	1	PS	FOLOTYN	1	Intravenous (not otherwise s	20 MG/M2, SINGLE			UNK		022468	18	2	14100430	20	MG/M2		20	MG/M**2	INJECTION		PRALATREXATE
141265971	1	PS	FOLOTYN	1	Intravenous (not otherwise s	UNK			UNK		022468	17	4	14126597						INJECTION		PRALATREXATE
141579671	1	PS	FOLOTYN	1	Intravenous (not otherwise s	55 MG, WEEKLY			UNK		022468	17	4	14157967				55	MG	INJECTION	/wk	PRALATREXATE
141579671	2	C	FOLIC ACID.	1			U					17	4	14157967								FOLIC ACID
141579671	3	C	CYANOCOBALAMIN.	1		UNK	U					17	4	14157967								CYANOCOBALAMIN
141580611	1	PS	FOLOTYN	1	Intravenous (not otherwise s	UNK, WEEKLY			UNK		022468	17	4	14158061						INJECTION	/wk	PRALATREXATE
141580611	2	C	FOLIC ACID.	1		UNK						17	4	14158061								FOLIC ACID
141580611	3	C	CYANOCOBALAMIN.	1			U					17	4	14158061								CYANOCOBALAMIN
141751703	1	PS	FOLOTYN	1	Intravenous (not otherwise s	UNK	Y		UNK		022468	18	4	14175170						INJECTION		PRALATREXATE
141751703	2	C	FENTANYL CITRATE.	1	Oral	UNK	U					18	4	14175170								FENTANYL CITRATE
141751722	1	PS	FOLOTYN	1	Intravenous (not otherwise s	30 MG/M2, SINGLE			UNK		022468	18	1	14175172				30	MG/M**2	INJECTION		PRALATREXATE
141751722	10	C	SILECE	1	Oral	1 DF, QD	U					18	1	14175172				1	DF			FLUNITRAZEPAM
141751722	11	C	DAIPHEN	1	Oral	1 DF, QD	U					18	1	14175172				1	DF			SULFAMETHOXAZOLE\TRIMETHOPRIM
141751722	12	C	FLUCONAZOLE.	1	Oral	1 DF, QD	U					18	1	14175172				1	DF			FLUCONAZOLE
141751722	13	C	FOSAMAC	1	Oral	35 MG, QWEEK	U					18	1	14175172				35	MG		/wk	ALENDRONATE SODIUM
141751722	14	C	AMBROXOL	1	Oral	3 DF, QD	U					18	1	14175172				3	DF			AMBROXOL
141751722	15	C	ZOVIRAX	1	Oral	1 DF, QD	U					18	1	14175172				1	DF			ACYCLOVIR
141751722	16	C	PANVITAN /05664201/	1	Oral	2 G, QD	U					18	1	14175172				2	G			VITAMINS
141751722	17	C	CALONAL	1		6 DF, QD	U					18	1	14175172				6	DF			ACETAMINOPHEN
141751722	18	C	MECOBALAMIN	1	Oral	2 DF, QD	U					18	1	14175172				2	DF			METHYLCOBALAMIN
141751722	19	C	ADETPHOS	1	Oral	2 G, QD	U					18	1	14175172				2	G			ADENOSINE TRIPHOSPHATE
141751722	2	C	PREDONINE	1	Intravenous (not otherwise s	4 DF, QD	U					18	1	14175172	12	DF		4	DF			PREDNISOLONE
141751722	20	C	HACHIAZULE /00317302/	2	Oropharingeal	UNK	U					18	1	14175172
141751722	21	C	ETIZOLAM	1	Oral	1 DF, HS	U					18	1	14175172				1	DF			ETIZOLAM
141751722	3	C	PREDONINE	1	Intravenous (not otherwise s	4 DF, QD	U					18	1	14175172	12	DF		4	DF			PREDNISOLONE
141751722	4	C	NORMAL SALINE	1	Intravenous (not otherwise s	1 DF, QD	U					18	1	14175172	3	DF		1	DF			SODIUM CHLORIDE
141751722	5	C	NORMAL SALINE	1	Intravenous (not otherwise s	1 DF, QD	U					18	1	14175172	3	DF		1	DF			SODIUM CHLORIDE
141751722	6	C	SOLDEM 3A	1	Intravenous (not otherwise s	2 DF, QD	U					18	1	14175172	4	DF		2	DF			CARBOHYDRATES\POTASSIUM CHLORIDE\SODIUM CHLORIDE\SODIUM LACTATE
141751722	7	C	HISHIPHAGEN C	2	Intravenous (not otherwise s	2 DF, QD	U					18	1	14175172	4	DF		2	DF
141751722	8	C	RABEPRAZOLE	1	Oral	1 DF, QD	U					18	1	14175172				1	DF			RABEPRAZOLE
141751722	9	C	LUNESTA	1	Oral	1 DF, QD	U					18	1	14175172				1	DF			ESZOPICLONE
141884342	1	PS	FOLOTYN	1	Intravenous (not otherwise s	55 MG, WEEKLY			UNK		022468	17	4	14188434				55	MG	INJECTION	/wk	PRALATREXATE
141884342	2	C	FOLIC ACID.	1			U					17	4	14188434								FOLIC ACID
141884342	3	C	CYANOCOBALAMIN.	1			U					17	4	14188434								CYANOCOBALAMIN
142165632	1	PS	FOLOTYN	1	Intravenous (not otherwise s	26 MG/M2, UNK	Y		UNK		022468	18	3	14216563				26	MG/M**2	INJECTION		PRALATREXATE
142165632	2	SS	FOLOTYN	1	Intravenous (not otherwise s	10 MG/M2, QD	Y		UNK		022468	18	3	14216563				10	MG/M**2	INJECTION		PRALATREXATE
142165632	3	SS	FOLOTYN	1	Intravenous (not otherwise s	10 MG/M2, QD	Y		UNK		022468	18	3	14216563				10	MG/M**2	INJECTION		PRALATREXATE
142165632	4	C	PANVITAN /05664201/	1	Oral	2 G, QD			UNK			18	3	14216563				2	G			VITAMINS
142165632	5	C	VITAMIN B12	1	Intramuscular	1000 UG, UNK			UNK			18	3	14216563				1000	UG			CYANOCOBALAMIN
142165632	6	C	LEUCOVORIN /00566701/	1	Intravenous (not otherwise s	30 MG, QD						18	3	14216563				30	MG			LEUCOVORIN
142165632	7	C	LEUCOVORIN /00566701/	1	Intravenous (not otherwise s	30 MG, QD						18	3	14216563				30	MG			LEUCOVORIN
142448711	1	PS	FOLOTYN	1	Intravenous (not otherwise s	UNK, SINGLE	U		UNK		022468	17	4	14244871						INJECTION		PRALATREXATE
142448711	2	SS	FOLOTYN	1	Intravenous (not otherwise s	UNK, SINGLE	U		UNK		022468	17	4	14244871						INJECTION		PRALATREXATE
142931802	1	PS	FOLOTYN	1	Intravenous (not otherwise s	30 MG/M2, SINGLE	Y		UNK		022468	17	4	14293180				30	MG/M**2	INJECTION		PRALATREXATE
142931802	2	SS	FOLOTYN	1	Intravenous (not otherwise s	30 MG/M2, SINGLE	Y		UNK		022468	17	4	14293180				30	MG/M**2	INJECTION		PRALATREXATE
142931802	3	C	PANVITAN /00466101/	2	Oral	UNK G, UNK	U					17	4	14293180
142931802	4	C	HYDROXOCOBALAMIN ACETATE.	1	Intramuscular	1000 MG, UNK						17	4	14293180				1000	MG			HYDROXOCOBALAMIN ACETATE
143195861	1	PS	FOLOTYN	1	Intravenous (not otherwise s	UNK, SINGLE			UNK		022468	17	4	14319586						INJECTION		PRALATREXATE
143195861	2	C	ACICLOVIR	1								17	4	14319586								ACYCLOVIR
143195982	1	PS	FOLOTYN	1	Intravenous (not otherwise s	64 MG, WEEKLY			UNK		022468	18	3	14319598				64	MG	INJECTION	/wk	PRALATREXATE
143195982	2	C	FOLIC ACID.	1			U					18	3	14319598								FOLIC ACID
143195982	3	C	CYANOCOBALAMIN.	1			U					18	3	14319598								CYANOCOBALAMIN
143577482	1	PS	FOLOTYN	1	Intravenous (not otherwise s	30 MG/M2, SINGLE	Y		UNK		022468	18	1	14357748				30	MG/M**2	INJECTION		PRALATREXATE
143577482	2	SS	FOLOTYN	1	Intravenous (not otherwise s	30 MG/M2, SINGLE	Y		UNK		022468	18	1	14357748				30	MG/M**2	INJECTION		PRALATREXATE
143577482	3	C	XYLOCAINE	1		UNK	U					18	1	14357748								LIDOCAINE HYDROCHLORIDE
143577482	4	C	SODIUM BICARBONATE.	1		UNK	U					18	1	14357748								SODIUM BICARBONATE
143577482	5	C	AZUNOL /00317302/	2		UNK	U					18	1	14357748
144478211	1	PS	FOLOTYN	1	Intravenous (not otherwise s	56 MG (30 MG/M2), WEEKLY	Y		UNK		022468	18	1	14447821				56	MG	INJECTION	/wk	PRALATREXATE
144478211	2	C	FOLIC ACID.	1		UNK UNK, QW	U					18	1	14447821							/wk	FOLIC ACID
144478211	3	C	CYANOCOBALAMIN.	1			U					18	1	14447821								CYANOCOBALAMIN
145838244	1	PS	FOLOTYN	1	Intravenous (not otherwise s	30 MG/M2, UNK	Y		UNK		022468	19	1	14583824				30	MG/M**2	INJECTION		PRALATREXATE
145838244	10	C	PANVITAN /05664201/	1	Oral	1 MG, QD	Y					19	1	14583824				1	MG			VITAMINS
145838244	11	C	BAKTAR	1	Oral	UNK	U					19	1	14583824								SULFAMETHOXAZOLE\TRIMETHOPRIM
145838244	2	SS	FOLOTYN	1	Intravenous (not otherwise s	30 MG/M2, UNK	Y		UNK		022468	19	1	14583824				30	MG/M**2	INJECTION		PRALATREXATE
145838244	3	SS	MEROPEN /01250501/	1			U	U				19	1	14583824								MEROPENEM
145838244	4	C	PREDONINE	1		20 MG, UNK	U					19	1	14583824				20	MG			PREDNISOLONE
145838244	5	C	EQUA	1	Oral		U					19	1	14583824								VILDAGLIPTIN
145838244	6	C	INSULIN	1			U					19	1	14583824								INSULIN NOS
145838244	7	C	SLOW-K	1	Oral		U					19	1	14583824								POTASSIUM CHLORIDE
145838244	8	C	PARIET	1	Oral	UNK	U					19	1	14583824								RABEPRAZOLE SODIUM
145838244	9	C	FLUCONAZOLE.	1			U					19	1	14583824								FLUCONAZOLE
146152631	1	PS	FOLOTYN	1	Intravenous (not otherwise s	UNK			UNK		022468	18	1	14615263						INJECTION		PRALATREXATE
146309994	1	PS	FOLOTYN	1	Intravenous (not otherwise s	45 MG, QW	Y		UNK		022468	18	2	14630999				45	MG	INJECTION	/wk	PRALATREXATE
146309994	2	C	FOLIC ACID.	1			U					18	2	14630999								FOLIC ACID
146309994	3	C	CYANOCOBALAMINE	1			U					18	2	14630999								CYANOCOBALAMIN
146310121	1	PS	FOLOTYN	1	Intravenous (not otherwise s	20 MG/M2, UNK	Y		UNK		022468	18	1	14631012				20	MG/M**2	INJECTION		PRALATREXATE
146415422	1	PS	FOLOTYN	1	Intravenous (not otherwise s	30 MG/M2, UNK			UNK		022468	18	2	14641542				30	MG/M**2	INJECTION		PRALATREXATE
146868951	1	PS	FOLOTYN	1	Intravenous (not otherwise s	30 MG/M2, UNK	Y		UNK		022468	18	1	14686895				30	MG/M**2	INJECTION		PRALATREXATE
146868951	2	C	FOLIC ACID.	1	Oral	1 MG, QD	Y					18	1	14686895				1	MG			FOLIC ACID
146868951	3	C	VITAMIN B12	1	Intramuscular	1 MG, QD	Y					18	1	14686895				1	MG			CYANOCOBALAMIN
146908431	1	PS	FOLOTYN	1	Intravenous (not otherwise s	30 MG/M2, UNK	N		UNK		022468	18	1	14690843				30	MG/M**2	INJECTION		PRALATREXATE
147002852	1	PS	FOLOTYN	1	Intravenous (not otherwise s	64 MG, WEEKLY	Y		UNK		022468	18	2	14700285				64	MG	INJECTION	/wk	PRALATREXATE
147002852	10	C	MAGIC MOUTHWASH	1		UNK	U					18	2	14700285								DIPHENHYDRAMINE HYDROCHLORIDE\LIDOCAINE HYDROCHLORIDE\NYSTATIN
147002852	11	C	VICODIN	1			U					18	2	14700285								ACETAMINOPHEN\HYDROCODONE BITARTRATE
147002852	12	C	LEXAPRO	1			U					18	2	14700285								ESCITALOPRAM OXALATE
147002852	13	C	PROPRANOLOL	1			U					18	2	14700285								PROPRANOLOL HYDROCHLORIDE
147002852	14	C	ZANTAC	1			U					18	2	14700285								RANITIDINE HYDROCHLORIDE
147002852	15	C	MULTIVITAMINS /00116001/	1			U					18	2	14700285								VITAMINS
147002852	16	C	STOOL SOFTENER (DOCUSATE)	1			U					18	2	14700285								DOCUSATE
147002852	17	C	TYLENOL	1			U					18	2	14700285								ACETAMINOPHEN
147002852	18	C	BUSPAR	1		UNK	U					18	2	14700285								BUSPIRONE HYDROCHLORIDE
147002852	19	C	COMPAZINE /00013302/	1		UNK UNK, PRN	U					18	2	14700285								PROCHLORPERAZINE EDISYLATE
147002852	2	SS	FOLOTYN	1	Intravenous (not otherwise s	63 MG, SINGLE	Y		UNK		022468	18	2	14700285				63	MG	INJECTION		PRALATREXATE
147002852	20	C	FOLIC ACID.	1			U					18	2	14700285								FOLIC ACID
147002852	3	SS	FOLOTYN	1	Intravenous (not otherwise s	42 MG, SINGLE	Y		UNK		022468	18	2	14700285				42	MG	INJECTION		PRALATREXATE
147002852	4	C	FINASTERIDE.	1		5 MG, QD	U					18	2	14700285				5	MG			FINASTERIDE
147002852	5	C	PRAVASTATIN.	1		40 MG, UNK	U					18	2	14700285				40	MG			PRAVASTATIN
147002852	6	C	GABAPENTIN.	1		800 MG, UNK	U					18	2	14700285				800	MG			GABAPENTIN
147002852	7	C	OMEPRAZOLE.	1		20 MG, QD	U					18	2	14700285				20	MG			OMEPRAZOLE
147002852	8	C	ZOFRAN	1		UNK, PRN	U					18	2	14700285								ONDANSETRON HYDROCHLORIDE
147002852	9	C	ZOFRAN	1			U					18	2	14700285								ONDANSETRON HYDROCHLORIDE
147478811	1	PS	FOLOTYN	1	Intravenous (not otherwise s	30 MG/M2, SINGLE			UNK		022468	18	2	14747881				30	MG/M**2	INJECTION		PRALATREXATE
147478811	2	C	FOLIAMIN	1	Oral	UNK	U	U				18	2	14747881								FOLIC ACID
147478811	3	C	FRESMIN S /00091801/	2	Intravenous (not otherwise s	UNK	U	U				18	2	14747881
147801242	1	PS	FOLOTYN	1	Intravenous (not otherwise s		U		UNK		022468	18	3	14780124						INJECTION		PRALATREXATE
147801271	1	PS	FOLOTYN	1	Intravenous (not otherwise s		U		UNK		022468	18	2	14780127						INJECTION		PRALATREXATE
149359942	1	PS	FOLOTYN	1	Intravenous (not otherwise s	30 MG/M2, UNK	Y		UNK		022468	18	2	14935994				30	MG/M**2	INJECTION		PRALATREXATE
149359942	2	SS	FOLOTYN	1	Intravenous (not otherwise s	50% DOSE UNK	Y		UNK		022468	18	2	14935994						INJECTION		PRALATREXATE
149359942	3	SS	FOLOTYN	1	Intravenous (not otherwise s	30-50% DOSE UNK	Y		UNK		022468	18	2	14935994						INJECTION		PRALATREXATE
149359942	4	C	FOLIC ACID.	1	Oral	5 MG, UNK	U					18	2	14935994				5	MG			FOLIC ACID
149359942	5	C	VITAMIN B12	1	Intramuscular	1 MG, UNK						18	2	14935994				1	MG			CYANOCOBALAMIN
149359942	6	C	PREDNISOLONE.	1			U					18	2	14935994								PREDNISOLONE
149359951	1	PS	FOLOTYN	1	Intravenous (not otherwise s	UNK	Y		UNK		022468	18	2	14935995						INJECTION		PRALATREXATE
149594941	1	PS	FOLOTYN	1	Intravenous (not otherwise s	UNK	U	U	UNK		022468	18	2	14959494						INJECTION		PRALATREXATE
150014391	1	PS	FOLOTYN	1	Intravenous (not otherwise s				UNK		022468	18	2	15001439						INJECTION		PRALATREXATE
152820151	1	PS	FOLOTYN	1	Intravenous (not otherwise s	20 MG/M2, UNK	U		UNK		022468	18	3	15282015				20	MG/M**2	INJECTION		PRALATREXATE
152820161	1	PS	FOLOTYN	1	Intravenous (not otherwise s	20 MG/M2, UNK			UNK		022468	18	4	15282016				20	MG/M**2	INJECTION		PRALATREXATE
152820161	2	SS	FOLOTYN	1	Intravenous (not otherwise s	30 MG/M2, UNK			UNK		022468	18	4	15282016				30	MG/M**2	INJECTION		PRALATREXATE
152820161	3	SS	FORODESINE	1	Oral	400 MG, QD			UNK			18	4	15282016				400	MG	CAPSULE		FORODESINE
152820201	1	PS	FOLOTYN	1	Intravenous (not otherwise s				UNK		022468	18	3	15282020						INJECTION		PRALATREXATE
152820201	2	C	PANVITAN /07504101/	2	Oral							18	3	15282020
152820251	1	PS	FOLOTYN	1	Intravenous (not otherwise s	UNK	U		UNK		022468	18	3	15282025						INJECTION		PRALATREXATE
153041901	1	PS	FOLOTYN	1			Y	D			99	18	3	15304190								PRALATREXATE
153486251	1	PS	FOLOTYN	1	Intravenous (not otherwise s	30 MG/M2, UNK	N		UNK		022468	18	3	15348625				30	MG/M**2	INJECTION		PRALATREXATE
153486251	2	C	FOLIC ACID.	1	Oral	1 MG, QD	U					18	3	15348625				1	MG			FOLIC ACID
153486251	3	C	FOLIC ACID.	1		UNK	U					18	3	15348625								FOLIC ACID
153486251	4	C	VITAMIN B12	1	Intramuscular	1 MG/ 8 WEEKS	U					18	3	15348625				1	MG			CYANOCOBALAMIN
153533422	1	PS	FOLOTYN	1	Intravenous (not otherwise s	30 MG/M2, SINGLE	Y		UNK		022468	18	3	15353342	30	MG/M2		30	MG/M**2	INJECTION		PRALATREXATE
153533422	10	C	TAKECAB	1	Oral	1 DF, QD	U					18	3	15353342				1	DF			VONOPRAZAN FUMURATE
153533422	11	C	BAKTAR	1	Oral	1 DF, QD	U					18	3	15353342				1	DF			SULFAMETHOXAZOLE\TRIMETHOPRIM
153533422	12	C	PREDONINE	1	Oral	1 DF, QD	U					18	3	15353342				1	DF			PREDNISOLONE
153533422	13	C	DEXART	1	Intravenous (not otherwise s		U					18	3	15353342								DEXAMETHASONE SODIUM PHOSPHATE
153533422	14	C	GRANISETRON	1	Intravenous (not otherwise s		U					18	3	15353342								GRANISETRON
153533422	2	C	LEVOFLOXACIN.	1	Oral	1 DF, QD	U					18	3	15353342				1	DF			LEVOFLOXACIN
153533422	3	C	CARVEDILOL.	1	Oral	0.5 DF, QD	U					18	3	15353342				.5	DF			CARVEDILOL
153533422	4	C	AMITIZA	1	Oral	2 DF, QD	U					18	3	15353342				2	DF			LUBIPROSTONE
153533422	5	C	DOMPERIDONE	1	Oral	3 DF, QD	U					18	3	15353342				3	DF			DOMPERIDONE
153533422	6	C	TRAMCET	1	Oral	3 DF, QD	U					18	3	15353342				3	DF			ACETAMINOPHEN\TRAMADOL
153533422	7	C	MAGNESIUM OXIDE.	1	Oral	3 DF, QD	U					18	3	15353342				3	DF			MAGNESIUM OXIDE
153533422	8	C	FOLIAMIN	1	Oral	1.25 MG, QD	U					18	3	15353342				1.25	MG			FOLIC ACID
153533422	9	C	FLUCONAZOLE.	1	Oral	1 DF, QD	U					18	3	15353342				1	DF			FLUCONAZOLE
153533451	1	PS	FOLOTYN	1	Intravenous (not otherwise s		Y		UNK		022468	18	3	15353345						INJECTION		PRALATREXATE
154275692	1	PS	FOLOTYN	1	Intravenous (not otherwise s	UNK			UNK		022468	19	1	15427569						INJECTION		PRALATREXATE
154275692	2	C	PANVITAN /07504101/	2		UNK	U					19	1	15427569
154618331	1	PS	FOLOTYN	1	Intravenous (not otherwise s	UNK	U		UNK		022468	18	4	15461833						INJECTION		PRALATREXATE
154618331	2	C	FOLIC ACID.	1		1 MG, QD						18	4	15461833				1	MG			FOLIC ACID
154618331	3	C	VITAMIN B12	1	Intramuscular	1000 UG/ 8 WEEK						18	4	15461833				1000	UG			CYANOCOBALAMIN
154618331	4	C	CHOP	1	Intravenous (not otherwise s	UNK	U					18	4	15461833								CYCLOPHOSPHAMIDE\DOXORUBICIN\PREDNISONE\VINCRISTINE
154618331	5	C	ICE /06761101/	2	Intravenous (not otherwise s	UNK	U					18	4	15461833
154618341	1	PS	FOLOTYN	1	Intravenous (not otherwise s		Y		UNK		022468	18	4	15461834						INJECTION		PRALATREXATE
154618391	1	PS	FOLOTYN	1	Intravenous (not otherwise s	30 MG/M2, UNK	Y		UNK		022468	18	4	15461839				30	MG/M**2	INJECTION		PRALATREXATE
154618391	2	C	FOLIC ACID.	1	Oral	1 MG, QD	U					18	4	15461839				1	MG			FOLIC ACID
154618391	3	C	VITAMIN B12	1	Intramuscular	1 MG, QD	U					18	4	15461839				1	MG			CYANOCOBALAMIN
154618391	4	C	FORODESINE	2	Oral		U					18	4	15461839						CAPSULE
154963981	1	PS	FOLOTYN	1	Intravenous (not otherwise s	UNK	Y	U	UNK		022468	18	4	15496398						INJECTION		PRALATREXATE
154963991	1	PS	FOLOTYN	1	Intravenous (not otherwise s	28 MG, QW	N		UNK		022468	18	4	15496399				60	MG	INJECTION	/wk	PRALATREXATE
155335291	1	PS	FOLOTYN	1	Intravenous (not otherwise s	30 MG/M2, UNK	Y		UNK		022468	18	4	15533529				30	MG/M**2	INJECTION		PRALATREXATE
155335291	2	SS	FOLOTYN	1	Intravenous (not otherwise s	20 MG/M2, SINGLE	Y		UNK		022468	18	4	15533529				20	MG/M**2	INJECTION		PRALATREXATE
155335291	3	SS	FOLOTYN	1	Intravenous (not otherwise s	20 MG/M2, SINGLE	Y		UNK		022468	18	4	15533529				20	MG/M**2	INJECTION		PRALATREXATE
155335291	4	SS	FOLOTYN	1	Intravenous (not otherwise s	20 MG/M2, UNK	Y		UNK		022468	18	4	15533529				20	MG/M**2	INJECTION		PRALATREXATE
155335291	5	C	METHYCOBAL	1	Intramuscular	1 MG, UNK						18	4	15533529				1	MG			METHYLCOBALAMIN
156232981	1	PS	FOLOTYN	1	Intravenous (not otherwise s	20 MG/M2, EVERY 2 WEEKS			UNK		022468	18	4	15623298				20	MG/M**2	INJECTION		PRALATREXATE
156233002	1	PS	FOLOTYN	1	Intravenous (not otherwise s	30 MG/M2, WEEKLY OVER 3 MINUTES	Y		UNK		022468	19	1	15623300				30	MG/M**2	INJECTION	/wk	PRALATREXATE
156233002	2	SS	FOLOTYN	1	Intravenous (not otherwise s	20 MG/M2, UNK	Y		UNK		022468	19	1	15623300				20	MG/M**2	INJECTION		PRALATREXATE
156233002	3	C	CARBOPLATIN.	1			U					19	1	15623300								CARBOPLATIN
156233002	4	C	ETOPOSIDE.	1			U					19	1	15623300								ETOPOSIDE
156233002	5	C	IFOSFAMIDE.	1			U					19	1	15623300								IFOSFAMIDE
156233002	6	C	DEXAMETHASONE.	1			U					19	1	15623300								DEXAMETHASONE
156233002	7	C	FOLATE	1			U					19	1	15623300								FOLATE SODIUM
156233002	8	C	VITAMIN B12	1			U					19	1	15623300								CYANOCOBALAMIN
156456351	1	PS	FOLOTYN	1	Intravenous (not otherwise s	30 MG/M2, UNK	U	U	UNK		022468	18	4	15645635				30	MG/M**2	INJECTION		PRALATREXATE
156456481	1	PS	FOLOTYN	1	Intravenous (not otherwise s	8 MG/M2, UNK	Y		UNK		022468	18	4	15645648				8	MG/M**2	INJECTION		PRALATREXATE
156456481	2	C	FOLIC ACID.	1		UNK						18	4	15645648								FOLIC ACID
156456481	3	C	VITAMIN B12	1		UNK						18	4	15645648								CYANOCOBALAMIN
156826691	1	PS	FOLOTYN	1	Intravenous (not otherwise s	UNK			UNK		022468	18	4	15682669						INJECTION		PRALATREXATE
156826701	1	PS	FOLOTYN	1	Intravenous (not otherwise s	30 MG/M2, 3 WEEKS ON/1 WEEK OFF			UNK		022468	18	4	15682670				30	MG/M**2	INJECTION		PRALATREXATE
156826701	2	SS	FOLOTYN	1	Intravenous (not otherwise s	20 MG/M2, 3 WEEKS ON/1 WEEK OFF			UNK		022468	18	4	15682670				20	MG/M**2	INJECTION		PRALATREXATE
156826711	1	PS	FOLOTYN	1	Intravenous (not otherwise s	53.7 MG, SINGLE		U	UNK		022468	18	4	15682671				53.7	MG	INJECTION		PRALATREXATE
156826711	2	SS	FOLOTYN	1				U			022468	18	4	15682671						INJECTION		PRALATREXATE
156826731	1	PS	FOLOTYN	1	Intravenous (not otherwise s	50 MG, SINGLE	Y	Y	UNK		022468	18	4	15682673				50	MG	INJECTION		PRALATREXATE
156826731	2	SS	FOLOTYN	1	Intravenous (not otherwise s	50 MG, SINGLE	Y	Y	UNK		022468	18	4	15682673				50	MG	INJECTION		PRALATREXATE
157250031	1	PS	FOLOTYN	1	Intravenous (not otherwise s	10 MG/M2, SINGLE			UNK		022468	18	4	15725003	10	MG/M2		10	MG/M**2	INJECTION		PRALATREXATE
159212951	1	PS	FOLOTYN	1	Intravenous (not otherwise s				UNK		022468	19	1	15921295						INJECTION		PRALATREXATE
159212971	1	PS	FOLOTYN	1	Intravenous (not otherwise s	30 MG/M2, UNK	Y		UNK		022468	19	1	15921297				30	MG/M**2	INJECTION		PRALATREXATE
159212971	2	SS	FOLOTYN	1	Intravenous (not otherwise s	UNK	Y		UNK		022468	19	1	15921297						INJECTION		PRALATREXATE
159212971	3	C	FOLIC ACID.	1	Oral	UNK	U					19	1	15921297								FOLIC ACID
159212971	4	C	FOLIC ACID.	1	Oral	UNK	U					19	1	15921297								FOLIC ACID
159212971	5	C	VITAMIN B12	1	Oral		U					19	1	15921297								CYANOCOBALAMIN
159212971	6	C	GEMCITABINE	1			U					19	1	15921297								GEMCITABINE\GEMCITABINE HYDROCHLORIDE
159212971	7	C	DEXAMETHASONE.	1			U					19	1	15921297								DEXAMETHASONE
159212971	8	C	CISPLATIN.	1			U					19	1	15921297								CISPLATIN
161161421	1	PS	FOLOTYN	1	Intravenous (not otherwise s		U	U			022468	19	1	16116142						INJECTION		PRALATREXATE
161161681	1	PS	FOLOTYN	1	Intravenous (not otherwise s	UNK					022468	19	1	16116168						INJECTION		PRALATREXATE
161161681	2	C	FOLIC ACID.	1								19	1	16116168								FOLIC ACID
161161681	3	C	VITAMIN B12	1								19	1	16116168								CYANOCOBALAMIN
161161681	4	C	FORODESINE	1								19	1	16116168								FORODESINE
161522531	1	PS	FOLOTYN	1	Intravenous (not otherwise s	20 MILLIGRAM/SQ. METER UNK (2 CYCLES WERE ADMINISTERED)	Y	U			022468	19	2	16152253				20	MG/M**2	INJECTION		PRALATREXATE
161739333	1	PS	FOLOTYN	1	Intravenous (not otherwise s	30 MILLIGRAM/SQ. METER	D				022468	19	4	16173933				30	MG/M**2	INJECTION		PRALATREXATE
161739333	2	C	FOLIC ACID.	1		UNK	D					19	4	16173933								FOLIC ACID
161739333	3	C	VITAMIN B12	1		UNK	D					19	4	16173933								CYANOCOBALAMIN
163424181	1	PS	FOLOTYN	1	Intravenous (not otherwise s	30 MILLIGRAM/SQ. METER	N				022468	19	2	16342418				30	MG/M**2	INJECTION		PRALATREXATE
163424191	1	PS	FOLOTYN	1	Intravenous (not otherwise s	30 MILLIGRAM/SQ. METER	U	U			022468	19	2	16342419				30	MG/M**2	INJECTION		PRALATREXATE
163424191	2	SS	FOLOTYN	1	Intravenous (not otherwise s	20 MILLIGRAM/SQ. METER	U	U			022468	19	2	16342419				20	MG/M**2	INJECTION		PRALATREXATE
164304721	1	PS	FOLOTYN	1	Unknown	24.4 MH/M2	D				022468	19	2	16430472								PRALATREXATE
164305581	1	PS	FOLOTYN	1	Unknown	15 MG/M2	U	U			022468	19	2	16430558						INJECTION		PRALATREXATE
164305581	2	SS	FOLOTYN	1	Unknown	30 MG/M2	U	U			022468	19	2	16430558						INJECTION		PRALATREXATE
164305581	3	SS	FOLOTYN	1	Unknown	20 MG/M2	U	U			022468	19	2	16430558						INJECTION		PRALATREXATE
164371964	1	PS	PRALATREXATE INJECTION	1	Intravenous (not otherwise s	30 MILLIGRAM/SQ. METER, DAILY FOR 3 MIN	D				022468	20	3	16437196				30	MG/M**2	INJECTION		PRALATREXATE
164371964	2	SS	PRALATREXATE INJECTION	1	Intravenous (not otherwise s	20 MILLIGRAM/SQ. METER, DAILY	D				022468	20	3	16437196				20	MG/M**2	INJECTION		PRALATREXATE
164371964	3	SS	MUNDESINE	1	Oral	600 MILLIGRAM, DAILY	D					20	3	16437196				600	MG	CAPSULE		FORODESINE HYDROCHLORIDE
164371964	4	C	FOLIC ACID.	1		UNK						20	3	16437196								FOLIC ACID
164371964	5	C	VITAMIN B12	1	Unknown	UNK, ONCE EVERY 8 WEEKS	U					20	3	16437196								CYANOCOBALAMIN
164371964	6	C	VITAMIN B12	1			U					20	3	16437196								CYANOCOBALAMIN
164371964	7	C	PANVITAN	1	Unknown	WAS INITIATED BEFORE 10 DAYS BEFORE ADMINISTRATION OF DIFOLTA INJECTION	U					20	3	16437196								VITAMINS
164371964	8	C	CYANOCOBALAMIN.	1	Unknown	ONCE EVERY 8 WEEKS	U					20	3	16437196								CYANOCOBALAMIN
164624672	1	PS	PRALATREXATE INJECTION	1	Intravenous (not otherwise s	UNK	Y				022468	19	4	16462467						INJECTION		PRALATREXATE
164624672	2	SS	PRALATREXATE INJECTION	1	Intravenous (not otherwise s	UNK, SECOND CYCLE OF THE ADMINISTRATION	Y				022468	19	4	16462467						INJECTION		PRALATREXATE
164624672	3	SS	PRALATREXATE INJECTION	1	Intravenous (not otherwise s	UNK, THIRD CYCLE OF THE ADMINISTRATION	Y				022468	19	4	16462467						INJECTION		PRALATREXATE
164624672	4	SS	PRALATREXATE INJECTION	1	Intravenous (not otherwise s	UNK, SIXTH ADMINISTRATION	Y				022468	19	4	16462467						INJECTION		PRALATREXATE
164624672	5	C	FOLIC ACID.	1	Unknown	UNK	U					19	4	16462467								FOLIC ACID
164624672	6	C	VITAMIN B12	1	Unknown	UNK	U					19	4	16462467								CYANOCOBALAMIN
164772941	1	PS	FOLOTYN	1	Intravenous (not otherwise s	15 MILLIGRAM/SQ. METER	U	U			022468	19	2	16477294				15	MG/M**2	INJECTION		PRALATREXATE
164772941	2	SS	FOLOTYN	1	Intravenous (not otherwise s	30 MILLIGRAM/SQ. METER	U	U			022468	19	2	16477294				30	MG/M**2	INJECTION		PRALATREXATE
164772941	3	C	LEUCOVORIN.	1	Intravenous drip	50 MILLIGRAM	U	U				19	2	16477294				50	MG			LEUCOVORIN
164772941	4	C	LEUCOVORIN.	1	Oral	15 MILLIGRAM	U	U				19	2	16477294				15	MG			LEUCOVORIN
164772941	5	C	BEXAROTENE.	1	Unknown	15 MILLIGRAM/SQ. METER	U	U				19	2	16477294				15	MG/M**2			BEXAROTENE
164773471	1	PS	PRALATREXATE INJECTION	1	Intravenous (not otherwise s	30 MG/M2, WEEKLY	D				022468	19	2	16477347						INJECTION		PRALATREXATE
164773471	2	C	LEUCOVORIN.	1	Intravenous (not otherwise s							19	2	16477347								LEUCOVORIN
165244261	1	PS	FOLOTYN	1	Intravenous (not otherwise s	30 MILLIGRAM/SQ. METER, SINGLE	D				022468	19	3	16524426				30	MG/M**2	INJECTION		PRALATREXATE
165244261	10	C	TAKECAB	1	Unknown	UNK	D					19	3	16524426								VONOPRAZAN FUMURATE
165244261	11	C	BAKTAR	1	Unknown	UNK	D					19	3	16524426								SULFAMETHOXAZOLE\TRIMETHOPRIM
165244261	12	C	PREDONINE	1	Unknown	UNK	D					19	3	16524426								PREDNISOLONE
165244261	13	C	DEXART	1	Unknown	UNK	D					19	3	16524426								DEXAMETHASONE SODIUM PHOSPHATE
165244261	14	C	GRANISETRON	1	Unknown	UNK	D					19	3	16524426								GRANISETRON
165244261	2	C	LEVOFLOXACIN.	1	Unknown	UNK	D					19	3	16524426								LEVOFLOXACIN
165244261	3	C	CARVEDILOL.	1	Unknown	UNK	D					19	3	16524426								CARVEDILOL
165244261	4	C	AMITIZA	1	Unknown	UNK	D					19	3	16524426								LUBIPROSTONE
165244261	5	C	DOMPERIDONE	1	Unknown	UNK	D					19	3	16524426								DOMPERIDONE
165244261	6	C	TRAMCET	1	Unknown	UNK	D					19	3	16524426								ACETAMINOPHEN\TRAMADOL
165244261	7	C	MAGNESIUM OXIDE.	1	Unknown	UNK	D					19	3	16524426								MAGNESIUM OXIDE
165244261	8	C	FOLIAMIN	1	Unknown	UNK	D					19	3	16524426								FOLIC ACID
165244261	9	C	FLUCONAZOLE.	1			D					19	3	16524426								FLUCONAZOLE
165244764	1	PS	PRALATREXATE INJECTION	1	Intravenous (not otherwise s	54 MILLIGRAM, DAILY					022468	19	3	16524476				54	MG	INJECTION		PRALATREXATE
165244764	2	SS	PRALATREXATE INJECTION	1	Intravenous (not otherwise s	30 MILLIGRAM, DAILY					022468	19	3	16524476				30	MG	INJECTION		PRALATREXATE
165260272	1	PS	FOLOTYN	1	Intravenous (not otherwise s	30 MILLIGRAM/SQ. METER	D				022468	19	3	16526027				30	MG/M**2	INJECTION		PRALATREXATE
165260272	2	SS	FOLOTYN	1	Intravenous (not otherwise s	30 MILLIGRAM/SQ. METER	D				022468	19	3	16526027				30	MG/M**2	INJECTION		PRALATREXATE
165260272	3	SS	MUNDESINE	1	Unknown	600 MILLIGRAM, ONCE A DAY	D					19	3	16526027				600	MG	CAPSULE	QD	FORODESINE HYDROCHLORIDE
165260272	4	C	FOLIC ACID.	1	Oral	1 MILLIGRAM, ONCE A DAY						19	3	16526027				1	MG		QD	FOLIC ACID
165260272	5	C	VITAMIN B12	1	Unknown	UNK	D					19	3	16526027								CYANOCOBALAMIN
165260343	1	PS	FOLOTYN	1	Intravenous (not otherwise s	20 MILLIGRAM/SQ. METER, EVERY TWO WEEKS	Y	U			022468	19	3	16526034				20	MG/M**2	INJECTION		PRALATREXATE
166862632	1	PS	PRALATREXATE INJECTION	1	Unknown	30 MG/M2	D				022468	19	3	16686263						INJECTION		PRALATREXATE
166862632	2	SS	PRALATREXATE INJECTION	1	Intravenous (not otherwise s	20 MG/M2	D				022468	19	3	16686263						INJECTION		PRALATREXATE
166862632	3	SS	PRALATREXATE INJECTION	1	Intravenous (not otherwise s	20 MG/M2	D				022468	19	3	16686263						INJECTION		PRALATREXATE
166862632	4	SS	PRALATREXATE INJECTION	1	Intravenous (not otherwise s	20 MG/M2	D				022468	19	3	16686263						INJECTION		PRALATREXATE
166862632	5	SS	MUNDESINE	1	Unknown	600 MILLIGRAM, DAILY	U	U				19	3	16686263				600	MG	CAPSULE		FORODESINE HYDROCHLORIDE
166862632	6	SS	MUNDESINE	1	Unknown	600 MILLIGRAM, DAILY	U	U				19	3	16686263				600	MG	CAPSULE		FORODESINE HYDROCHLORIDE
166862632	7	C	FOLIC ACID.	1	Oral	1 MILLIGRAM	U	U				19	3	16686263				1	MG	UNK		FOLIC ACID
166862632	8	C	HYDROXOCOBALAMIN	1	Intramuscular	UNK	U	U				19	3	16686263						UNK		HYDROXOCOBALAMIN
167147293	1	PS	PRALATREXATE INJECTION	1	Intravenous (not otherwise s	30 MILLIGRAM/SQ. METER	Y				022468	20	1	16714729				30	MG/M**2	INJECTION		PRALATREXATE
167147293	10	C	LEUCOVORIN.	1	Oral	10 DOSAGE FORM, PER DAY	U	U				20	1	16714729				10	DF			LEUCOVORIN
167147293	11	C	LEUCOVORIN.	1	Oral	15 DOSAGE FORM, PER DAY	U	U				20	1	16714729				15	DF			LEUCOVORIN
167147293	12	C	LEUCOVORIN.	1	Oral	5 DOSAGE FORM, PER DAY	U	U				20	1	16714729				5	DF			LEUCOVORIN
167147293	13	C	LEUCOVORIN.	1	Oral	6 DOSAGE FORM, PER DAY	U	U				20	1	16714729				6	DF			LEUCOVORIN
167147293	14	C	LEUCOVORIN.	1	Oral	6 DOSAGE FORM, PER DAY	U	U				20	1	16714729				6	DF			LEUCOVORIN
167147293	15	C	LEUCOVORIN.	1	Oral	9 DOSAGE FORM, PER DAY	U	U				20	1	16714729				9	DF			LEUCOVORIN
167147293	16	C	LEUCOVORIN.	1	Oral	3 DOSAGE FORM, PER DAY	U	U				20	1	16714729				3	DF			LEUCOVORIN
167147293	17	C	LEUCOVORIN.	1	Oral	6 DOSAGE FORM, PER DAY	U	U				20	1	16714729				6	DF			LEUCOVORIN
167147293	18	C	LEUCOVORIN.	1	Oral	9 DOSAGE FORM, PER DAY	U	U				20	1	16714729				6	DF			LEUCOVORIN
167147293	19	C	LEUCOVORIN.	1	Oral	3 DOSAGE FORM, PER DAY	U	U				20	1	16714729				3	DF			LEUCOVORIN
167147293	2	SS	PRALATREXATE INJECTION	1	Intravenous (not otherwise s	30 MILLIGRAM/SQ. METER	Y				022468	20	1	16714729				30	MG/M**2	INJECTION		PRALATREXATE
167147293	20	C	LEUCOVORIN.	1	Oral	6 DOSAGE FORM, PER DAY	U	U				20	1	16714729				6	DF			LEUCOVORIN
167147293	21	C	LEUCOVORIN.	1	Oral	9 DOSAGE FORM, PER DAY	U	U				20	1	16714729				9	DF			LEUCOVORIN
167147293	22	C	LEUCOVORIN.	1	Oral	3 DOSAGE FORM, PER DAY	U	U				20	1	16714729				3	DF			LEUCOVORIN
167147293	23	C	LEUCOVORIN.	1	Oral	6 DOSAGE FORM, PER DAY	U	U				20	1	16714729				6	DF			LEUCOVORIN
167147293	24	C	LEUCOVORIN.	1	Oral	9 DOSAGE FORM, PER DAY	U	U				20	1	16714729				9	DF			LEUCOVORIN
167147293	25	C	LEUCOVORIN.	1	Oral	3 DOSAGE FORM, PER DAY	U	U				20	1	16714729				3	DF			LEUCOVORIN
167147293	26	C	LEUCOVORIN.	1	Oral	6 DOSAGE FORM, PER DAY	U	U				20	1	16714729				6	DF			LEUCOVORIN
167147293	27	C	LEUCOVORIN.	1	Oral	9 DOSAGE FORM, PER DAY	U	U				20	1	16714729				9	DF			LEUCOVORIN
167147293	28	C	LEUCOVORIN.	1	Oral	3 DOSAGE FORM, PER DAY	U	U				20	1	16714729				3	DF			LEUCOVORIN
167147293	29	C	DAIPHEN	1	Oral	480 MILLIGRAM PER DAY						20	1	16714729				480	MG			SULFAMETHOXAZOLE\TRIMETHOPRIM
167147293	3	SS	PRALATREXATE INJECTION	1	Intravenous (not otherwise s	30 MILLIGRAM/SQ. METER	Y				022468	20	1	16714729				30	MG/M**2	INJECTION		PRALATREXATE
167147293	30	C	NEXIUM	1	Oral	10 MILLIGRAM PER DAY						20	1	16714729				10	MG			ESOMEPRAZOLE MAGNESIUM
167147293	31	C	FEBURIC	1	Oral	20 MILLIGRAM, ONCE A DAY						20	1	16714729				20	MG		QD	FEBUXOSTAT
167147293	32	C	BELSOMRA	1	Oral	15 MILLIGRAM PER DAY						20	1	16714729				15	MG			SUVOREXANT
167147293	33	C	ARTIST	1	Oral	3.750 MILLIGRAM PER DAY						20	1	16714729				3.75	MG			CARVEDILOL
167147293	34	C	RENIVACE	1	Oral	3.75 MILLIGRAM PER DAY						20	1	16714729				3.75	MG			ENALAPRIL
167147293	35	C	LIXIANA OD	1	Oral	30 MILLIGRAM PER DAY						20	1	16714729				30	MG			EDOXABAN TOSYLATE
167147293	36	C	DEXART	1	Intravenous (not otherwise s	6.6 MILLIGRAM, AS NECESSARY	U	U				20	1	16714729				6.6	MG			DEXAMETHASONE SODIUM PHOSPHATE
167147293	4	SS	PRALATREXATE INJECTION	1	Intravenous (not otherwise s	30 MILLIGRAM/SQ. METER	Y				022468	20	1	16714729				30	MG/M**2	INJECTION		PRALATREXATE
167147293	5	SS	PRALATREXATE INJECTION	1	Intravenous (not otherwise s	30 MILLIGRAM/SQ. METER	Y				022468	20	1	16714729				30	MG/M**2	INJECTION		PRALATREXATE
167147293	6	SS	PRALATREXATE INJECTION	1	Intravenous (not otherwise s	30 MILLIGRAM/SQ. METER	Y				022468	20	1	16714729				30	MG/M**2	INJECTION		PRALATREXATE
167147293	7	SS	MUNDESINE	1	Oral	UNK	U	U				20	1	16714729						CAPSULE		FORODESINE HYDROCHLORIDE
167147293	8	C	FRESMIN S	1	Unknown	UNK	U	U				20	1	16714729								HYDROXOCOBALAMIN
167147293	9	C	PANVITAN	1	Oral	2 GRAM PER DAY	U	U				20	1	16714729				2	G			VITAMINS
167194401	1	PS	FOLOTYN	1	Intravenous (not otherwise s	30 MILLIGRAM/SQ. METER, DAILY	Y	U			022468	19	3	16719440				30	MG/M**2	INJECTION		PRALATREXATE
167194401	2	C	FOLIC ACID.	1	Oral	1.25 MILLIGRAM, ONCE A DAY	U	U				19	3	16719440				1.25	MG	UNK	QD	FOLIC ACID
167194401	3	C	VITAMIN B12	1	Intravenous (not otherwise s	1 MILLIGRAM, ONCE A DAY	U	U				19	3	16719440				1	MG	UNK	QD	CYANOCOBALAMIN
167588173	1	PS	FOLOTYN	1	Intravenous (not otherwise s	51 MILLIGRAM, ONCE A WEEK, QW	D				022468	19	4	16758817				51	MG	INJECTION		PRALATREXATE
167747491	1	PS	PRALATREXATE INJECTION	1	Intravenous (not otherwise s	UNK	Y				052604	19	3	16774749						INJECTION		PRALATREXATE
167747491	2	SS	GEMCITABINE.	1	Unknown	UNK	Y					19	3	16774749								GEMCITABINE
167747491	3	SS	CARBOPLATIN.	1	Unknown	UNK	Y					19	3	16774749								CARBOPLATIN
167747491	4	SS	DEXAMETHASONE.	1	Unknown	UNK	Y					19	3	16774749								DEXAMETHASONE
167750802	1	PS	FOLOTYN	1	Intravenous (not otherwise s	30 MILLIGRAM/SQ. METER, DAILY	U	U			022468	19	4	16775080				30	MG/M**2	INJECTION		PRALATREXATE
167750802	10	C	LEUCOVORIN.	1	Oral	15 DOSAGE FORM, ONCE A DAY						19	4	16775080	15	DF		15	DF		QD	LEUCOVORIN
167750802	11	C	LEUCOVORIN.	1	Oral	9 DOSAGE FORM, ONCE A DAY						19	4	16775080	15	DF		9	DF		QD	LEUCOVORIN
167750802	12	C	LEUCOVORIN.	1	Oral	9 DOSAGE FORM, ONCE A DAY						19	4	16775080	15	DF		9	DF		QD	LEUCOVORIN
167750802	13	C	LEUCOVORIN.	1	Oral	9 DOSAGE FORM, ONCE A DAY						19	4	16775080	15	DF		9	DF		QD	LEUCOVORIN
167750802	14	C	LEUCOVORIN.	1	Oral	9 DOSAGE FORM, ONCE A DAY						19	4	16775080	15	DF		9	DF		QD	LEUCOVORIN
167750802	15	C	LEUCOVORIN.	1	Oral	9 DOSAGE FORM, ONCE A DAY						19	4	16775080	15	DF		9	DF		QD	LEUCOVORIN
167750802	16	C	LEUCOVORIN.	1	Oral	9 DOSAGE FORM, ONCE A DAY						19	4	16775080	15	DF		9	DF		QD	LEUCOVORIN
167750802	17	C	LEUCOVORIN.	1	Oral	9 DOSAGE FORM, ONCE A DAY						19	4	16775080	15	DF		9	DF		QD	LEUCOVORIN
167750802	18	C	LEUCOVORIN.	1	Oral	9 DOSAGE FORM, ONCE A DAY						19	4	16775080	15	DF		9	DF		QD	LEUCOVORIN
167750802	19	C	LEUCOVORIN.	1	Oral	9 DOSAGE FORM, ONCE A DAY						19	4	16775080	15	DF		9	DF		QD	LEUCOVORIN
167750802	2	SS	FOLOTYN	1	Intravenous (not otherwise s	30 MILLIGRAM/SQ. METER, DAILY	U	U			022468	19	4	16775080				30	MG/M**2	INJECTION		PRALATREXATE
167750802	20	C	LEUCOVORIN.	1	Oral	9 DOSAGE FORM, ONCE A DAY						19	4	16775080	15	DF		9	DF		QD	LEUCOVORIN
167750802	21	C	LEUCOVORIN.	1	Unknown	UNK						19	4	16775080	15	DF						LEUCOVORIN
167750802	22	C	GRANISETRON	1	Intravenous (not otherwise s	3 MILLIGRAM, EVERY WEEK						19	4	16775080	21	MG		3	MG		/wk	GRANISETRON
167750802	23	C	LANSOPRAZOLE.	1	Oral	30 MILLIGRAM						19	4	16775080				30	MG			LANSOPRAZOLE
167750802	24	C	SENNOSIDE	1		108 MILLIGRAM, ONCE A DAY						19	4	16775080				108	MG		QD	SENNOSIDES
167750802	25	C	MAGNESIUM OXIDE.	1	Oral	2000 MILLIGRAM, ONCE A DAY						19	4	16775080				2000	MG		QD	MAGNESIUM OXIDE
167750802	3	SS	FOLOTYN	1	Intravenous (not otherwise s	30 MILLIGRAM/SQ. METER, DAILY	U	U			022468	19	4	16775080				30	MG/M**2	INJECTION		PRALATREXATE
167750802	4	SS	FOLOTYN	1	Intravenous (not otherwise s	30 MILLIGRAM/SQ. METER, DAILY	U	U			022468	19	4	16775080				30	MG/M**2	INJECTION		PRALATREXATE
167750802	5	SS	FOLOTYN	1	Intravenous (not otherwise s	30 MILLIGRAM/SQ. METER, DAILY	U	U			022468	19	4	16775080				30	MG/M**2	INJECTION		PRALATREXATE
167750802	6	SS	FOLOTYN	1	Intravenous (not otherwise s	30 MILLIGRAM/SQ. METER, DAILY	U	U			022468	19	4	16775080				30	MG/M**2	INJECTION		PRALATREXATE
167750802	7	C	FRESMIN S	1	Intravenous (not otherwise s	2 MILLIGRAM	U					19	4	16775080				2	MG			HYDROXOCOBALAMIN
167750802	8	C	PANVITAN	1	Unknown	2.5 GRAM, DAILY	Y	U				19	4	16775080				2.5	G			VITAMINS
167750802	9	C	LEUCOVORIN.	1	Oral	15 DOSAGE FORM, ONCE A DAY						19	4	16775080	15	DF		15	DF		QD	LEUCOVORIN
168150903	1	PS	FOLOTYN	1	Intravenous (not otherwise s	50 mg UNK	N	U			022468	24	4	16815090						Injection		PRALATREXATE
168150903	2	SS	FOLOTYN	1	Intravenous (not otherwise s	50 mg UNK	N	U			022468	24	4	16815090						Injection		PRALATREXATE
168150903	3	C	FOLIC ACID	1	Unknown	UNK	U	U				24	4	16815090								FOLIC ACID
168150903	4	C	VITAMIN B12	1	Unknown	UNK	U	U				24	4	16815090								CYANOCOBALAMIN
168319073	1	PS	FOLOTYN	1	Intravenous (not otherwise s	30 MILLIGRAM/SQ. METER					022468	19	4	16831907				30	MG/M**2	INJECTION		PRALATREXATE
168319073	2	SS	FORODESINE HYDROCHLORIDE	1	Oral	400 MILLIGRAM, ONCE A DAY	Y	U				19	4	16831907	11600	MG		400	MG	CAPSULE	QD	FORODESINE HYDROCHLORIDE
168319073	3	C	PANVITAN	1	Unknown	UNK	U	U				19	4	16831907								VITAMINS
168319073	4	C	CRAVIT	1		UNK	U	U				19	4	16831907								LEVOFLOXACIN
168718141	1	PS	FOLOTYN	1	Unknown	UNK		U			022468	19	4	16871814								PRALATREXATE
168726315	1	PS	PRALATREXATE	1	Intravenous (not otherwise s	UNK		U			022468	25	1	16872631						Injection		PRALATREXATE
168726315	2	SS	FORODESINE HYDROCHLORIDE	1	Oral	UNK		U				25	1	16872631						Capsule		FORODESINE HYDROCHLORIDE
168726315	3	C	ROMIDEPSIN	1	Unknown	14mg/m2 on days 1, 8, 15 of 28 day cycles	U	U				25	1	16872631								ROMIDEPSIN
168726315	4	C	ROMIDEPSIN	1	Unknown	Restart (10mg/m2 on day 1, 15 of 28 day cycle)	U	U				25	1	16872631								ROMIDEPSIN
168726633	1	PS	FOLOTYN	1	Intravenous (not otherwise s	UNK					022468	22	3	16872663						Injection		PRALATREXATE
168726633	2	C	LEUCOVORIN CALCIUM	1	Unknown	15mgx3	U					22	3	16872663								LEUCOVORIN CALCIUM
169278612	1	PS	FOLOTYN	1	Intravenous (not otherwise s	UNK					022468	20	1	16927861						INJECTION		PRALATREXATE
169278612	2	SS	FOLOTYN	1							022468	20	1	16927861						INJECTION		PRALATREXATE
169278612	3	C	FOLIC ACID.	1	Unknown	UNK	U	U				20	1	16927861								FOLIC ACID
169278612	4	C	CYANOCOBALAMIN.	1	Unknown	UNK	U	U				20	1	16927861								CYANOCOBALAMIN
169278612	5	C	LEUCOVORIN.	1	Unknown	15 MILLIGRAM	U	U				20	1	16927861				15	MG			LEUCOVORIN
169371293	1	PS	FOLOTYN	1	Intravenous (not otherwise s	30 MILLIGRAM/SQ. METER	Y				022468	19	4	16937129				30	MG/M**2	INJECTION		PRALATREXATE
169371293	10	C	PANVITAN	1	Oral	2.5 GRAM	U	U				19	4	16937129				2.5	G			VITAMINS
169371293	11	C	PANVITAN	1	Oral	2.5 GRAM	U	U				19	4	16937129				2.5	G			VITAMINS
169371293	12	C	LEVOFLOXACIN.	1	Oral	500 MILLIGRAM, DAILY						19	4	16937129				500	MG			LEVOFLOXACIN
169371293	13	C	LEVOFLOXACIN.	1	Oral	500 MILLIGRAM, DAILY						19	4	16937129				500	MG			LEVOFLOXACIN
169371293	14	C	URSO	1	Oral	600 MILLIGRAM, DAILY						19	4	16937129				600	MG			URSODIOL
169371293	15	C	URSO	1	Oral	300 MILLIGRAM, DAILY						19	4	16937129				300	MG			URSODIOL
169371293	16	C	URSO	1	Oral	600 MILLIGRAM, DAILY						19	4	16937129				600	MG			URSODIOL
169371293	17	C	DEXART	1	Intravenous (not otherwise s	6.6 MILLIGRAM, EVERY WEEK						19	4	16937129				6.6	MG		/wk	DEXAMETHASONE SODIUM PHOSPHATE
169371293	18	C	DEXART	1	Intravenous (not otherwise s	6.6 MILLIGRAM, EVERY WEEK						19	4	16937129				6.6	MG		/wk	DEXAMETHASONE SODIUM PHOSPHATE
169371293	19	C	DEXART	1	Intravenous (not otherwise s	6.6 MILLIGRAM, EVERY WEEK						19	4	16937129				6.6	MG		/wk	DEXAMETHASONE SODIUM PHOSPHATE
169371293	2	SS	FOLOTYN	1	Intravenous (not otherwise s	UNK, CYCLE 2	Y				022468	19	4	16937129						INJECTION		PRALATREXATE
169371293	20	C	CALCIUM FOLINATE	1	Oral	10 DOSAGE FORM, DAILY	U	U				19	4	16937129				10	DF			LEUCOVORIN CALCIUM
169371293	21	C	CALCIUM FOLINATE	1	Oral	15 DOSAGE FORM, DAILY	U	U				19	4	16937129				15	DF			LEUCOVORIN CALCIUM
169371293	22	C	CALCIUM FOLINATE	1	Oral	5 DOSAGE FORM, DAILY	U	U				19	4	16937129				5	DF			LEUCOVORIN CALCIUM
169371293	23	C	CALCIUM FOLINATE	1	Oral	6 DOSAGE FORM, DAILY	U	U				19	4	16937129				6	DF			LEUCOVORIN CALCIUM
169371293	24	C	CALCIUM FOLINATE	1	Oral	9 DOSAGE FORM, DAILY	U	U				19	4	16937129				9	DF			LEUCOVORIN CALCIUM
169371293	25	C	CALCIUM FOLINATE	1	Oral	3 DOSAGE FORM, DAILY	U	U				19	4	16937129				3	DF			LEUCOVORIN CALCIUM
169371293	26	C	CALCIUM FOLINATE	1	Oral	6 DOSAGE FORM, DAILY	U	U				19	4	16937129				6	DF			LEUCOVORIN CALCIUM
169371293	27	C	CALCIUM FOLINATE	1	Oral	9 DOSAGE FORM, DAILY	U	U				19	4	16937129				9	DF			LEUCOVORIN CALCIUM
169371293	28	C	CALCIUM FOLINATE	1	Oral	3 DOSAGE FORM, DAILY	U	U				19	4	16937129				3	DF			LEUCOVORIN CALCIUM
169371293	29	C	CALCIUM FOLINATE	1	Oral	6 DOSAGE FORM, DAILY	U	U				19	4	16937129				6	DF			LEUCOVORIN CALCIUM
169371293	3	C	LANSOPRAZOLE.	1	Oral	15 MILLIGRAM, DAILY	U	U				19	4	16937129				15	MG			LANSOPRAZOLE
169371293	30	C	CALCIUM FOLINATE	1	Oral	9 DOSAGE FORM, DAILY	U	U				19	4	16937129				9	DF			LEUCOVORIN CALCIUM
169371293	31	C	CALCIUM FOLINATE	1	Oral	3 DOSAGE FORM, DAILY	U	U				19	4	16937129				3	DF			LEUCOVORIN CALCIUM
169371293	32	C	CALCIUM FOLINATE	1	Oral	6 DOSAGE FORM, DAILY	U	U				19	4	16937129				6	DF			LEUCOVORIN CALCIUM
169371293	33	C	CALCIUM FOLINATE	1	Oral	9 DOSAGE FORM, DAILY	U	U				19	4	16937129				9	DF			LEUCOVORIN CALCIUM
169371293	34	C	CALCIUM FOLINATE	1	Oral	3 DOSAGE FORM, DAILY	U	U				19	4	16937129				3	DF			LEUCOVORIN CALCIUM
169371293	35	C	CALCIUM FOLINATE	1	Oral	6 DOSAGE FORM, DAILY	U	U				19	4	16937129				6	DF			LEUCOVORIN CALCIUM
169371293	36	C	CALCIUM FOLINATE	1	Oral	9 DOSAGE FORM, DAILY	U	U				19	4	16937129				9	DF			LEUCOVORIN CALCIUM
169371293	37	C	CALCIUM FOLINATE	1	Oral	3 DOSAGE FORM, DAILY	U	U				19	4	16937129				3	DF			LEUCOVORIN CALCIUM
169371293	38	C	CALCIUM FOLINATE	1	Oral	45 MILLIGRAM, DAILY	U	U				19	4	16937129				45	MG			LEUCOVORIN CALCIUM
169371293	39	C	PREDONINE	1	Oral	20 MILLIGRAM, DAILY	U	U				19	4	16937129				20	MG			PREDNISOLONE
169371293	4	C	LANSOPRAZOLE.	1	Oral	30 MILLIGRAM, DAILY	U	U				19	4	16937129				30	MG			LANSOPRAZOLE
169371293	40	C	PREDONINE	1	INTRASINAL	20 MILLIGRAM, DAILY	U	U				19	4	16937129				20	MG			PREDNISOLONE
169371293	41	C	METHOTREXATE.	1	INTRASINAL	10 MILLIGRAM, DAILY	U	U				19	4	16937129				10	MG			METHOTREXATE
169371293	42	C	CYLOCIDE	1	INTRASINAL	30 MILLIGRAM, DAILY	U	U				19	4	16937129				30	MG			CYTARABINE
169371293	43	C	LEUPLIN	1	Subcutaneous	1.88 MILLIGRAM, DAILY	U	U				19	4	16937129				1.88	MG			LEUPROLIDE ACETATE
169371293	44	C	MEPTIN	1	Respiratory (inhalation)	0.3 MILLILITER, DAILY	U	U				19	4	16937129				.3	ML			PROCATEROL HYDROCHLORIDE
169371293	45	C	OLOPATADINE HYDROCHLORIDE.	1	Oral	5 MILLIGRAM, DAILY	U	U				19	4	16937129				5	MG			OLOPATADINE HYDROCHLORIDE
169371293	46	C	BENAMBAX	1	Respiratory (inhalation)	300 MILLIGRAM, DAILY	U	U				19	4	16937129				300	MG			PENTAMIDINE
169371293	47	C	ZOVIRAX	1	Oral	600 MILLIGRAM, DAILY						19	4	16937129				600	MG			ACYCLOVIR
169371293	48	C	GRANISETRON HYDROCHLORIDE.	1	Intravenous (not otherwise s	3 MILLIGRAM, DAILY						19	4	16937129				3	MG			GRANISETRON HYDROCHLORIDE
169371293	49	C	AZUNOL GARGLE LIQUID	2	Oropharingeal	AS REQUIRED	U	U				19	4	16937129						LIQUID
169371293	5	C	DAIPHEN	1	Oral	480 MILLIGRAM, DAILY	U	U				19	4	16937129				480	MG			SULFAMETHOXAZOLE\TRIMETHOPRIM
169371293	50	C	CONCOOL F	2	Oropharingeal	8 TIMES PER DAY						19	4	16937129
169371293	6	C	FLUCONAZOLE.	1	Oral	100 MILLIGRAM, DAILY	U	U				19	4	16937129				100	MG			FLUCONAZOLE
169371293	7	C	VALACICLOVIR	1	Oral	500 MILLIGRAM, DAILY	U	U				19	4	16937129				500	MG			VALACYCLOVIR HYDROCHLORIDE
169371293	8	C	VALACICLOVIR	1	Oral	500 MILLIGRAM, DAILY	U	U				19	4	16937129				500	MG			VALACYCLOVIR HYDROCHLORIDE
169371293	9	C	METHYCOBAL	1	Unknown	1 MILLIGRAM	U	U				19	4	16937129				1	MG			METHYLCOBALAMIN
169725811	1	PS	FOLOTYN	1	Unknown	20 MILLIGRAM PER MILLILITRE, 3 TIMES A DAY FOR 3 WEEKS	N				022468	19	4	16972581						INJECTION	TID	PRALATREXATE
169725861	1	PS	PRALATREXATE	1		30 MILLIGRAM/SQ. METER, EVERY WEEK					022468	19	4	16972586				30	MG/M**2		/wk	PRALATREXATE
169725861	2	SS	PRALATREXATE	1		WEEKLY DOSE WAS DEFERRED					022468	19	4	16972586								PRALATREXATE
169725861	3	SS	PRALATREXATE	1		20 MILLIGRAM/SQ. METER,BEGINNING OF 9 TH CYCLE					022468	19	4	16972586				20	MG/M**2			PRALATREXATE
169725861	4	SS	PRALATREXATE	1		UNK 6 CYCLE					022468	19	4	16972586								PRALATREXATE
169725861	5	SS	PRALATREXATE	1		UNK, 19 CYCLE					022468	19	4	16972586								PRALATREXATE
169919725	1	PS	FOLOTYN	1	Intravenous (not otherwise s	60 MILLIGRAM, DAILY					022468	20	1	16991972				60	MG	INJECTION		PRALATREXATE
170561011	1	PS	PRALATREXATE INJECTION	1	Intravenous (not otherwise s	30 MILLIGRAM/SQ. METER	D				022468	19	4	17056101				30	MG/M**2	INJECTION		PRALATREXATE
170740571	1	PS	PRALATREXATE INJECTION	1	Intravenous (not otherwise s	UNK	Y	U			022468	19	4	17074057						INJECTION		PRALATREXATE
170740571	2	SS	PRALATREXATE INJECTION	1	Intravenous (not otherwise s	UNK	Y	U			022468	19	4	17074057						INJECTION		PRALATREXATE
170740571	3	SS	PRALATREXATE INJECTION	1	Intravenous (not otherwise s	UNK	Y	U			022468	19	4	17074057						INJECTION		PRALATREXATE
170740571	4	SS	PRALATREXATE INJECTION	1	Intravenous (not otherwise s	UNK	Y	U			022468	19	4	17074057						INJECTION		PRALATREXATE
170740571	5	SS	PRALATREXATE INJECTION	1	Intravenous (not otherwise s	UNK	Y	U			022468	19	4	17074057						INJECTION		PRALATREXATE
170744441	1	PS	FOLOTYN	1	Intravenous (not otherwise s	30 MG/M2 (56 MG), SINGLE	Y	Y	UNK		022468	19	4	17074444				30	MG/M**2	INJECTION		PRALATREXATE
170744441	2	SS	FOLOTYN	1	Intravenous (not otherwise s	40 MG (= 20% DOSE REDUCTION), SINGLE	Y	Y	UNK		022468	19	4	17074444				40	MG	INJECTION		PRALATREXATE
170744441	3	C	ALLOPURINOL.	1		UNK	U					19	4	17074444								ALLOPURINOL
170744441	4	C	GABAPENTIN.	1		UNK	U					19	4	17074444								GABAPENTIN
170744441	5	C	ZOFRAN	1			U					19	4	17074444								ONDANSETRON HYDROCHLORIDE
170744441	6	C	LORAZEPAM.	1			U					19	4	17074444								LORAZEPAM
170744441	7	C	OTHER OPHTHALMOLOGICALS	1			U					19	4	17074444								UNSPECIFIED INGREDIENT
170745111	1	PS	FOLOTYN	1	Intravenous (not otherwise s	54 MILLIGRAM, EVERY 15 DAYS (CYCLE 2 WEEK 3)	Y				022468	19	4	17074511				54	MG	INJECTION		PRALATREXATE
170745111	2	SS	FOLOTYN	1	Unknown	UNK (LAST CYCLE 2 WEEK 5)	Y				022468	19	4	17074511						INJECTION		PRALATREXATE
170745111	3	SS	FOLOTYN	1	Unknown	UNK (LAST CYCLE 2 WEEK 6)	Y				022468	19	4	17074511						INJECTION		PRALATREXATE
1707867810	1	PS	FOLOTYN	1	Intravenous (not otherwise s	60 MILLIGRAM, DAILY (CYCLE 1 WEEK 6)	D				022468	20	4	17078678				60	MG	INJECTION		PRALATREXATE
1707867810	2	SS	FOLOTYN	1	Intravenous (not otherwise s	50 MILLIGRAM, DAILY	D				022468	20	4	17078678				50	MG	INJECTION		PRALATREXATE
1707867810	3	SS	FOLOTYN	1	Unknown	UNK	D				022468	20	4	17078678						INJECTION		PRALATREXATE
1707867810	4	SS	FOLOTYN	1	Unknown	40 MILLIGRAM	D				022468	20	4	17078678				40	MG	INJECTION		PRALATREXATE
1707867810	5	SS	FOLOTYN	1	Unknown	40 MILLIGRAM	D				022468	20	4	17078678				40	MG	INJECTION		PRALATREXATE
1707867810	6	SS	FOLOTYN	1	Unknown	40 MILLIGRAM	D				022468	20	4	17078678				40	MG	INJECTION		PRALATREXATE
1707867810	7	SS	FOLOTYN	1	Unknown	40 MILLIGRAM	D				022468	20	4	17078678				40	MG	INJECTION		PRALATREXATE
1707867810	8	C	VITAMIN B12	1	Unknown	UNK	U					20	4	17078678								CYANOCOBALAMIN
1707867810	9	C	FOLIC ACID.	1	Unknown	UNK	U					20	4	17078678								FOLIC ACID
170961472	1	PS	PRALATREXATE INJECTION	1	Intravenous (not otherwise s	60 MILLIGRAM, DAILY	D				022468	19	4	17096147				60	MG	INJECTION		PRALATREXATE
170961472	2	C	VITAMINE B12	1	Unknown	UNK	D					19	4	17096147								CYANOCOBALAMIN
170961472	3	C	FOLIC ACID.	1	Unknown	UNK	D					19	4	17096147								FOLIC ACID
170966962	1	PS	FOLOTYN	1	Intravenous (not otherwise s	60 MILLIGRAM, DAILY					022468	19	4	17096696				60	MG	INJECTION		PRALATREXATE
171377134	1	PS	PRALATREXATE INJECTION	1	Intravenous (not otherwise s	50 MILLIGRAM, DAILY	D				022468	20	2	17137713				50	MG	INJECTION		PRALATREXATE
171377134	2	C	VITAMIN B12	1	Unknown	UNK	U					20	2	17137713								CYANOCOBALAMIN
171377134	3	C	FOLIC ACID.	1	Unknown	UNK	U					20	2	17137713								FOLIC ACID
171397621	1	PS	FOLOTYN	1	Intravenous (not otherwise s	UNK, SINGLE (ONE DOSE)	Y				022468	19	4	17139762						INJECTION		PRALATREXATE
171397621	2	SS	MUNDESINE	1	Oral	600 MILLIGRAM, ONCE A DAY	Y					19	4	17139762				600	MG	CAPSULE	QD	FORODESINE HYDROCHLORIDE
171397621	3	C	FOLIC ACID.	1	Oral	UNK	U					19	4	17139762								FOLIC ACID
171397621	4	C	VITAMIN B12	1	Intramuscular	UNK	U					19	4	17139762								CYANOCOBALAMIN
171686471	1	PS	FOLOTYN	1	Intravenous (not otherwise s	30 MG/M2, UNK	Y	U			022468	19	4	17168647				30	MG/M**2	INJECTION		PRALATREXATE
171686471	2	SS	FOLOTYN	1	Intravenous (not otherwise s	50% DOSE UNK	Y	U			022468	19	4	17168647						INJECTION		PRALATREXATE
171686471	3	SS	FOLOTYN	1	Intravenous (not otherwise s	30-50% DOSE UNK	Y	U			022468	19	4	17168647						INJECTION		PRALATREXATE
171686471	4	SS	MUNDESINE	1	Oral	600 MILLIGRAM, DAILY	D					19	4	17168647				600	MG	CAPSULE		FORODESINE HYDROCHLORIDE
171686471	5	C	FOLIC ACID.	1	Oral	5 MG, UNK	U					19	4	17168647				5	MG			FOLIC ACID
171686471	6	C	VITAMIN B12	1	Intramuscular	1 MG, UNK	U					19	4	17168647				1	MG			CYANOCOBALAMIN
171686471	7	C	PREDNISOLONE.	1			U					19	4	17168647								PREDNISOLONE
171786651	1	PS	PRALATREXATE INJECTION	1	Intravenous (not otherwise s	30 MILLIGRAM/SQ. METER	U				022468	19	4	17178665				30	MG/M**2	INJECTION		PRALATREXATE
171786651	10	C	PANVITAN	1	Unknown	2 GRAM, ONCE A DAY	Y					19	4	17178665				2	G		QD	VITAMINS
171786651	11	C	ACICLOVIR	1	Unknown	UNK						19	4	17178665								ACYCLOVIR
171786651	12	C	DAIPHEN	1	Unknown	UNK	U					19	4	17178665								SULFAMETHOXAZOLE\TRIMETHOPRIM
171786651	13	C	REBAMIPIDE	1	Unknown	UNK						19	4	17178665								REBAMIPIDE
171786651	14	C	MAGNESIUM OXIDE.	1	Unknown	UNK						19	4	17178665								MAGNESIUM OXIDE
171786651	15	C	NEXIUM	1	Unknown	UNK						19	4	17178665								ESOMEPRAZOLE MAGNESIUM
171786651	16	C	ZYPREXA	1	Unknown	UNK						19	4	17178665								OLANZAPINE
171786651	17	C	PREDNISOLONE.	1	Unknown	UNK						19	4	17178665								PREDNISOLONE
171786651	18	C	SENNOSIDE	1	Unknown	UNK						19	4	17178665								SENNOSIDES
171786651	19	C	AZUNOL	2	Unknown	UNK	U					19	4	17178665
171786651	2	SS	PRALATREXATE INJECTION	1	Intravenous (not otherwise s	30 MILLIGRAM/SQ. METER	U				022468	19	4	17178665				30	MG/M**2	INJECTION		PRALATREXATE
171786651	20	C	PREDONINE	1	Unknown	UNK						19	4	17178665								PREDNISOLONE
171786651	21	C	EMEND	1	Unknown	UNK	U					19	4	17178665								APREPITANT
171786651	22	C	ONCOVIN	1	Unknown	UNK						19	4	17178665								VINCRISTINE SULFATE
171786651	23	C	PINORUBIN	1	Unknown	UNK						19	4	17178665								PIRARUBICIN
171786651	24	C	ENDOXAN	1	Unknown	UNK						19	4	17178665								CYCLOPHOSPHAMIDE
171786651	25	C	ALOXI	1	Unknown	UNK						19	4	17178665								PALONOSETRON HYDROCHLORIDE
171786651	3	SS	PRALATREXATE INJECTION	1	Intravenous (not otherwise s	30 MILLIGRAM/SQ. METER	U				022468	19	4	17178665				30	MG/M**2	INJECTION		PRALATREXATE
171786651	4	SS	PRALATREXATE INJECTION	1	Intravenous (not otherwise s	30 MILLIGRAM/SQ. METER	U				022468	19	4	17178665				30	MG/M**2	INJECTION		PRALATREXATE
171786651	5	SS	PRALATREXATE INJECTION	1	Intravenous (not otherwise s	30 MILLIGRAM/SQ. METER	U				022468	19	4	17178665				30	MG/M**2	INJECTION		PRALATREXATE
171786651	6	SS	PRALATREXATE INJECTION	1	Intravenous (not otherwise s	30 MILLIGRAM/SQ. METER	U				022468	19	4	17178665				30	MG/M**2	INJECTION		PRALATREXATE
171786651	7	SS	MUNDESINE	1	Oral	UNK	Y					19	4	17178665						CAPSULE		FORODESINE HYDROCHLORIDE
171786651	8	C	LEUCOVORIN.	1	Unknown	UNK	U					19	4	17178665								LEUCOVORIN
171786651	9	C	FRESMIN S	1	Unknown	1 MILLIGRAM						19	4	17178665				1	MG			HYDROXOCOBALAMIN
172005333	1	PS	FOLOTYN	1	Intravenous (not otherwise s	30 MILLIGRAM/SQ. METER	D				022468	20	1	17200533				30	MG/M**2	INJECTION		PRALATREXATE
172005333	10	C	LEUCOVORIN.	1	Oral	5 DOSAGE FORM, ONCE A DAY	D					20	1	17200533	10	DF		5	DF		QD	LEUCOVORIN
172005333	11	C	LEUCOVORIN.	1	Oral	6 DOSAGE FORM, ONCE A DAY	D					20	1	17200533	10	DF		6	DF		QD	LEUCOVORIN
172005333	12	C	LEUCOVORIN.	1	Oral	9 DOSAGE FORM, ONCE A DAY	D					20	1	17200533	10	DF		9	DF		QD	LEUCOVORIN
172005333	13	C	LEUCOVORIN.	1	Oral	3 DOSAGE FORM, ONCE A DAY	D					20	1	17200533	10	DF		3	DF		QD	LEUCOVORIN
172005333	14	C	LEUCOVORIN.	1	Oral	10 DOSAGE FORM, ONCE A DAY	D					20	1	17200533	10	DF		10	DF		QD	LEUCOVORIN
172005333	15	C	LEUCOVORIN.	1	Oral	15 DOSAGE FORM, ONCE A DAY	D					20	1	17200533	10	DF		15	DF		QD	LEUCOVORIN
172005333	16	C	LEUCOVORIN.	1	Oral	5 DOSAGE FORM, ONCE A DAY	D					20	1	17200533	10	DF		5	DF		QD	LEUCOVORIN
172005333	17	C	PREDONINE	1	Oral	20 MILLIGRAM, ONCE A DAY	D					20	1	17200533	440	MG		20	MG		QD	PREDNISOLONE
172005333	18	C	PREDONINE	1	Oral	15 MILLIGRAM, ONCE A DAY	D					20	1	17200533	440	MG		15	MG		QD	PREDNISOLONE
172005333	19	C	PREDONINE	1	Oral	30 MILLIGRAM, ONCE A DAY	D					20	1	17200533	440	MG		30	MG		QD	PREDNISOLONE
172005333	2	SS	FOLOTYN	1	Intravenous (not otherwise s	30 MILLIGRAM/SQ. METER, DAILY	D				022468	20	1	17200533				30	MG/M**2	INJECTION		PRALATREXATE
172005333	20	C	PREDONINE	1	Oral	20 MILLIGRAM, ONCE A DAY	D					20	1	17200533	440	MG		20	MG		QD	PREDNISOLONE
172005333	21	C	NEXIUM	1	Oral	20 MILLIGRAM, ONCE A DAY	D					20	1	17200533				20	MG		QD	ESOMEPRAZOLE MAGNESIUM
172005333	22	C	XALATAN	1	Ophthalmic	1 DOSAGE FORM, ONCE A DAY	D					20	1	17200533				1	DF		QD	LATANOPROST
172005333	23	C	MAGNESIUM OXIDE.	1	Oral	250 MILLIGRAM, AS NEEDED	D					20	1	17200533				250	MG			MAGNESIUM OXIDE
172005333	24	C	FEBURIC	1	Oral	60 MILLIGRAM, ONCE A DAY	D					20	1	17200533				60	MG		QD	FEBUXOSTAT
172005333	25	C	SULBACILLIN	1	Intravenous (not otherwise s	3.0 MILLIGRAM, ONCE A DAY	D					20	1	17200533				3	MG		QD	AMPICILLIN SODIUM\SULBACTAM SODIUM
172005333	26	C	SOSEGON	1	Intravenous (not otherwise s	15 MILLIGRAM, ONCE A DAY	D					20	1	17200533				15	MG		QD	PENTAZOCINE
172005333	27	C	ATARAX-P	1	Intravenous (not otherwise s	25 MILLIGRAM, ONCE A DAY	D					20	1	17200533				25	MG		QD	HYDROXYZINE HYDROCHLORIDE
172005333	28	C	WHITE PETROLATUM	1	Topical	Q.V, AS NEEDED	D					20	1	17200533								PETROLATUM
172005333	29	C	ZINC OXIDE.	1	Topical	Q.V, AS NEEDED	D					20	1	17200533						OINTMENT		ZINC OXIDE
172005333	3	C	FRESMIN S	1	Intravenous (not otherwise s	1 MILLIGRAM	D					20	1	17200533				1	MG			HYDROXOCOBALAMIN
172005333	30	C	ROZEX (METRONIDAZOLE)	1	Topical	Q. V, DAILY	D					20	1	17200533								METRONIDAZOLE
172005333	31	C	GLYCERIN.	1	Topical	Q. V, AS NEEDED	D					20	1	17200533								GLYCERIN
172005333	32	C	AZ	2	Oropharingeal	Q.V, AS NEEDED	D					20	1	17200533				10	G		QD
172005333	33	C	ITRACONAZOLE.	1	Oral	20 MILLILITER, ONCE A DAY	D					20	1	17200533				20	ML		QD	ITRACONAZOLE
172005333	34	C	BAKTAR	1	Oral	480 MILLIGRAM, TWICE PER WEEK	D					20	1	17200533				480	MG			SULFAMETHOXAZOLE\TRIMETHOPRIM
172005333	35	C	NEORESTAR	1	Intravenous (not otherwise s	10 MILLIGRAM, AS NEEDED	D					20	1	17200533				10	MG			CHLORPHENIRAMINE MALEATE
172005333	36	C	SENNOSIDE	1	Oral	24 MILLIGRAM, ONCE A DAY	D					20	1	17200533				24	MG		QD	SENNOSIDES
172005333	37	C	VFEND	1	Oral	300 MILLIGRAM, ONCE A DAY	D					20	1	17200533	300	MG		300	MG		QD	VORICONAZOLE
172005333	38	C	VFEND	1	Oral	200 MILLIGRAM, ONCE A DAY	D					20	1	17200533	300	MG		200	MG		QD	VORICONAZOLE
172005333	39	C	NEOPHAGEN	1	Intravenous (not otherwise s	40 MILLILITER, ONCE A DAY	D					20	1	17200533				40	ML		QD	GLYCYRRHIZIN
172005333	4	C	PANVITAN	1	Oral	2 GRAM, ONCE A DAY (NOT TAKEN FOR 2 DAYS)	D					20	1	17200533	14	G		2	G		QD	VITAMINS
172005333	40	C	VANCOMYCIN HYDROCHLORIDE.	1	Intravenous (not otherwise s	2 GRAM, ONCE A DAY	D					20	1	17200533				2	G		QD	VANCOMYCIN HYDROCHLORIDE
172005333	41	C	FUNGUARD	1	Intravenous (not otherwise s	50 MILLIGRAM, ONCE A DAY	D					20	1	17200533				50	MG		QD	MICAFUNGIN SODIUM
172005333	42	C	MEROPENEM.	1	Intravenous (not otherwise s	2 GRAM, ONCE A DAY	D					20	1	17200533				2	G		QD	MEROPENEM
172005333	43	C	MAXIPIME	1	Intravenous (not otherwise s	2 GRAM, ONCE A DAY	D					20	1	17200533				2	G		QD	CEFEPIME HYDROCHLORIDE
172005333	44	C	ZOSYN	1	Intravenous (not otherwise s	13.5 GRAM, ONCE A DAY	D					20	1	17200533				13.5	G		QD	PIPERACILLIN SODIUM\TAZOBACTAM SODIUM
172005333	45	C	SOLU-CORTEF	1	Intravenous (not otherwise s	100 MILLIGRAM, AS NEEDED	D					20	1	17200533				100	MG			HYDROCORTISONE SODIUM SUCCINATE
172005333	46	C	OMEPRAZOLE.	1	Intravenous (not otherwise s	40 MILLIGRAM, ONCE A DAY	D					20	1	17200533				40	MG		QD	OMEPRAZOLE
172005333	47	C	ISTODAX	1	Intravenous (not otherwise s	10 MILLIGRAM, ONCE A DAY	D					20	1	17200533				10	MG		QD	ROMIDEPSIN
172005333	48	C	GRANISETRON	1	Intravenous (not otherwise s	1 MILLIGRAM, ONCE A DAY	D					20	1	17200533				1	MG		QD	GRANISETRON
172005333	49	C	ADCETRIS	1	Intravenous (not otherwise s	50 MILLIGRAM, ONCE A DAY	D					20	1	17200533				50	MG		QD	BRENTUXIMAB VEDOTIN
172005333	5	C	PANVITAN	1	Oral	2 GRAM, ONCE A DAY	D					20	1	17200533	14	G		2	G		QD	VITAMINS
172005333	50	C	TELEMINSOFT	1	Rectal	10 MILLIGRAM, ONCE A DAY	D					20	1	17200533				10	MG		QD	BISACODYL
172005333	51	C	OLIVE OIL	1	Topical	Q. V, AS NEEDED	D					20	1	17200533								OLIVE OIL
172005333	52	C	HEPARINOID	1	Topical	Q. V, AS NEEDED	D					20	1	17200533								CHONDROITIN SULFATE (BOVINE)
172005333	53	C	VICCLOX	1	Oral	200 MILLIGRAM, ONCE A DAY	D					20	1	17200533				200	MG		QD	ACYCLOVIR SODIUM
172005333	54	C	PANTETHINE	1	Oral	300 MILLIGRAM, ONCE A DAY	D					20	1	17200533				300	MG		QD	PANTETHINE
172005333	55	C	CEFMETAZOLE SODIUM	1	Intravenous (not otherwise s	1 GRAM, ONCE A DAY	D					20	1	17200533				1	G		QD	CEFMETAZOLE SODIUM
172005333	56	C	ROZEREM	1	Oral	8 MILLIGRAM, ONCE A DAY	D					20	1	17200533				8	MG		QD	RAMELTEON
172005333	57	C	AZUNOL	2	Topical	Q. V, AS NEEDED	D					20	1	17200533
172005333	58	C	LIDOCAINE HYDROCHLORIDE.	1	Topical	Q. V, AS NEEDED	D					20	1	17200533								LIDOCAINE HYDROCHLORIDE
172005333	6	C	PANVITAN	1	Oral	1 GRAM, ONCE A DAY	D					20	1	17200533	14	G		1	G		QD	VITAMINS
172005333	7	C	PANVITAN	1	Oral	2 GRAM, ONCE A DAY	D					20	1	17200533	14	G		2	G		QD	VITAMINS
172005333	8	C	LEUCOVORIN.	1	Oral	10 DOSAGE FORM, ONCE A DAY	D					20	1	17200533	10	DF		10	DF		QD	LEUCOVORIN
172005333	9	C	LEUCOVORIN.	1	Oral	15 DOSAGE FORM, ONCE A DAY	D					20	1	17200533	10	DF		15	DF		QD	LEUCOVORIN
172005755	1	PS	FOLOTYN	1	Intravenous (not otherwise s	30 milligram/sq. meter	Y				022468	21	4	17200575				30	MG/M**2	Injection		PRALATREXATE
172005755	10	SS	FOLOTYN	1	Intravenous (not otherwise s	30 milligram/sq. meter	Y				022468	21	4	17200575				30	MG/M**2	Injection		PRALATREXATE
172005755	11	SS	FOLOTYN	1	Intravenous (not otherwise s	30 milligram/sq. meter	Y				022468	21	4	17200575				30	MG/M**2	Injection		PRALATREXATE
172005755	12	SS	FOLOTYN	1	Intravenous (not otherwise s	30 milligram/sq. meter	Y				022468	21	4	17200575				30	MG/M**2	Injection		PRALATREXATE
172005755	13	SS	FOLOTYN	1	Intravenous (not otherwise s	30 milligram/sq. meter	Y				022468	21	4	17200575				30	MG/M**2	Injection		PRALATREXATE
172005755	14	SS	GANCICLOVIR	1	Unknown	UNK	Y					21	4	17200575								GANCICLOVIR
172005755	15	SS	FILGRASTIM	1	Unknown	UNK	Y					21	4	17200575								FILGRASTIM
172005755	16	SS	FILGRASTIM	1	Unknown	UNK	Y					21	4	17200575								FILGRASTIM
172005755	17	SS	FILGRASTIM	1	Unknown	UNK	Y					21	4	17200575								FILGRASTIM
172005755	18	C	FOLIC ACID	1	Oral	UNK						21	4	17200575								FOLIC ACID
172005755	19	C	VITAMIN B12	1	Intramuscular	UNK						21	4	17200575								CYANOCOBALAMIN
172005755	2	SS	FOLOTYN	1	Intravenous (not otherwise s	30 milligram/sq. meter	Y				022468	21	4	17200575				30	MG/M**2	Injection		PRALATREXATE
172005755	20	C	WARFARIN	1	Unknown	UNK						21	4	17200575								WARFARIN
172005755	21	C	ACYCLOVIR	1	Unknown	UNK						21	4	17200575								ACYCLOVIR
172005755	22	C	AZOSEMIDE	1	Unknown	UNK						21	4	17200575								AZOSEMIDE
172005755	23	C	ITRACONAZOLE	1	Unknown	UNK						21	4	17200575								ITRACONAZOLE
172005755	24	C	EPINASTINE.	1	Unknown	UNK						21	4	17200575								EPINASTINE HYDROCHLORIDE
172005755	25	C	SENNOSIDES	1	Unknown	UNK						21	4	17200575								SENNOSIDES
172005755	26	C	SULFAMETHOXAZOLE\TRIMETHOPRIM	1	Unknown	UNK						21	4	17200575								SULFAMETHOXAZOLE\TRIMETHOPRIM
172005755	27	C	PREDONINE	1	Unknown	UNK						21	4	17200575								PREDNISOLONE
172005755	28	C	POLARAMINE	1	Unknown	UNK						21	4	17200575								DEXCHLORPHENIRAMINE MALEATE
172005755	29	C	MAGNESIUM OXIDE	1	Unknown	UNK						21	4	17200575								MAGNESIUM OXIDE
172005755	3	SS	FOLOTYN	1	Intravenous (not otherwise s	30 milligram/sq. meter	Y				022468	21	4	17200575				30	MG/M**2	Injection		PRALATREXATE
172005755	30	C	VALGANCICLOVIR	1	Unknown	UNK	Y					21	4	17200575								VALGANCICLOVIR
172005755	31	C	LEVOFLOXACIN	1	Unknown	UNK	Y					21	4	17200575								LEVOFLOXACIN
172005755	4	SS	FOLOTYN	1	Intravenous (not otherwise s	30 milligram/sq. meter	Y				022468	21	4	17200575				30	MG/M**2	Injection		PRALATREXATE
172005755	5	SS	FOLOTYN	1	Intravenous (not otherwise s	30 milligram/sq. meter	Y				022468	21	4	17200575				30	MG/M**2	Injection		PRALATREXATE
172005755	6	SS	FOLOTYN	1	Intravenous (not otherwise s	30 milligram/sq. meter	Y				022468	21	4	17200575				30	MG/M**2	Injection		PRALATREXATE
172005755	7	SS	FOLOTYN	1	Intravenous (not otherwise s	30 milligram/sq. meter	Y				022468	21	4	17200575				30	MG/M**2	Injection		PRALATREXATE
172005755	8	SS	FOLOTYN	1	Intravenous (not otherwise s	30 milligram/sq. meter	Y				022468	21	4	17200575				30	MG/M**2	Injection		PRALATREXATE
172005755	9	SS	FOLOTYN	1	Intravenous (not otherwise s	30 milligram/sq. meter	Y				022468	21	4	17200575				30	MG/M**2	Injection		PRALATREXATE
172233783	1	PS	FOLOTYN	1	Intravenous (not otherwise s	30 MILLIGRAM/SQ. METER, DAILY	Y	U			022468	21	2	17223378				30	MG/M**2	INJECTION		PRALATREXATE
172233783	10	C	NEXIUM	1	Oral	UNK						21	2	17223378								ESOMEPRAZOLE MAGNESIUM
172233783	2	SS	FOLOTYN	1	Intravenous (not otherwise s	30 MILLIGRAM/SQ. METER, DAILY	Y	U			022468	21	2	17223378				30	MG/M**2	INJECTION		PRALATREXATE
172233783	3	SS	FOLOTYN	1	Intravenous (not otherwise s	30 MILLIGRAM/SQ. METER, DAILY	Y	U			022468	21	2	17223378				30	MG/M**2	INJECTION		PRALATREXATE
172233783	4	SS	FOLOTYN	1	Intravenous (not otherwise s	UNK	Y	U			022468	21	2	17223378						INJECTION		PRALATREXATE
172233783	5	SS	FOLOTYN	1	Intravenous (not otherwise s	30 MILLIGRAM/SQ. METER	Y	U			022468	21	2	17223378				30	MG/M**2	INJECTION		PRALATREXATE
172233783	6	SS	MAGMITT	1	Unknown	UNK	U	U				21	2	17223378								MAGNESIUM OXIDE
172233783	7	C	FOLIC ACID.	1	Unknown	UNK	Y					21	2	17223378								FOLIC ACID
172233783	8	C	DAIPHEN	1	Unknown	UNK						21	2	17223378								SULFAMETHOXAZOLE\TRIMETHOPRIM
172233783	9	C	FEBURIC	1	Unknown	UNK						21	2	17223378								FEBUXOSTAT
172878191	1	PS	FOLOTYN	1	Intravenous (not otherwise s	30 MG/M2, UNK	Y		UNK		022468	20	1	17287819				30	MG/M**2	INJECTION		PRALATREXATE
172878191	2	SS	FOLOTYN	1	Intravenous (not otherwise s	30 MG/M2, SINGLE	Y		UNK		022468	20	1	17287819				30	MG/M**2	INJECTION		PRALATREXATE
172878191	3	SS	FOLOTYN	1	Intravenous (not otherwise s	30 MG/M2, UNK	Y		UNK		022468	20	1	17287819				30	MG/M**2	INJECTION		PRALATREXATE
172878191	4	SS	FOLOTYN	1	Intravenous (not otherwise s	30 MG/M2, UNK	Y		UNK		022468	20	1	17287819				30	MG/M**2	INJECTION		PRALATREXATE
172878191	5	SS	FOLOTYN	1	Intravenous (not otherwise s	30 MG/M2, UNK	Y		UNK		022468	20	1	17287819				30	MG/M**2	INJECTION		PRALATREXATE
172878191	6	C	FOLIC ACID.	1	Oral	UNK	Y					20	1	17287819								FOLIC ACID
172878191	7	C	VITAMIN B12	1	Intramuscular	UNK						20	1	17287819								CYANOCOBALAMIN
172878191	8	C	RINDERON	2	Intravenous (not otherwise s	UNK MG/M2, UNK	U					20	1	17287819
173239412	1	PS	FOLOTYN	1	Intravenous (not otherwise s	30 MG/M2, UNK	D				022468	20	1	17323941				30	MG/M**2	INJECTION		PRALATREXATE
173239412	2	SS	FOLOTYN	1	Intravenous (not otherwise s	30 MILLIGRAM/SQ. METER	D				022468	20	1	17323941				30	MG/M**2	INJECTION		PRALATREXATE
173239412	3	SS	FOLOTYN	1	Intravenous (not otherwise s	20 MILLIGRAM/SQ. METER, EVERY OTHER WEEK	D				022468	20	1	17323941				20	MG/M**2	INJECTION		PRALATREXATE
173239412	4	SS	FOLOTYN	1	Intravenous (not otherwise s	20 MILLIGRAM/SQ. METER, EVERY OTHER WEEK	D				022468	20	1	17323941				20	MG/M**2	INJECTION		PRALATREXATE
173239412	5	SS	FOLOTYN	1	Intravenous (not otherwise s	20 MILLIGRAM/SQ. METER, EVERY OTHER WEEK	D				022468	20	1	17323941				20	MG/M**2	INJECTION		PRALATREXATE
173239412	6	SS	FOLOTYN	1	Intravenous (not otherwise s	20 MILLIGRAM/SQ. METER, EVERY OTHER WEEK	D				022468	20	1	17323941				20	MG/M**2	INJECTION		PRALATREXATE
173239412	7	SS	FOLOTYN	1	Intravenous (not otherwise s	20 MILLIGRAM/SQ. METER, EVERY OTHER WEEK	D				022468	20	1	17323941				20	MG/M**2	INJECTION	/wk	PRALATREXATE
173323481	1	PS	FOLOTYN	1	Intravenous (not otherwise s	30 MILLIGRAM/SQ. METER					022468	20	1	17332348				30	MG/M**2	INJECTION		PRALATREXATE
173323481	10	C	FRESMIN S	1	Intravenous (not otherwise s	1 MILLIGRAM						20	1	17332348				1	MG			HYDROXOCOBALAMIN
173323481	11	C	FRESMIN S	1	Intravenous (not otherwise s	1 MILLIGRAM						20	1	17332348				1	MG			HYDROXOCOBALAMIN
173323481	12	C	LEUCOVORIN.	1	Oral	15 DOSAGE FORM, ONCE A DAY	U					20	1	17332348	15	DF		15	DF		QD	LEUCOVORIN
173323481	13	C	LEUCOVORIN.	1	Oral	15 DOSAGE FORM, ONCE A DAY	U					20	1	17332348	15	DF		15	DF		QD	LEUCOVORIN
173323481	14	C	LEUCOVORIN.	1	Oral	6 DOSAGE FORM, ONCE A DAY	U					20	1	17332348	15	DF		6	DF		QD	LEUCOVORIN
173323481	15	C	LEUCOVORIN.	1	Oral	12 DOSAGE FORM, ONCE A DAY	U					20	1	17332348	15	DF		12	DF		QD	LEUCOVORIN
173323481	16	C	LEUCOVORIN.	1	Oral	6 DOSAGE FORM, ONCE A DAY	U					20	1	17332348	15	DF		6	DF		QD	LEUCOVORIN
173323481	17	C	LEUCOVORIN.	1	Oral	6 DOSAGE FORM, ONCE A DAY	U					20	1	17332348	15	DF		6	DF		QD	LEUCOVORIN
173323481	18	C	LEUCOVORIN.	1	Oral	6 DOSAGE FORM, ONCE A DAY	U					20	1	17332348	15	DF		6	DF		QD	LEUCOVORIN
173323481	19	C	LEUCOVORIN.	1	Oral	6 DOSAGE FORM, ONCE A DAY	U					20	1	17332348	15	DF		6	DF		QD	LEUCOVORIN
173323481	2	SS	FOLOTYN	1	Intravenous (not otherwise s	30 MILLIGRAM/SQ. METER					022468	20	1	17332348				30	MG/M**2	INJECTION		PRALATREXATE
173323481	20	C	LEUCOVORIN.	1	Oral	9 DOSAGE FORM, ONCE A DAY	U					20	1	17332348	15	DF		9	DF		QD	LEUCOVORIN
173323481	21	C	LEUCOVORIN.	1	Oral	3 DOSAGE FORM, ONCE A DAY	U					20	1	17332348	15	DF		3	DF		QD	LEUCOVORIN
173323481	22	C	LEUCOVORIN.	1	Oral	6 DOSAGE FORM, ONCE A DAY	U					20	1	17332348	15	DF		6	DF		QD	LEUCOVORIN
173323481	23	C	LEUCOVORIN.	1	Oral	6 DOSAGE FORM, ONCE A DAY	U					20	1	17332348	15	DF		6	DF		QD	LEUCOVORIN
173323481	24	C	LEUCOVORIN.	1	Oral	6 DOSAGE FORM, ONCE A DAY	U					20	1	17332348	15	DF		6	DF		QD	LEUCOVORIN
173323481	25	C	LEUCOVORIN.	1	Oral	6 DOSAGE FORM, ONCE A DAY	U					20	1	17332348	15	DF		6	DF		QD	LEUCOVORIN
173323481	26	C	LEUCOVORIN.	1	Oral	12 DOSAGE FORM, ONCE A DAY	U					20	1	17332348	15	DF		12	DF		QD	LEUCOVORIN
173323481	27	C	LEUCOVORIN.	1	Oral	15 MILLIGRAM, ONCE A DAY	U					20	1	17332348				15	MG		QD	LEUCOVORIN
173323481	28	C	LEUCOVORIN.	1	Oral	15 MILLIGRAM, ONCE A DAY	U					20	1	17332348				15	MG		QD	LEUCOVORIN
173323481	29	C	LEUCOVORIN.	1	Oral	15 MILLIGRAM, ONCE A DAY	U					20	1	17332348				15	MG		QD	LEUCOVORIN
173323481	3	SS	FOLOTYN	1	Intravenous (not otherwise s	30 MILLIGRAM/SQ. METER					022468	20	1	17332348				30	MG/M**2	INJECTION		PRALATREXATE
173323481	30	C	CALONAL	1	Oral	1500 MILLIGRAM, ONCE A DAY						20	1	17332348				1500	MG		QD	ACETAMINOPHEN
173323481	31	C	FAMOTIDINE.	1	Oral	40 MILLIGRAM, ONCE A DAY						20	1	17332348				40	MG		QD	FAMOTIDINE
173323481	32	C	MAGNESIUM OXIDE.	1	Oral	750 MILLIGRAM, ONCE A DAY						20	1	17332348				750	MG		QD	MAGNESIUM OXIDE
173323481	33	C	MAGNESIUM OXIDE.	1	Oral	750 MILLIGRAM, ONCE A DAY						20	1	17332348				750	MG		QD	MAGNESIUM OXIDE
173323481	34	C	OXYCONTIN	1	Oral	10 MILLIGRAM, AS NEEDED						20	1	17332348				10	MG			OXYCODONE HYDROCHLORIDE
173323481	35	C	GRANISETRON HYDROCHLORIDE.	1	Intravenous (not otherwise s	3 MILLIGRAM, EVERY WEEK						20	1	17332348	18	MG		3	MG		/wk	GRANISETRON HYDROCHLORIDE
173323481	36	C	GRANISETRON HYDROCHLORIDE.	1	Intravenous (not otherwise s	3 MILLIGRAM, EVERY WEEK						20	1	17332348	18	MG		3	MG		/wk	GRANISETRON HYDROCHLORIDE
173323481	37	C	OXINORM	2	Oral	5 MILLIGRAM, AS NEEDED						20	1	17332348				5	MG	POWDER FOR ORAL SOLUTION
173323481	38	C	SENNOSIDE	1	Oral	12 MILLIGRAM, AS NEEDED						20	1	17332348				12	MG			SENNOSIDES
173323481	39	C	BAKTAR	1	Oral	1 DOSAGE FORM, ONCE A DAY						20	1	17332348				1	DF		QD	SULFAMETHOXAZOLE\TRIMETHOPRIM
173323481	4	SS	FOLOTYN	1	Intravenous (not otherwise s	30 MILLIGRAM/SQ. METER					022468	20	1	17332348				30	MG/M**2	INJECTION		PRALATREXATE
173323481	40	C	VICCLOX	1	Oral	200 MILLIGRAM, ONCE A DAY						20	1	17332348				200	MG		QD	ACYCLOVIR SODIUM
173323481	5	SS	FOLOTYN	1	Intravenous (not otherwise s	30 MILLIGRAM/SQ. METER					022468	20	1	17332348				30	MG/M**2	INJECTION		PRALATREXATE
173323481	6	SS	FOLOTYN	1	Intravenous (not otherwise s	30 MILLIGRAM/SQ. METER					022468	20	1	17332348				30	MG/M**2	INJECTION		PRALATREXATE
173323481	7	SS	FOLOTYN	1	Intravenous (not otherwise s	30 MILLIGRAM/SQ. METER					022468	20	1	17332348				30	MG/M**2	INJECTION		PRALATREXATE
173323481	8	SS	FOLOTYN	1	Intravenous (not otherwise s	UNK					022468	20	1	17332348						INJECTION		PRALATREXATE
173323481	9	C	PANVITAN	1	Oral	2 GRAM, ONCE A DAY						20	1	17332348				2	G		QD	VITAMINS
1740034914	1	PS	FOLOTYN	1	Intravenous (not otherwise s	45 MILLIGRAM, (CYCLE 13, WEEK 2)					022468	21	3	17400349				45	MG	INJECTION		PRALATREXATE
1740034914	10	C	FOLIC ACID.	1	Unknown	UNK						21	3	17400349								FOLIC ACID
1740034914	2	SS	FOLOTYN	1	Intravenous (not otherwise s	UNK, 45					022468	21	3	17400349						INJECTION		PRALATREXATE
1740034914	3	SS	FOLOTYN	1	Intravenous (not otherwise s	UNK					022468	21	3	17400349						INJECTION		PRALATREXATE
1740034914	4	SS	FOLOTYN	1	Intravenous (not otherwise s	45 MILLIGRAM (IN WEEK 5 OF CYCLE 15)					022468	21	3	17400349				45	MG	INJECTION		PRALATREXATE
1740034914	5	SS	FOLOTYN	1	Intravenous (not otherwise s	45 MILLIGRAM (IN WEEK 5 OF CYCLE 16)					022468	21	3	17400349				45	MG	INJECTION		PRALATREXATE
1740034914	6	SS	FOLOTYN	1	Intravenous (not otherwise s	45 MILLIGRAM, WEEKLY					022468	21	3	17400349				45	MG	INJECTION		PRALATREXATE
1740034914	7	SS	FOLOTYN	1	Intravenous (not otherwise s	UNK					022468	21	3	17400349						INJECTION		PRALATREXATE
1740034914	8	SS	FOLOTYN	1	Intravenous (not otherwise s	45 MILLIGRAM UNK (CYCLE 13, WEEK 2)					022468	21	3	17400349				45	MG	INJECTION		PRALATREXATE
1740034914	9	C	VITAMIN B12	1	Unknown	UNK	U					21	3	17400349								CYANOCOBALAMIN
174126073	1	PS	PRALATREXATE INJECTION	1	Intravenous (not otherwise s	30 MILLIGRAM/SQ. METER					022468	20	1	17412607				30	MG/M**2	INJECTION		PRALATREXATE
174126073	10	C	LEUCOVORIN.	1	Oral	10 DOSAGE FORM, ONCE A DAY	Y					20	1	17412607				10	DF		QD	LEUCOVORIN
174126073	11	C	LEUCOVORIN.	1	Oral	15 DOSAGE FORM, ONCE A DAY	Y					20	1	17412607				15	DF		QD	LEUCOVORIN
174126073	12	C	LEUCOVORIN.	1	Oral	5 DOSAGE FORM, ONCE A DAY	Y					20	1	17412607				5	DF		QD	LEUCOVORIN
174126073	13	C	LEUCOVORIN.	1	Oral	6 DOSAGE FORM, ONCE A DAY	Y					20	1	17412607				6	DF		QD	LEUCOVORIN
174126073	14	C	LEUCOVORIN.	1	Oral	9 DOSAGE FORM, ONCE A DAY	Y					20	1	17412607				9	DF		QD	LEUCOVORIN
174126073	15	C	LEUCOVORIN.	1	Oral	3 DOSAGE FORM, ONCE A DAY	Y					20	1	17412607				3	DF		QD	LEUCOVORIN
174126073	16	C	LEUCOVORIN.	1	Oral	6 DOSAGE FORM, ONCE A DAY	Y					20	1	17412607				6	DF		QD	LEUCOVORIN
174126073	17	C	LEUCOVORIN.	1	Oral	9 DOSAGE FORM, ONCE A DAY	Y					20	1	17412607				9	DF		QD	LEUCOVORIN
174126073	18	C	LEUCOVORIN.	1	Oral	3 DOSAGE FORM, ONCE A DAY	Y					20	1	17412607				3	DF		QD	LEUCOVORIN
174126073	19	C	LEUCOVORIN.	1	Oral	6 DOSAGE FORM, ONCE A DAY	Y					20	1	17412607				6	DF		QD	LEUCOVORIN
174126073	2	SS	PRALATREXATE INJECTION	1	Intravenous (not otherwise s	30 MILLIGRAM/SQ. METER					022468	20	1	17412607				30	MG/M**2	INJECTION		PRALATREXATE
174126073	20	C	LEUCOVORIN.	1	Oral	9 DOSAGE FORM, ONCE A DAY	Y					20	1	17412607				9	DF		QD	LEUCOVORIN
174126073	21	C	LEUCOVORIN.	1	Oral	3 DOSAGE FORM, ONCE A DAY	Y					20	1	17412607				3	DF		QD	LEUCOVORIN
174126073	22	C	PREDONINE	1	Oral	20 MILLIGRAM, ONCE A DAY						20	1	17412607				20	MG		QD	PREDNISOLONE
174126073	23	C	PREDONINE	1	Oral	15 MILLIGRAM, ONCE A DAY						20	1	17412607				15	MG		QD	PREDNISOLONE
174126073	24	C	PREDONINE	1	Oral	10 MILLIGRAM, ONCE A DAY						20	1	17412607				10	MG		QD	PREDNISOLONE
174126073	25	C	PREDONINE	1	Oral	5 MILLIGRAM, ONCE A DAY						20	1	17412607				5	MG		QD	PREDNISOLONE
174126073	26	C	PREDONINE	1	Oral	10 MILLIGRAM, ONCE A DAY						20	1	17412607				10	MG		QD	PREDNISOLONE
174126073	27	C	PREDONINE	1	Oral	20 MILLIGRAM, ONCE A DAY						20	1	17412607				20	MG		QD	PREDNISOLONE
174126073	28	C	AMLODIPINE	1	Oral	5 MILLIGRAM, ONCE A DAY	Y					20	1	17412607	70	MG		5	MG		QD	AMLODIPINE BESYLATE
174126073	29	C	NILVADIPINE	1	Oral	2 MILLIGRAM, ONCE A DAY	Y					20	1	17412607				2	MG		QD	NILVADIPINE
174126073	3	SS	PRALATREXATE INJECTION	1	Intravenous (not otherwise s	30 MILLIGRAM/SQ. METER					022468	20	1	17412607				30	MG/M**2	INJECTION		PRALATREXATE
174126073	30	C	ASPARA POTASSIUM	1	Intravenous (not otherwise s	10 MILLILITER, ONCE A DAY	Y					20	1	17412607				10	ML		QD	POTASSIUM ASPARTATE
174126073	31	C	BROTIZOLAM	1	Oral	0.25 MILLIGRAM, AS NEEDED						20	1	17412607				.25	MG			BROTIZOLAM
174126073	32	C	TAKECAB	1	Oral	10 MILLIGRAM, ONCE A DAY						20	1	17412607				10	MG		QD	VONOPRAZAN FUMURATE
174126073	33	C	BAKTAR	1	Oral	480 MILLIGRAM (TWICE PER WEEK)						20	1	17412607				480	MG			SULFAMETHOXAZOLE\TRIMETHOPRIM
174126073	34	C	ITRACONAZOLE.	1	Oropharingeal	20 MILLILITER, ONCE A DAY						20	1	17412607				20	ML	UNK	QD	ITRACONAZOLE
174126073	35	C	FEBURIC	1	Oral	60 MILLIGRAM, ONCE A DAY	Y					20	1	17412607	300	MG		60	MG		QD	FEBUXOSTAT
174126073	36	C	FEBURIC	1	Oral	20 MILLIGRAM, ONCE A DAY	Y					20	1	17412607	300	MG		20	MG		QD	FEBUXOSTAT
174126073	37	C	AZ	2	Oropharingeal	6 GRAM, ONCE A DAY						20	1	17412607	30	G		6	G	UNK	QD
174126073	38	C	AZ	2	Oropharingeal	10 GRAM, ONCE A DAY						20	1	17412607	30	G		10	G	UNK	QD
174126073	39	C	REBAMIPIDE	1	Oral	300 MILLIGRAM, ONCE A DAY						20	1	17412607				300	MG		QD	REBAMIPIDE
174126073	4	SS	PRALATREXATE INJECTION	1	Intravenous (not otherwise s	30 MILLIGRAM/SQ. METER					022468	20	1	17412607				30	MG/M**2	INJECTION		PRALATREXATE
174126073	40	C	VICCLOX	1	Oral	200 MILLIGRAM, ONCE A DAY						20	1	17412607				200	MG	UNK	QD	ACYCLOVIR SODIUM
174126073	41	C	RENIVACE	1	Oral	2.5 MILLIGRAM, ONCE A DAY						20	1	17412607				2.5	MG		QD	ENALAPRIL
174126073	42	C	CANCIDAS	1	Intravenous (not otherwise s	50 MILLIGRAM, ONCE A DAY	Y					20	1	17412607				50	MG		QD	CASPOFUNGIN ACETATE
174126073	43	C	GRANISETRON	1	Intravenous (not otherwise s	1 MILLIGRAM, EVERY WEEK						20	1	17412607				1	MG	UNK	/wk	GRANISETRON
174126073	5	SS	PRALATREXATE INJECTION	1	Intravenous (not otherwise s	30 MILLIGRAM/SQ. METER					022468	20	1	17412607				30	MG/M**2	INJECTION		PRALATREXATE
174126073	6	SS	PRALATREXATE INJECTION	1	Intravenous (not otherwise s	UNK					022468	20	1	17412607						INJECTION		PRALATREXATE
174126073	7	C	FRESMIN S	1	Intravenous (not otherwise s	1 MILLIGRAM	U					20	1	17412607				1	MG			HYDROXOCOBALAMIN
174126073	8	C	FRESMIN S	1	Intravenous (not otherwise s	1 MILLIGRAM	U					20	1	17412607				1	MG			HYDROXOCOBALAMIN
174126073	9	C	PANVITAN	1	Oral	2 MILLIGRAM, ONCE A DAY						20	1	17412607				2	MG		QD	VITAMINS
174182072	1	PS	FOLOTYN	1	Intravenous (not otherwise s	47 MILLIGRAM, EVERY WEEK					022468	20	1	17418207				47	MG	INJECTION	/wk	PRALATREXATE
174182072	2	C	VITAMIN B12	1	Unknown	UNK	U					20	1	17418207								CYANOCOBALAMIN
174182072	3	C	FOLIC ACID.	1	Unknown	UNK	U					20	1	17418207								FOLIC ACID
174931962	1	PS	FOLOTYN	1	Intravenous (not otherwise s	30 MILLIEQUIVALENT PER SQUARE METRE, DAILY	Y				022468	20	1	17493196						INJECTION		PRALATREXATE
174931962	10	SS	LEUCOVORIN.	1	Oral	9 DOSAGE FORM	U	U				20	1	17493196				9	DF			LEUCOVORIN
174931962	11	SS	LEUCOVORIN.	1	Oral	3 DOSAGE FORM	U	U				20	1	17493196				3	DF			LEUCOVORIN
174931962	12	C	CYANOCOBALAMIN.	1	Intravenous (not otherwise s	1 MILLIGRAM	U					20	1	17493196				1	MG			CYANOCOBALAMIN
174931962	13	C	FOLIAMIN	1	Oral	1.25 MILLIGRAM, ONCE A DAY	Y					20	1	17493196	43.75	MG		1.25	MG		QD	FOLIC ACID
174931962	14	C	LANSOPRAZOLE.	1	Oral	15 MILLIGRAM, ONCE A DAY						20	1	17493196				15	MG		QD	LANSOPRAZOLE
174931962	15	C	LANSOPRAZOLE.	1								20	1	17493196								LANSOPRAZOLE
174931962	16	C	BAKTAR	1	Oral	480 MILLIGRAM, ONCE A DAY						20	1	17493196				480	MG		QD	SULFAMETHOXAZOLE\TRIMETHOPRIM
174931962	17	C	AMLODIPINE	1	Oral	2.5 MILLIGRAM, ONCE A DAY						20	1	17493196				2.5	MG		QD	AMLODIPINE BESYLATE
174931962	18	C	BONALON	1	Oral	35 MILLIGRAM, EVERY WEEK	Y					20	1	17493196	35	MG		35	MG		/wk	ALENDRONATE SODIUM
174931962	19	C	AZULENE	1	Unknown	UNK, AS NEEDED						20	1	17493196								AZULENE
174931962	2	SS	FOLOTYN	1	Intravenous (not otherwise s	30 MILLIEQUIVALENT PER SQUARE METRE, DAILY	Y				022468	20	1	17493196						INJECTION		PRALATREXATE
174931962	20	C	CODEINE PHOSPHATE	1	Oral	2 GRAM, AS NEEDED						20	1	17493196				2	G			CODEINE PHOSPHATE
174931962	21	C	POVIDONE-IODINE.	1	Unknown	UNK, AS NEEDED						20	1	17493196								POVIDONE-IODINE
174931962	22	C	GRACEVIT	1	Oral	100 MILLIGRAM, ONCE A DAY	Y					20	1	17493196	300	MG		100	MG		QD	SITAFLOXACIN
174931962	23	C	CEFAZOLIN SODIUM.	1	Intravenous (not otherwise s	2 GRAM, ONCE A DAY	Y					20	1	17493196	2	G		2	G		QD	CEFAZOLIN SODIUM
174931962	24	C	CEFAZOLIN SODIUM.	1	Intravenous (not otherwise s	2 GRAM, ONCE A DAY	Y					20	1	17493196	2	G		2	G		QD	CEFAZOLIN SODIUM
174931962	25	C	CEFAZOLIN SODIUM.	1	Intravenous (not otherwise s	4 GRAM, ONCE A DAY	Y					20	1	17493196	2	G		4	G		QD	CEFAZOLIN SODIUM
174931962	26	C	CEFAZOLIN SODIUM.	1	Intravenous (not otherwise s	1 GRAM, ONCE A DAY	Y					20	1	17493196	2	G		1	G		QD	CEFAZOLIN SODIUM
174931962	27	C	ISEPAMICIN SULFATE.	1	Intravenous (not otherwise s	400 MILLIGRAM, ONCE A DAY	Y					20	1	17493196	400	MG		400	MG		QD	ISEPAMICIN SULFATE
174931962	28	C	ISEPAMICIN SULFATE.	1	Intravenous (not otherwise s	400 MILLIGRAM, ONCE A DAY	Y					20	1	17493196	400	MG		400	MG		QD	ISEPAMICIN SULFATE
174931962	29	C	ISEPAMICIN SULFATE.	1	Intravenous (not otherwise s	400 MILLIGRAM, ONCE A DAY	Y					20	1	17493196	400	MG		400	MG		QD	ISEPAMICIN SULFATE
174931962	3	SS	FOLOTYN	1	Intravenous (not otherwise s	30 MILLIEQUIVALENT PER SQUARE METRE, DAILY	Y				022468	20	1	17493196						INJECTION		PRALATREXATE
174931962	30	C	ISEPAMICIN SULFATE.	1	Intravenous (not otherwise s	200 MILLIGRAM, ONCE A DAY	Y					20	1	17493196	400	MG		200	MG		QD	ISEPAMICIN SULFATE
174931962	31	C	POLYGLOBIN	1	Intravenous (not otherwise s	5 GRAM, AS NEEDED						20	1	17493196				5	G			HUMAN IMMUNOGLOBULIN G
174931962	32	C	MINOCYCLINE HYDROCHLORIDE.	1	Intravenous (not otherwise s	100 MILLIGRAM, ONCE A DAY	Y					20	1	17493196	100	MG		100	MG		QD	MINOCYCLINE HYDROCHLORIDE
174931962	33	C	MINOCYCLINE HYDROCHLORIDE.	1	Intravenous (not otherwise s	100 MILLIGRAM, ONCE A DAY	Y					20	1	17493196	100	MG		100	MG		QD	MINOCYCLINE HYDROCHLORIDE
174931962	34	C	FAMOTIDINE.	1	Intravenous (not otherwise s	20 MILLIGRAM, ONCE A DAY	Y					20	1	17493196	20	MG		20	MG		QD	FAMOTIDINE
174931962	35	C	VALIXA	1	Oral	1800 MILLIGRAM, ONCE A DAY	Y					20	1	17493196	7200	MG		1800	MG		QD	VALGANCICLOVIR
174931962	36	C	BONOTEO	1	Oral	50 MILLIGRAM, EVERY MONTH						20	1	17493196				50	MG			MINODRONIC ACID
174931962	37	C	FEBURIC	1	Oral	60 MILLIGRAM, ONCE A DAY	Y					20	1	17493196	360	MG		60	MG		QD	FEBUXOSTAT
174931962	38	C	ALOXI	1	Intravenous (not otherwise s	0.75 MILLIGRAM, EVERY WEEK	Y					20	1	17493196	1.125	MG		.75	MG		/wk	PALONOSETRON HYDROCHLORIDE
174931962	39	C	MEROPENEM.	1	Intravenous (not otherwise s	1 GRAM, ONCE A DAY	Y					20	1	17493196				1	G		QD	MEROPENEM
174931962	4	SS	FOLOTYN	1	Intravenous (not otherwise s	30 MILLIEQUIVALENT PER SQUARE METRE, DAILY	Y				022468	20	1	17493196						INJECTION		PRALATREXATE
174931962	40	C	MEROPENEM.	1	Intravenous (not otherwise s	1.5 GRAM, ONCE A DAY	Y					20	1	17493196				1.5	G		QD	MEROPENEM
174931962	41	C	MEROPENEM.	1	Intravenous (not otherwise s	0.5 GRAM, ONCE A DAY	Y					20	1	17493196				.5	G		QD	MEROPENEM
174931962	42	C	FUNGUARD	1	Intravenous (not otherwise s	150 MILLIGRAM, ONCE A DAY	Y					20	1	17493196				150	MG		QD	MICAFUNGIN SODIUM
174931962	43	C	VANCOMYCIN HYDROCHLORIDE.	1	Intravenous (not otherwise s	1 GRAM, ONCE A DAY	Y					20	1	17493196				1	G		QD	VANCOMYCIN HYDROCHLORIDE
174931962	44	C	VANCOMYCIN HYDROCHLORIDE.	1	Intravenous (not otherwise s	1.5 GRAM, ONCE A DAY	Y					20	1	17493196				1.5	G		QD	VANCOMYCIN HYDROCHLORIDE
174931962	45	C	VANCOMYCIN HYDROCHLORIDE.	1	Intravenous (not otherwise s	0.5 GRAM, ONCE A DAY	Y					20	1	17493196				.5	G		QD	VANCOMYCIN HYDROCHLORIDE
174931962	46	C	MAGMITT	1	Oral	990 MILLIGRAM, ONCE A DAY						20	1	17493196				990	MG		QD	MAGNESIUM OXIDE
174931962	47	C	PLASMA	1		UNK						20	1	17493196								HUMAN PLASMA
174931962	5	SS	ALLOPURINOL.	1	Oral	100 MILLIGRAM, ONCE A DAY	Y					20	1	17493196	300	MG		100	MG		QD	ALLOPURINOL
174931962	6	SS	LEUCOVORIN.	1	Oral	10 DOSAGE FORM	U	U				20	1	17493196				10	DF			LEUCOVORIN
174931962	7	SS	LEUCOVORIN.	1	Oral	15 DOSAGE FORM	U	U				20	1	17493196				15	DF			LEUCOVORIN
174931962	8	SS	LEUCOVORIN.	1	Oral	5 DOSAGE FORM	U	U				20	1	17493196				5	DF			LEUCOVORIN
174931962	9	SS	LEUCOVORIN.	1	Oral	6 DOSAGE FORM	U	U				20	1	17493196				6	DF			LEUCOVORIN
175255732	1	PS	FOLOTYN	1	Unknown	30 MILLIGRAM/SQ. METER					022468	20	1	17525573				30	MG/M**2	INJECTION		PRALATREXATE
175255732	10	C	LEUCOVORIN.	1	Oral	10 DOSAGE FORM, ONCE A DAY	U					20	1	17525573				10	DF		QD	LEUCOVORIN
175255732	11	C	LEUCOVORIN.	1	Oral	15 DOSAGE FORM, ONCE A DAY	U					20	1	17525573				15	DF		QD	LEUCOVORIN
175255732	12	C	LEUCOVORIN.	1	Oral	5 DOSAGE FORM, ONCE A DAY	U					20	1	17525573				5	DF		QD	LEUCOVORIN
175255732	13	C	LEUCOVORIN.	1	Oral	6 DOSAGE FORM, ONCE A DAY	U					20	1	17525573				6	DF		QD	LEUCOVORIN
175255732	14	C	LEUCOVORIN.	1	Oral	9 DOSAGE FORM, ONCE A DAY	U					20	1	17525573				9	DF		QD	LEUCOVORIN
175255732	15	C	LEUCOVORIN.	1	Oral	3 DOSAGE FORM, ONCE A DAY	U					20	1	17525573				3	DF		QD	LEUCOVORIN
175255732	16	C	LEUCOVORIN.	1	Oral	6 DOSAGE FORM, ONCE A DAY	U					20	1	17525573				6	DF		QD	LEUCOVORIN
175255732	17	C	LEUCOVORIN.	1	Oral	9 DOSAGE FORM, ONCE A DAY	U					20	1	17525573				9	DF		QD	LEUCOVORIN
175255732	18	C	LEUCOVORIN.	1	Oral	3 DOSAGE FORM, ONCE A DAY	U					20	1	17525573				3	DF		QD	LEUCOVORIN
175255732	19	C	LEUCOVORIN.	1	Oral	6 DOSAGE FORM, ONCE A DAY	U					20	1	17525573				6	DF		QD	LEUCOVORIN
175255732	2	SS	FOLOTYN	1	Unknown	30 MILLIGRAM/SQ. METER					022468	20	1	17525573				30	MG/M**2	INJECTION		PRALATREXATE
175255732	20	C	LEUCOVORIN.	1	Oral	9 DOSAGE FORM, ONCE A DAY	U					20	1	17525573				9	DF		QD	LEUCOVORIN
175255732	21	C	LEUCOVORIN.	1	Oral	3 DOSAGE FORM, ONCE A DAY	U					20	1	17525573				3	DF		QD	LEUCOVORIN
175255732	22	C	LEUCOVORIN.	1	Oral	6 DOSAGE FORM, ONCE A DAY	U					20	1	17525573				6	DF		QD	LEUCOVORIN
175255732	23	C	LEUCOVORIN.	1	Oral	9 DOSAGE FORM, ONCE A DAY	U					20	1	17525573				9	DF		QD	LEUCOVORIN
175255732	24	C	LEUCOVORIN.	1	Oral	3 DOSAGE FORM, ONCE A DAY	U					20	1	17525573				3	DF		QD	LEUCOVORIN
175255732	25	C	LEUCOVORIN.	1	Oral	6 DOSAGE FORM, ONCE A DAY	U					20	1	17525573				6	DF		QD	LEUCOVORIN
175255732	26	C	LEUCOVORIN.	1	Oral	9 DOSAGE FORM, ONCE A DAY	U					20	1	17525573				9	DF		QD	LEUCOVORIN
175255732	27	C	LEUCOVORIN.	1	Oral	3 DOSAGE FORM, ONCE A DAY	U					20	1	17525573				3	DF		QD	LEUCOVORIN
175255732	28	C	UZEL	1	Oral	75 MILLIGRAM, ONCE A DAY	U					20	1	17525573				75	MG		QD	LEUCOVORIN CALCIUM
175255732	29	C	UZEL	1	Oral	75 MILLIGRAM, ONCE A DAY	U					20	1	17525573				75	MG		QD	LEUCOVORIN CALCIUM
175255732	3	SS	FOLOTYN	1	Unknown	30 MILLIGRAM/SQ. METER					022468	20	1	17525573				30	MG/M**2	INJECTION		PRALATREXATE
175255732	30	C	UZEL	1	Oral	75 MILLIGRAM, ONCE A DAY	U					20	1	17525573				75	MG		QD	LEUCOVORIN CALCIUM
175255732	31	C	BAKTAR	1	Oral	480 MILLIGRAM, ONCE A DAY						20	1	17525573				480	MG		QD	SULFAMETHOXAZOLE\TRIMETHOPRIM
175255732	32	C	FEBUXOSTAT.	1	Oral	60 MILLIGRAM, ONCE A DAY	U	U				20	1	17525573				60	MG		QD	FEBUXOSTAT
175255732	33	C	FRESMIN S	1	Intravenous (not otherwise s	1 MILLIGRAM	U					20	1	17525573				1	MG			HYDROXOCOBALAMIN
175255732	34	C	FRESMIN S	1	Intravenous (not otherwise s	1 MILLIGRAM	U					20	1	17525573				1	MG			HYDROXOCOBALAMIN
175255732	35	C	GRANISETRON HCL	1	Intravenous (not otherwise s	1 MILLIGRAM, EVERY WEEK						20	1	17525573				1	MG		/wk	GRANISETRON HYDROCHLORIDE
175255732	36	C	AZULENE	1	Unknown	6 GRAM, ONCE A DAY						20	1	17525573				6	G		QD	AZULENE
175255732	4	SS	FOLOTYN	1	Unknown	30 MILLIGRAM/SQ. METER					022468	20	1	17525573				30	MG/M**2	INJECTION		PRALATREXATE
175255732	5	SS	FOLOTYN	1	Intravenous (not otherwise s	30 MILLIGRAM/SQ. METER					022468	20	1	17525573				30	MG/M**2	INJECTION		PRALATREXATE
175255732	6	SS	FOLOTYN	1	Intravenous (not otherwise s	30 MILLIGRAM/SQ. METER					022468	20	1	17525573				30	MG/M**2	INJECTION		PRALATREXATE
175255732	7	SS	FOLOTYN	1	Intravenous (not otherwise s	UNK					022468	20	1	17525573						INJECTION		PRALATREXATE
175255732	8	C	PANVITAN	1	Oral	2 GRAM, ONCE A DAY (NOT TAKEN FOR 2 DAYS)						20	1	17525573				2	G		QD	VITAMINS
175255732	9	C	PANVITAN	1	Oral	2 GRAM, ONCE A DAY						20	1	17525573				2	G		QD	VITAMINS
175491421	1	PS	PRALATREXATE INJECTION	1	Intravenous (not otherwise s	UNK	Y	U			022468	20	1	17549142						INJECTION		PRALATREXATE
175491421	2	SS	MUNDESINE	1	Oral	UNK	Y	U				20	1	17549142						CAPSULE		FORODESINE HYDROCHLORIDE
175491421	3	SS	ROMIDEPSIN.	1	Unknown	UNK	U					20	1	17549142								ROMIDEPSIN
175491421	4	C	LENALIDOMIDE	1	Unknown	UNK	U					20	1	17549142								LENALIDOMIDE
175491421	5	C	DEXAMETHASONE.	1	Unknown	UNK	U					20	1	17549142								DEXAMETHASONE
175583301	1	PS	FOLOTYN	1	Intravenous (not otherwise s	30 MILLIGRAM/SQ. METER, EVERY WEEK (TWO CYCLES)		U			022468	20	1	17558330				30	MG/M**2	INJECTION	/wk	PRALATREXATE
175583301	2	SS	FOLOTYN	1				U			022468	20	1	17558330						INJECTION		PRALATREXATE
175583301	3	C	PREDNISONE.	1	Unknown	1 MILLIGRAM/KILOGRAM	U					20	1	17558330				1	MG/KG			PREDNISONE
175583301	4	C	BEXAROTENE.	1	Unknown	150 MILLIGRAM, ONCE A DAY	U					20	1	17558330				150	MG		QD	BEXAROTENE
176741143	1	PS	PRALATREXATE	1	Unknown	UNK	D				022468	20	2	17674114								PRALATREXATE
176741143	10	SS	DOXORUBICIN	1	Unknown	UNK	D					20	2	17674114								DOXORUBICIN
176741143	11	SS	GEMCITABINE.	1	Unknown	UNK	D					20	2	17674114								GEMCITABINE
176741143	12	SS	VINCRISTINE	1	Unknown	UNK	D					20	2	17674114								VINCRISTINE
176741143	2	SS	CARBOPLATIN.	1	Unknown	UNK	D					20	2	17674114								CARBOPLATIN
176741143	3	SS	CYTARABINE.	1	Unknown	UNK	D					20	2	17674114								CYTARABINE
176741143	4	SS	DEXAMETHASONE.	1	Unknown	UNK	D					20	2	17674114								DEXAMETHASONE
176741143	5	SS	ETOPOSIDE.	1	Unknown	UNK	D					20	2	17674114								ETOPOSIDE
176741143	6	SS	IFOSFAMIDE.	1	Unknown	UNK	D					20	2	17674114								IFOSFAMIDE
176741143	7	SS	METHOTREXATE.	1	Unknown	UNK	D					20	2	17674114								METHOTREXATE
176741143	8	SS	VINORELBINE	1	Unknown	UNK	D					20	2	17674114								VINORELBINE TARTRATE
176741143	9	SS	CYCLOPHOSPHAMIDE.	1	Unknown	UNK	D					20	2	17674114								CYCLOPHOSPHAMIDE
177370302	1	PS	PRALATREXATE INJECTION	1	Intravenous (not otherwise s	30 MG/M2, DAILY	D				022468	20	2	17737030						INJECTION		PRALATREXATE
177421153	1	PS	FOLOTYN	1	Intravenous (not otherwise s	30 MILLIGRAM/SQ. METER	Y				022468	20	3	17742115						INJECTION		PRALATREXATE
177421153	2	SS	FOLOTYN	1	Intravenous (not otherwise s	30 MILLIGRAM/SQ. METER	Y				022468	20	3	17742115						INJECTION		PRALATREXATE
177421153	3	SS	FOLOTYN	1	Intravenous (not otherwise s	30 MILLIGRAM/SQ. METER	Y				022468	20	3	17742115						INJECTION		PRALATREXATE
177421153	4	C	FOLIC ACID.	1	Oral	UNK						20	3	17742115								FOLIC ACID
177421153	5	C	VITAMIN B12	1	Intramuscular	UNK						20	3	17742115								CYANOCOBALAMIN
177635822	1	PS	FOLOTYN	1	Intravenous (not otherwise s	50 MILLIGRAM, DAILY	D				022468	20	4	17763582				50	MG	INJECTION		PRALATREXATE
177635822	2	C	FOLIC ACID.	1	Unknown	UNK	D					20	4	17763582								FOLIC ACID
177635822	3	C	VITAMIN B12	1	Unknown	UNK	D					20	4	17763582								CYANOCOBALAMIN
178332741	1	PS	PRALATREXATE INJECTION	1	Intravenous (not otherwise s	30 MILLIGRAM/SQ. METER	Y	U			022468	20	2	17833274				30	MG/M**2	INJECTION		PRALATREXATE
178332741	10	C	VITAMIN B12	1	Intramuscular	UNK	Y					20	2	17833274								CYANOCOBALAMIN
178332741	11	C	ALLOID G	1	Unknown	UNK						20	2	17833274								SODIUM ALGINATE
178332741	12	C	CALONAL	1	Unknown	UNK	U					20	2	17833274								ACETAMINOPHEN
178332741	13	C	HALIZON	1	Oral	UNK	U					20	2	17833274								AMPHOTERICIN B
178332741	14	C	FLUCONAZOLE.	1	Unknown	UNK						20	2	17833274								FLUCONAZOLE
178332741	15	C	HACHIAZULE	2	Unknown	UNK						20	2	17833274
178332741	16	C	OPSO	1	Unknown	UNK	U					20	2	17833274								MORPHINE HYDROCHLORIDE
178332741	2	SS	PRALATREXATE INJECTION	1	Unknown	30 MILLIGRAM/SQ. METER	Y	U			022468	20	2	17833274				30	MG/M**2	INJECTION		PRALATREXATE
178332741	3	SS	PRALATREXATE INJECTION	1	Intravenous (not otherwise s	30 MILLIGRAM/SQ. METER	Y	U			022468	20	2	17833274				30	MG/M**2	INJECTION		PRALATREXATE
178332741	4	SS	PRALATREXATE INJECTION	1	Unknown	30 MILLIGRAM/SQ. METER	Y	U			022468	20	2	17833274				30	MG/M**2	INJECTION		PRALATREXATE
178332741	5	SS	PRALATREXATE INJECTION	1	Unknown	30 MILLIGRAM/SQ. METER	Y	U			022468	20	2	17833274				30	MG/M**2	INJECTION		PRALATREXATE
178332741	6	SS	PRALATREXATE INJECTION	1	Unknown	30 MILLIGRAM/SQ. METER	Y	U			022468	20	2	17833274				30	MG/M**2	INJECTION		PRALATREXATE
178332741	7	SS	PRALATREXATE INJECTION	1	Intravenous (not otherwise s	30 MILLIGRAM/SQ. METER	Y	U			022468	20	2	17833274				30	MG/M**2	INJECTION		PRALATREXATE
178332741	8	SS	PRALATREXATE INJECTION	1	Unknown	30 MILLIGRAM/SQ. METER	Y	U			022468	20	2	17833274				30	MG/M**2	INJECTION		PRALATREXATE
178332741	9	C	FOLIC ACID.	1	Oral	UNK	Y					20	2	17833274								FOLIC ACID
178374652	1	PS	PRALATREXATE INJECTION	1	Intravenous (not otherwise s	30 MILLIEQUIVALENT PER SQUARE METRE	D				022468	20	3	17837465						INJECTION		PRALATREXATE
178374652	2	C	LEUCOVORIN.	1	Unknown	UNK	U					20	3	17837465								LEUCOVORIN
178391372	1	PS	FOLOTYN	1	Intravenous (not otherwise s	30 MILLIGRAM/SQ. METER	D				022468	20	3	17839137				30	MG/M**2	INJECTION		PRALATREXATE
178391372	2	SS	FOLOTYN	1	Intravenous (not otherwise s	30 MILLIGRAM/SQ. METER	D				022468	20	3	17839137				30	MG/M**2	INJECTION		PRALATREXATE
178391372	3	SS	FOLOTYN	1	Intravenous (not otherwise s	30 MILLIGRAM/SQ. METER	D				022468	20	3	17839137				30	MG/M**2	INJECTION		PRALATREXATE
178391372	4	SS	CHOP	1	Unknown	UNK, FIRST CYCLE	D					20	3	17839137								CYCLOPHOSPHAMIDE\DOXORUBICIN\PREDNISONE\VINCRISTINE
178391372	5	SS	CHOP	1	Unknown	UNK, SECOND CYCLE	D					20	3	17839137								CYCLOPHOSPHAMIDE\DOXORUBICIN\PREDNISONE\VINCRISTINE
178391372	6	SS	ESHAP	1	Unknown	UNK, FIRST CYCLE	D					20	3	17839137								CISPLATIN\CYTARABINE\ETOPOSIDE\METHYLPREDNISOLONE (ESHAP)
178391372	7	SS	CARBOPLATIN;ETOPOSIDE;IFOSFAMIDE	1	Unknown	UNK, FIRST CYCLE	D					20	3	17839137								CARBOPLATIN\ETOPOSIDE\IFOSFAMIDE
178391372	8	C	LEUCOVORIN.	1	Unknown	UNK	D					20	3	17839137								LEUCOVORIN
178393274	1	PS	FOLOTYN	1	Intravenous (not otherwise s	30 MILLIGRAM/SQ. METER, DAILY	D				022468	21	1	17839327				30	MG/M**2	INJECTION		PRALATREXATE
178393274	10	SS	FOLOTYN	1	Intravenous (not otherwise s	30 MILLIGRAM/SQ. METER, DAILY	D				022468	21	1	17839327				30	MG/M**2	INJECTION		PRALATREXATE
178393274	11	SS	FOLOTYN	1	Intravenous (not otherwise s	30 MILLIGRAM/SQ. METER, DAILY	D				022468	21	1	17839327				30	MG/M**2	INJECTION		PRALATREXATE
178393274	12	SS	FOLOTYN	1	Intravenous (not otherwise s	30 MILLIGRAM/SQ. METER, DAILY	D				022468	21	1	17839327				30	MG/M**2	INJECTION		PRALATREXATE
178393274	13	SS	FOLOTYN	1	Intravenous (not otherwise s	30 MILLIGRAM/SQ. METER, DAILY	D				022468	21	1	17839327				30	MG/M**2	INJECTION		PRALATREXATE
178393274	14	C	LEUCOVORIN.	1	Unknown	UNK	U					21	1	17839327								LEUCOVORIN
178393274	2	SS	FOLOTYN	1	Intravenous (not otherwise s	30 MILLIGRAM/SQ. METER, DAILY	D				022468	21	1	17839327				30	MG/M**2	INJECTION		PRALATREXATE
178393274	3	SS	FOLOTYN	1	Intravenous (not otherwise s	30 MILLIGRAM/SQ. METER, DAILY	D				022468	21	1	17839327				30	MG/M**2	INJECTION		PRALATREXATE
178393274	4	SS	FOLOTYN	1	Intravenous (not otherwise s	30 MILLIGRAM/SQ. METER, DAILY	D				022468	21	1	17839327				30	MG/M**2	INJECTION		PRALATREXATE
178393274	5	SS	FOLOTYN	1	Intravenous (not otherwise s	30 MILLIGRAM/SQ. METER, DAILY	D				022468	21	1	17839327				30	MG/M**2	INJECTION		PRALATREXATE
178393274	6	SS	FOLOTYN	1	Intravenous (not otherwise s	30 MILLIGRAM/SQ. METER, DAILY	D				022468	21	1	17839327				30	MG/M**2	INJECTION		PRALATREXATE
178393274	7	SS	FOLOTYN	1	Intravenous (not otherwise s	30 MILLIGRAM/SQ. METER, DAILY	D				022468	21	1	17839327				30	MG/M**2	INJECTION		PRALATREXATE
178393274	8	SS	FOLOTYN	1	Intravenous (not otherwise s	30 MILLIGRAM/SQ. METER, DAILY	D				022468	21	1	17839327				30	MG/M**2	INJECTION		PRALATREXATE
178393274	9	SS	FOLOTYN	1	Intravenous (not otherwise s	30 MILLIGRAM/SQ. METER, DAILY	D				022468	21	1	17839327				30	MG/M**2	INJECTION		PRALATREXATE
178429644	1	PS	FOLOTYN	1	Intravenous (not otherwise s	30 MILLIGRAM/SQ. METER	D				022468	21	1	17842964				30	MG/M**2	INJECTION		PRALATREXATE
178429644	2	SS	FOLOTYN	1	Intravenous (not otherwise s	30 MILLIGRAM/SQ. METER	D				022468	21	1	17842964				30	MG/M**2	INJECTION		PRALATREXATE
178429644	3	C	LEUCOVORIN.	1	Endocervical	UNK	U					21	1	17842964								LEUCOVORIN
179426883	1	PS	FOLOTYN	1	Intravenous (not otherwise s	1 dosage form (just one dose)	D				022468	22	4	17942688						Injection		PRALATREXATE
179426883	2	C	VITAMIN B12	1	Unknown	UNK						22	4	17942688								CYANOCOBALAMIN
179467032	1	PS	FOLOTYN	1	Intravenous (not otherwise s	20 MILLIGRAM/SQ. METER, DAILY	D				022468	21	3	17946703				20	MG/M**2	INJECTION		PRALATREXATE
179467032	2	SS	FOLOTYN	1	Intravenous (not otherwise s	20 MILLIGRAM/SQ. METER, DAILY	D				022468	21	3	17946703				20	MG/M**2	INJECTION		PRALATREXATE
179467032	3	SS	FOLOTYN	1	Intravenous (not otherwise s	UNK	D				022468	21	3	17946703						INJECTION		PRALATREXATE
179467032	4	C	LEUCOVORIN.	1	Unknown	UNK	D					21	3	17946703								LEUCOVORIN
179542353	1	PS	FOLOTYN	1	Intravenous (not otherwise s	30 MILLIGRAM/SQ. METER	U	U			022468	20	3	17954235				30	MG/M**2	INJECTION		PRALATREXATE
179542353	10	SS	FOLOTYN	1	Intravenous (not otherwise s	30 MILLIGRAM/SQ. METER	U	U			022468	20	3	17954235				30	MG/M**2	INJECTION		PRALATREXATE
179542353	11	SS	FOLOTYN	1	Intravenous (not otherwise s	30 MILLIGRAM/SQ. METER	U	U			022468	20	3	17954235				30	MG/M**2	INJECTION		PRALATREXATE
179542353	12	SS	FOLOTYN	1	Intravenous (not otherwise s	30 MILLIGRAM/SQ. METER	U	U			022468	20	3	17954235				30	MG/M**2	INJECTION		PRALATREXATE
179542353	13	SS	FOLOTYN	1	Intravenous (not otherwise s	30 MILLIGRAM/SQ. METER	U	U			022468	20	3	17954235				30	MG/M**2	INJECTION		PRALATREXATE
179542353	14	SS	FOLOTYN	1	Intravenous (not otherwise s	30 MILLIGRAM/SQ. METER	U	U			022468	20	3	17954235				30	MG/M**2	INJECTION		PRALATREXATE
179542353	15	SS	FOLOTYN	1	Intravenous (not otherwise s	30 MILLIGRAM/SQ. METER	U	U			022468	20	3	17954235				30	MG/M**2	INJECTION		PRALATREXATE
179542353	16	SS	FOLOTYN	1	Intravenous (not otherwise s	30 MILLIGRAM/SQ. METER	U	U			022468	20	3	17954235				30	MG/M**2	INJECTION		PRALATREXATE
179542353	17	SS	FOLOTYN	1	Intravenous (not otherwise s	30 MILLIGRAM/SQ. METER	U	U			022468	20	3	17954235				30	MG/M**2	INJECTION		PRALATREXATE
179542353	18	SS	FOLOTYN	1	Intravenous (not otherwise s	30 MILLIGRAM/SQ. METER	U	U			022468	20	3	17954235				30	MG/M**2	INJECTION		PRALATREXATE
179542353	19	SS	FOLOTYN	1	Intravenous (not otherwise s	30 MILLIGRAM/SQ. METER	U	U			022468	20	3	17954235				30	MG/M**2	INJECTION		PRALATREXATE
179542353	2	SS	FOLOTYN	1	Intravenous (not otherwise s	30 MILLIGRAM/SQ. METER	U	U			022468	20	3	17954235				30	MG/M**2	INJECTION		PRALATREXATE
179542353	20	SS	FOLOTYN	1	Intravenous (not otherwise s	30 MILLIGRAM/SQ. METER	U	U			022468	20	3	17954235				30	MG/M**2	INJECTION		PRALATREXATE
179542353	21	C	FOLIC ACID.	1	Oral	UNK						20	3	17954235								FOLIC ACID
179542353	22	C	VITAMIN B12	1	Intramuscular	UNK						20	3	17954235								CYANOCOBALAMIN
179542353	3	SS	FOLOTYN	1	Intravenous (not otherwise s	30 MILLIGRAM/SQ. METER	U	U			022468	20	3	17954235				30	MG/M**2	INJECTION		PRALATREXATE
179542353	4	SS	FOLOTYN	1	Intravenous (not otherwise s	30 MILLIGRAM/SQ. METER	U	U			022468	20	3	17954235				30	MG/M**2	INJECTION		PRALATREXATE
179542353	5	SS	FOLOTYN	1	Intravenous (not otherwise s	30 MILLIGRAM/SQ. METER	U	U			022468	20	3	17954235				30	MG/M**2	INJECTION		PRALATREXATE
179542353	6	SS	FOLOTYN	1	Intravenous (not otherwise s	30 MILLIGRAM/SQ. METER	U	U			022468	20	3	17954235				30	MG/M**2	INJECTION		PRALATREXATE
179542353	7	SS	FOLOTYN	1	Intravenous (not otherwise s	30 MILLIGRAM/SQ. METER	U	U			022468	20	3	17954235				30	MG/M**2	INJECTION		PRALATREXATE
179542353	8	SS	FOLOTYN	1	Intravenous (not otherwise s	30 MILLIGRAM/SQ. METER	U	U			022468	20	3	17954235				30	MG/M**2	INJECTION		PRALATREXATE
179542353	9	SS	FOLOTYN	1	Intravenous (not otherwise s	30 MILLIGRAM/SQ. METER	U	U			022468	20	3	17954235				30	MG/M**2	INJECTION		PRALATREXATE
179771074	1	PS	FOLOTYN	1	Intravenous (not otherwise s	UNK	U	U			022468	21	4	17977107						Injection		PRALATREXATE
179771074	2	SS	FOLOTYN	1	Oral	UNK	U	U			022468	21	4	17977107						Injection		PRALATREXATE
179771074	3	SS	FORODESINE HYDROCHLORIDE	1	Oral	UNK	Y	U				21	4	17977107						Capsule		FORODESINE HYDROCHLORIDE
179771074	4	C	FOLIC ACID	1	Unknown	UNK	U					21	4	17977107								FOLIC ACID
179771074	5	C	VITAMIN B12	1	Unknown	UNK	U					21	4	17977107								CYANOCOBALAMIN
179771074	6	C	MOGAMULIZUMAB	1	Unknown	UNK	U					21	4	17977107								MOGAMULIZUMAB
179805985	1	PS	FOLOTYN	1	Intravenous (not otherwise s	30 milligram/sq. meter, Every Week	Y				022468	21	4	17980598				30	MG/M**2	Injection	/WK	PRALATREXATE
179805985	2	C	FOLIC ACID	1	Unknown	UNK	U					21	4	17980598								FOLIC ACID
179805985	3	C	VITAMIN B12	1	Unknown	UNK	U					21	4	17980598								CYANOCOBALAMIN
179805985	4	C	BEXAROTENE	1	Unknown	225 milligram						21	4	17980598				225	MG			BEXAROTENE
179980213	1	PS	FOLOTYN	1	Intravenous (not otherwise s	UNK	D				022468	20	3	17998021						INJECTION		PRALATREXATE
180230703	1	PS	FOLOTYN	1	Intravenous (not otherwise s	30 MILLIGRAM/SQ. METER	Y				022468	20	4	18023070				30	MG/M**2	INJECTION		PRALATREXATE
180230703	2	SS	FOLOTYN	1	Intravenous (not otherwise s	30 MILLIGRAM/SQ. METER	Y				022468	20	4	18023070				30	MG/M**2	INJECTION		PRALATREXATE
180230703	3	SS	FOLOTYN	1	Intravenous (not otherwise s	30 MILLIGRAM/SQ. METER	Y				022468	20	4	18023070				30	MG/M**2	INJECTION		PRALATREXATE
180230703	4	SS	FOLOTYN	1	Intravenous (not otherwise s	20 MILLIGRAM/SQ. METER	Y				022468	20	4	18023070				20	MG/M**2	INJECTION		PRALATREXATE
180230703	5	SS	FOLOTYN	1	Intravenous (not otherwise s	20 MILLIGRAM/SQ. METER	Y				022468	20	4	18023070				20	MG/M**2	INJECTION		PRALATREXATE
180230703	6	C	FOLIC ACID.	1	Oral	UNK	Y					20	4	18023070								FOLIC ACID
180230703	7	C	VITAMIN B12	1	Intramuscular	UNK	Y					20	4	18023070								CYANOCOBALAMIN
181181357	1	PS	FOLOTYN	1	Unknown	40 MILLIGRAM, EVERY WEEK					022468	21	1	18118135				40	MG	INJECTION	/wk	PRALATREXATE
181181357	2	SS	FOLOTYN	1	Intravenous (not otherwise s	EVERY WEEK					022468	21	1	18118135						INJECTION	/wk	PRALATREXATE
181181357	3	SS	FOLOTYN	1	Intravenous (not otherwise s	50 MILLIGRAM ((IN WEEK 4 OF CYCLE 2)					022468	21	1	18118135				50	MG	INJECTION		PRALATREXATE
181181357	4	SS	FOLOTYN	1	Intravenous (not otherwise s	(IN WEEK 6 ? CYCLE 7)					022468	21	1	18118135						INJECTION		PRALATREXATE
181181357	5	SS	FOLOTYN	1	Unknown	EVERY WEEK					022468	21	1	18118135				40	MG	INJECTION	/wk	PRALATREXATE
181181357	6	C	VITAMIN B12 + FOLIC ACID	1	Unknown	UNK	U					21	1	18118135								CYANOCOBALAMIN\FOLIC ACID
181222164	1	PS	FOLOTYN	1	Intravenous (not otherwise s	65 MILLIGRAM, DAY 1 AND 8					022468	20	4	18122216				65	MG			PRALATREXATE
181222164	2	SS	FOLOTYN	1	Intravenous (not otherwise s	57 MILLIGRAM DAY 1 AND 8					022468	20	4	18122216				57	MG			PRALATREXATE
181222164	3	SS	PEMBROLIZUMAB.	1	Intravenous (not otherwise s	200 MILLIGRAM, Q 21 DAY						20	4	18122216				200	MG			PEMBROLIZUMAB
181222164	4	SS	PEMBROLIZUMAB.	1	Intravenous (not otherwise s	200 MILLIGRAM, Q 21 DAY						20	4	18122216				200	MG			PEMBROLIZUMAB
181999781	1	PS	FOLOTYN	1	Intravenous (not otherwise s	UNK		U			022468	20	3	18199978						INJECTION		PRALATREXATE
181999781	2	SS	FOLOTYN	1	Intravenous (not otherwise s	UNK		U			022468	20	3	18199978						INJECTION		PRALATREXATE
181999781	3	SS	FOLOTYN	1	Intravenous (not otherwise s	UNK		U			022468	20	3	18199978						INJECTION		PRALATREXATE
181999781	4	C	PANVITAN	1	Unknown	UNK	U					20	3	18199978								VITAMINS
181999781	5	C	CYANOCOBALAMIN.	1	Unknown	ONCE EVERY 8 WEEKS	U					20	3	18199978								CYANOCOBALAMIN
181999781	6	C	LEUCOVORIN.	1	Unknown	15 MILLIGRAM, ONCE A DAY	U					20	3	18199978				15	MG		QD	LEUCOVORIN
181999781	7	C	LEUCOVORIN.	1	Unknown	30 MILLIGRAM, ONCE A DAY	U					20	3	18199978				30	MG		QD	LEUCOVORIN
181999831	1	PS	FOLOTYN	1	Intravenous (not otherwise s	20 MILLIGRAM, DAILY	U	N			022468	20	3	18199983				20	MG	INJECTION		PRALATREXATE
182008342	1	PS	FOLOTYN	1	Intravenous (not otherwise s	UNK	D				022468	21	1	18200834						INJECTION		PRALATREXATE
182008342	2	SS	MUNDESINE	1	Oral	UNK	D					21	1	18200834						CAPSULE		FORODESINE HYDROCHLORIDE
182008342	3	C	CYANOCOBALAMIN.	1	Unknown	ONCE EVERY 8 WEEKS	U					21	1	18200834								CYANOCOBALAMIN
182008342	4	C	LEUCOVORIN.	1	Unknown	40 MILLIGRAM, DAILY	U					21	1	18200834				40	MG			LEUCOVORIN
182010892	1	PS	FOLOTYN	1	Intravenous (not otherwise s	UNK	Y				022468	20	3	18201089						INJECTION		PRALATREXATE
182010892	2	C	CYANOCOBALAMIN.	1	Unknown	ONCE EVERY 8 WEEKS	U					20	3	18201089								CYANOCOBALAMIN
182010892	3	C	PANVITAN	1	Unknown	UNK	U					20	3	18201089								VITAMINS
182349901	1	PS	PRALATREXATE	1	Unknown	57 MILLIGRAM/ DAY 1 + DAY 8? EVERY 3 WEKS	U	U			022468	20	3	18234990				57	MG			PRALATREXATE
182349901	2	SS	KEYTRUDA	1	Unknown	200 MILLIGRAM, EVERY 3 WEEKS	U	U				20	3	18234990				200	MG			PEMBROLIZUMAB
182719411	1	PS	FOLOTYN	1	Unknown	UNK, RECEIVED 4 CYCLES					022468	20	3	18271941						INJECTION		PRALATREXATE
182719411	10	C	CYTARABINE.	1	Unknown	UNK, 2 CYCLES	U					20	3	18271941								CYTARABINE
182719411	11	C	CARBOPLATIN.	1	Unknown	UNK, 2 CYCLES	U					20	3	18271941								CARBOPLATIN
182719411	2	SS	FOLOTYN	1	Unknown	UNK, IN CONJUNCTION WITH ROMIDEPSIN					022468	20	3	18271941						INJECTION		PRALATREXATE
182719411	3	C	ROMIDEPSIN.	1	Unknown	UNK, 4 CYCLES						20	3	18271941								ROMIDEPSIN
182719411	4	C	CYCLOPHOSPHAMIDE.	1	Unknown	UNK, CYCLICAL (6 CYCLES)	U					20	3	18271941								CYCLOPHOSPHAMIDE
182719411	5	C	DOXORUBICIN	1	Unknown	UNK, 6 CYCLES	U					20	3	18271941								DOXORUBICIN
182719411	6	C	ETOPOSIDE.	1	Unknown	UNK, 6 CYCLES	U					20	3	18271941								ETOPOSIDE
182719411	7	C	PREDNISOLONE.	1	Unknown	UNK, CYCLICAL (6 CYCLES)	U					20	3	18271941								PREDNISOLONE
182719411	8	C	RITUXIMAB.	1	Unknown	UNK, CYCLICAL (2 CYCLES)	U					20	3	18271941								RITUXIMAB
182719411	9	C	DEXAMETHASONE.	1	Unknown	UNK, CYCLICAL (2 CYCLES)	U					20	3	18271941								DEXAMETHASONE
182918592	1	PS	FOLOTYN	1	Intravenous (not otherwise s	UNK	U	U			022468	20	3	18291859						INJECTION		PRALATREXATE
183577091	1	PS	PRALATREXATE	1	Unknown	15 MILLIGRAM/SQ. METER	D				022468	20	4	18357709				15	MG/M**2			PRALATREXATE
183577091	2	SS	PRALATREXATE	1	Unknown	20 MILLIGRAM/SQ. METER	D				022468	20	4	18357709				20	MG/M**2			PRALATREXATE
183577091	3	C	LEUCOVORIN.	1	Unknown	UNK	U					20	4	18357709								LEUCOVORIN
183588572	1	PS	FOLOTYN	1	Intravenous (not otherwise s	49 MILLIGRAM CYCLE 1 (WEEKLY FOR 6 WEEKS OUT OF 7)						20	4	18358857				49	MG	INJECTION		PRALATREXATE
184079512	1	PS	FOLOTYN	1	Intravenous (not otherwise s	25.4 MILLIGRAM/SQ. METER, DAILY	Y	U			022468	20	4	18407951				25.4	MG/M**2	INJECTION		PRALATREXATE
184079512	10	C	VITAMIN B12	1	Intramuscular	UNK	Y					20	4	18407951								CYANOCOBALAMIN
184079512	2	SS	FOLOTYN	1	Intravenous (not otherwise s	25.4 MILLIGRAM/SQ. METER	Y	U			022468	20	4	18407951				25.4	MG/M**2	INJECTION		PRALATREXATE
184079512	3	SS	FOLOTYN	1	Unknown	25.4 MILLIGRAM/SQ. METER	Y	U			022468	20	4	18407951				25.4	MG/M**2	INJECTION		PRALATREXATE
184079512	4	SS	FOLOTYN	1	Intravenous (not otherwise s	25.4 MILLIGRAM/SQ. METER	Y	U			022468	20	4	18407951				25.4	MG/M**2	INJECTION		PRALATREXATE
184079512	5	SS	FOLOTYN	1	Intravenous (not otherwise s	25.4 MILLIGRAM/SQ. METER	Y	U			022468	20	4	18407951				25.4	MG/M**2	INJECTION		PRALATREXATE
184079512	6	SS	FOLOTYN	1	Intravenous (not otherwise s	25.4 MILLIGRAM/SQ. METER	Y	U			022468	20	4	18407951				25.4	MG/M**2	INJECTION		PRALATREXATE
184079512	7	SS	FOLOTYN	1	Intravenous (not otherwise s	25.4 MILLIGRAM/SQ. METER	Y	U			022468	20	4	18407951				25.4	MG/M**2	INJECTION		PRALATREXATE
184079512	8	SS	FOLOTYN	1	Intravenous (not otherwise s	25.4 MILLIGRAM/SQ. METER	Y	U			022468	20	4	18407951				25.4	MG/M**2	INJECTION		PRALATREXATE
184079512	9	C	FOLIC ACID.	1	Oral	UNK	Y					20	4	18407951								FOLIC ACID
184128232	1	PS	FOLOTYN	1	Intravenous (not otherwise s	UNK	D				022468	20	4	18412823						INJECTION		PRALATREXATE
184141992	1	PS	PRALATREXATE	1	Intravenous (not otherwise s	30 milligram/sq. meter	Y				022468	21	4	18414199				30	MG/M**2	Injection		PRALATREXATE
184141992	2	C	LEUCOVORIN	1	Intravenous (not otherwise s	UNK	U					21	4	18414199								LEUCOVORIN
184141992	3	C	GLYCYRRHIZIN	1	Unknown	UNK	U					21	4	18414199								GLYCYRRHIZIN
184141992	4	C	DEXTROSE\POTASSIUM CHLORIDE\SODIUM CHLORIDE\SODIUM LACTATE	1	Intravenous (not otherwise s	UNK	U					21	4	18414199								DEXTROSE\POTASSIUM CHLORIDE\SODIUM CHLORIDE\SODIUM LACTATE
184349204	1	PS	FOLOTYN	1	Intravenous (not otherwise s	30 MILLIGRAM/SQ. METER, DAILY	Y				022468	21	1	18434920				30	MG/M**2	INJECTION		PRALATREXATE
184349204	2	SS	FOLOTYN	1	Intravenous (not otherwise s	30 MILLIGRAM/SQ. METER, DAILY	Y				022468	21	1	18434920				30	MG/M**2	INJECTION		PRALATREXATE
184349204	3	SS	FOLOTYN	1	Intravenous (not otherwise s	30 MILLIGRAM/SQ. METER, DAILY	Y				022468	21	1	18434920				30	MG/M**2	INJECTION		PRALATREXATE
184349204	4	SS	FOLOTYN	1	Intravenous (not otherwise s	22 MILLIGRAM/SQ. METER, DAILY	Y				022468	21	1	18434920				22	MG/M**2	INJECTION		PRALATREXATE
184349204	5	SS	FOLOTYN	1	Intravenous (not otherwise s	22 MILLIGRAM/SQ. METER, DAILY	Y				022468	21	1	18434920				22	MG/M**2	INJECTION		PRALATREXATE
184349204	6	SS	MUNDESINE	1	Oral	UNK	Y					21	1	18434920						CAPSULE		FORODESINE HYDROCHLORIDE
184349204	7	C	FOLIC ACID.	1	Oral	UNK	U					21	1	18434920								FOLIC ACID
184349204	8	C	VITAMIN B12	1	Intramuscular	UNK	U					21	1	18434920								CYANOCOBALAMIN
184892893	1	PS	FOLOTYN	1	Intravenous (not otherwise s	UNK	Y				022468	21	4	18489289						Injection		PRALATREXATE
184892893	2	SS	FOLOTYN	1	Intravenous (not otherwise s	30 milligram/sq. meter, Daily	Y				022468	21	4	18489289				30	MG/M**2	Injection		PRALATREXATE
184892893	3	SS	FOLOTYN	1	Intravenous (not otherwise s	20 milligram/sq. meter, Daily	Y				022468	21	4	18489289				20	MG/M**2	Injection		PRALATREXATE
184892893	4	SS	FORODESINE HYDROCHLORIDE	1	Oral	600 milligram, Daily	Y					21	4	18489289				600	MG	Capsule		FORODESINE HYDROCHLORIDE
184892893	5	C	VITAMIN B12	1	Unknown	1 milligram, Once a Day	U					21	4	18489289				1	MG		QD	CYANOCOBALAMIN
184892893	6	C	FOLIC ACID	1	Oral	5 milligram, Once a Day	U					21	4	18489289				5	MG		QD	FOLIC ACID
185003953	1	PS	FOLOTYN	1	Intravenous (not otherwise s	CYCLE 3 DAY 1		U			022468	21	2	18500395						INJECTION		PRALATREXATE
185003953	10	C	FOLIC ACID.	1	Unknown	UNK						21	2	18500395								FOLIC ACID
185003953	11	C	VITAMIN B12	1	Unknown	UNK						21	2	18500395								CYANOCOBALAMIN
185003953	2	SS	FOLOTYN	1	Intravenous (not otherwise s	CYCLE 3 DAY 8		U			022468	21	2	18500395						INJECTION		PRALATREXATE
185003953	3	SS	FOLOTYN	1	Intravenous (not otherwise s	CYCLE 3 DAY 15		U			022468	21	2	18500395						INJECTION		PRALATREXATE
185003953	4	SS	FOLOTYN	1	Intravenous (not otherwise s	CYCLE 1		U			022468	21	2	18500395						INJECTION		PRALATREXATE
185003953	5	SS	FOLOTYN	1	Intravenous (not otherwise s	CYCLE 2		U			022468	21	2	18500395						INJECTION		PRALATREXATE
185003953	6	SS	FOLOTYN	1	Intravenous (not otherwise s	30 MG/M2, DAILY		U			022468	21	2	18500395						INJECTION		PRALATREXATE
185003953	7	SS	FOLOTYN	1	Intravenous (not otherwise s	30 MG/M2, DAILY		U			022468	21	2	18500395						INJECTION		PRALATREXATE
185003953	8	SS	FOLOTYN	1	Intravenous (not otherwise s	30 MG/M2, DAILY		U			022468	21	2	18500395						INJECTION		PRALATREXATE
185003953	9	SS	MUNDESINE	1	Oral	UNK		U				21	2	18500395						CAPSULE		FORODESINE HYDROCHLORIDE
185099594	1	PS	FOLOTYN	1	Intravenous (not otherwise s	30 MILLIGRAM/SQ. METER, DAILY	D				022468	21	1	18509959				30	MG/M**2	INJECTION		PRALATREXATE
185099594	10	SS	FOLOTYN	1	Intravenous (not otherwise s	30 MILLIGRAM/SQ. METER	D				022468	21	1	18509959				30	MG/M**2	INJECTION		PRALATREXATE
185099594	11	SS	FOLOTYN	1	Intravenous (not otherwise s	30 MILLIGRAM/SQ. METER	D				022468	21	1	18509959				30	MG/M**2	INJECTION		PRALATREXATE
185099594	12	SS	FOLOTYN	1	Intravenous (not otherwise s	30 MILLIGRAM/SQ. METER	D				022468	21	1	18509959				30	MG/M**2	INJECTION		PRALATREXATE
185099594	13	SS	FOLOTYN	1	Intravenous (not otherwise s	30 MILLIGRAM/SQ. METER	D				022468	21	1	18509959				30	MG/M**2	INJECTION		PRALATREXATE
185099594	14	SS	FOLOTYN	1	Intravenous (not otherwise s	30 MILLIGRAM/SQ. METER	D				022468	21	1	18509959				30	MG/M**2	INJECTION		PRALATREXATE
185099594	15	SS	FOLOTYN	1	Intravenous (not otherwise s	30 MILLIGRAM/SQ. METER	D				022468	21	1	18509959				30	MG/M**2	INJECTION		PRALATREXATE
185099594	16	C	FOLIC ACID.	1	Oral	UNK						21	1	18509959								FOLIC ACID
185099594	17	C	VITAMIN B12	1	Intramuscular	UNK						21	1	18509959								CYANOCOBALAMIN
185099594	2	SS	FOLOTYN	1	Intravenous (not otherwise s	30 MILLIGRAM/SQ. METER, DAILY	D				022468	21	1	18509959				30	MG/M**2	INJECTION		PRALATREXATE
185099594	3	SS	FOLOTYN	1	Intravenous (not otherwise s	30 MILLIGRAM/SQ. METER	D				022468	21	1	18509959				30	MG/M**2	INJECTION		PRALATREXATE
185099594	4	SS	FOLOTYN	1	Intravenous (not otherwise s	30 MILLIGRAM/SQ. METER	D				022468	21	1	18509959				30	MG/M**2	INJECTION		PRALATREXATE
185099594	5	SS	FOLOTYN	1	Intravenous (not otherwise s	30 MILLIGRAM/SQ. METER	D				022468	21	1	18509959				30	MG/M**2	INJECTION		PRALATREXATE
185099594	6	SS	FOLOTYN	1	Intravenous (not otherwise s	30 MILLIGRAM/SQ. METER	D				022468	21	1	18509959				30	MG/M**2	INJECTION		PRALATREXATE
185099594	7	SS	FOLOTYN	1	Intravenous (not otherwise s	30 MILLIGRAM/SQ. METER	D				022468	21	1	18509959				30	MG/M**2	INJECTION		PRALATREXATE
185099594	8	SS	FOLOTYN	1	Intravenous (not otherwise s	30 MILLIGRAM/SQ. METER	D				022468	21	1	18509959				30	MG/M**2	INJECTION		PRALATREXATE
185099594	9	SS	FOLOTYN	1	Intravenous (not otherwise s	30 MILLIGRAM/SQ. METER	D				022468	21	1	18509959				30	MG/M**2	INJECTION		PRALATREXATE
185943133	1	PS	FOLOTYN	1	Intravenous (not otherwise s	30 MILLIGRAM/SQ. METER	D				022468	21	1	18594313				30	MG/M**2	INJECTION		PRALATREXATE
185943133	10	SS	FOLOTYN	1	Intravenous (not otherwise s	30 MILLIGRAM/SQ. METER	D				022468	21	1	18594313				30	MG/M**2	INJECTION		PRALATREXATE
185943133	11	SS	FOLOTYN	1	Intravenous (not otherwise s	30 MILLIGRAM/SQ. METER	D				022468	21	1	18594313				30	MG/M**2	INJECTION		PRALATREXATE
185943133	12	SS	FOLOTYN	1	Intravenous (not otherwise s	30 MILLIGRAM/SQ. METER	D				022468	21	1	18594313				30	MG/M**2	INJECTION		PRALATREXATE
185943133	13	SS	FOLOTYN	1	Intravenous (not otherwise s	30 MILLIGRAM/SQ. METER	D				022468	21	1	18594313				30	MG/M**2	INJECTION		PRALATREXATE
185943133	14	C	FOLIC ACID.	1	Oral	UNK	D					21	1	18594313								FOLIC ACID
185943133	15	C	VITAMIN B12	1	Intramuscular	UNK	D					21	1	18594313								CYANOCOBALAMIN
185943133	16	C	PREDONINE	1	Intravenous (not otherwise s	UNK	D					21	1	18594313								PREDNISOLONE
185943133	2	SS	FOLOTYN	1	Intravenous (not otherwise s	30 MILLIGRAM/SQ. METER	D				022468	21	1	18594313				30	MG/M**2	INJECTION		PRALATREXATE
185943133	3	SS	FOLOTYN	1	Intravenous (not otherwise s	30 MILLIGRAM/SQ. METER	D				022468	21	1	18594313				30	MG/M**2	INJECTION		PRALATREXATE
185943133	4	SS	FOLOTYN	1	Intravenous (not otherwise s	30 MILLIGRAM/SQ. METER	D				022468	21	1	18594313				30	MG/M**2	INJECTION		PRALATREXATE
185943133	5	SS	FOLOTYN	1	Intravenous (not otherwise s	30 MILLIGRAM/SQ. METER	D				022468	21	1	18594313				30	MG/M**2	INJECTION		PRALATREXATE
185943133	6	SS	FOLOTYN	1	Intravenous (not otherwise s	30 MILLIGRAM/SQ. METER	D				022468	21	1	18594313				30	MG/M**2	INJECTION		PRALATREXATE
185943133	7	SS	FOLOTYN	1	Intravenous (not otherwise s	30 MILLIGRAM/SQ. METER	D				022468	21	1	18594313				30	MG/M**2	INJECTION		PRALATREXATE
185943133	8	SS	FOLOTYN	1	Intravenous (not otherwise s	30 MILLIGRAM/SQ. METER	D				022468	21	1	18594313				30	MG/M**2	INJECTION		PRALATREXATE
185943133	9	SS	FOLOTYN	1	Intravenous (not otherwise s	30 MILLIGRAM/SQ. METER	D				022468	21	1	18594313				30	MG/M**2	INJECTION		PRALATREXATE
185944683	1	PS	FOLOTYN	1	Intravenous (not otherwise s	UNK	U	U			022468	21	1	18594468						INJECTION		PRALATREXATE
186875192	1	PS	FOLOTYN	1	Intravenous (not otherwise s	30 MILLIGRAM/SQ. METER	Y	U				21	1	18687519				30	MG/M**2	INJECTION		PRALATREXATE
186875192	10	SS	FOLOTYN	1	Intravenous (not otherwise s	30 MILLIGRAM/SQ. METER	Y	U				21	1	18687519				30	MG/M**2	INJECTION		PRALATREXATE
186875192	11	SS	FOLOTYN	1	Intravenous (not otherwise s	30 MILLIGRAM/SQ. METER	Y	U				21	1	18687519				30	MG/M**2	INJECTION		PRALATREXATE
186875192	12	C	FOLIC ACID.	1	Oral	UNK						21	1	18687519								FOLIC ACID
186875192	13	C	VITAMINE B12	1	Intramuscular	UNK						21	1	18687519								CYANOCOBALAMIN
186875192	2	SS	FOLOTYN	1	Intravenous (not otherwise s	30 MILLIGRAM/SQ. METER	Y	U				21	1	18687519				30	MG/M**2	INJECTION		PRALATREXATE
186875192	3	SS	FOLOTYN	1	Intravenous (not otherwise s	30 MILLIGRAM/SQ. METER	Y	U				21	1	18687519				30	MG/M**2	INJECTION		PRALATREXATE
186875192	4	SS	FOLOTYN	1	Intravenous (not otherwise s	30 MILLIGRAM/SQ. METER	Y	U				21	1	18687519				30	MG/M**2	INJECTION		PRALATREXATE
186875192	5	SS	FOLOTYN	1	Intravenous (not otherwise s	30 MILLIGRAM/SQ. METER	Y	U				21	1	18687519				30	MG/M**2	INJECTION		PRALATREXATE
186875192	6	SS	FOLOTYN	1	Intravenous (not otherwise s	30 MILLIGRAM/SQ. METER	Y	U				21	1	18687519				30	MG/M**2	INJECTION		PRALATREXATE
186875192	7	SS	FOLOTYN	1	Intravenous (not otherwise s	30 MILLIGRAM/SQ. METER	Y	U				21	1	18687519				30	MG/M**2	INJECTION		PRALATREXATE
186875192	8	SS	FOLOTYN	1	Intravenous (not otherwise s	30 MILLIGRAM/SQ. METER	Y	U				21	1	18687519				30	MG/M**2	INJECTION		PRALATREXATE
186875192	9	SS	FOLOTYN	1	Intravenous (not otherwise s	30 MILLIGRAM/SQ. METER	Y	U				21	1	18687519				30	MG/M**2	INJECTION		PRALATREXATE
187652855	1	PS	FOLOTYN	1	Intravenous (not otherwise s	UNK	N	U			022468	21	2	18765285						INJECTION		PRALATREXATE
187652855	10	C	MOGAMULIZUMAB	1	Unknown	UNK	U					21	2	18765285								MOGAMULIZUMAB
187652855	11	C	MOGAMULIZUMAB	1	Unknown	UNK	U					21	2	18765285								MOGAMULIZUMAB
187652855	12	C	MOGAMULIZUMAB	1	Unknown	UNK	U					21	2	18765285								MOGAMULIZUMAB
187652855	13	C	DEXAMETHASONE.	1	Unknown	1?2 MG, DAILY	U					21	2	18765285								DEXAMETHASONE
187652855	14	C	ROMIDEPSIN.	1	Unknown	UNK	U					21	2	18765285								ROMIDEPSIN
187652855	2	SS	FOLOTYN	1	Intravenous (not otherwise s	UNK	N	U			022468	21	2	18765285						INJECTION		PRALATREXATE
187652855	3	SS	FOLOTYN	1	Intravenous (not otherwise s	UNK	N	U			022468	21	2	18765285						INJECTION		PRALATREXATE
187652855	4	SS	FOLOTYN	1	Intravenous (not otherwise s	UNK	N	U			022468	21	2	18765285						INJECTION		PRALATREXATE
187652855	5	SS	FOLOTYN	1	Intravenous (not otherwise s	UNK	N	U			022468	21	2	18765285						INJECTION		PRALATREXATE
187652855	6	SS	FOLOTYN	1	Intravenous (not otherwise s	UNK	N	U			022468	21	2	18765285						INJECTION		PRALATREXATE
187652855	7	SS	MUNDESINE	1	Oral	400 MILLIGRAM, DAILY	N	U				21	2	18765285				400	MG	CAPSULE		FORODESINE HYDROCHLORIDE
187652855	8	SS	MUNDESINE	1	Oral	400 MILLIGRAM, DAILY	N	U				21	2	18765285				400	MG	CAPSULE		FORODESINE HYDROCHLORIDE
187652855	9	C	MOGAMULIZUMAB	1	Unknown	UNK	U					21	2	18765285								MOGAMULIZUMAB
187927805	1	PS	FOLOTYN	1	Intravenous (not otherwise s	60 MILLIGRAM, DAILY	Y	U			022468	21	1	18792780				60	MG	INJECTION		PRALATREXATE
187927805	2	SS	METHOTREXATE.	1	Unknown	UNK	D					21	1	18792780								METHOTREXATE
188031593	1	PS	PRALATREXATE INJECTION	1	Intravenous (not otherwise s	60 MILLIGRAM, EVERY WEEK	N				022468	21	1	18803159	180	MG		60	MG	INJECTION	/wk	PRALATREXATE
188031593	2	SS	METHOTREXATE.	1	Unknown	UNK	U	U				21	1	18803159								METHOTREXATE
188031593	3	C	FOLIC ACID.	1	Unknown	UNK	U					21	1	18803159								FOLIC ACID
188141842	1	PS	FOLOTYN	1	Intravenous (not otherwise s	30 MILLIGRAM/SQ. METER	Y				022468	21	1	18814184				30	MG/M**2	INJECTION		PRALATREXATE
188141842	2	SS	FOLOTYN	1	Intravenous (not otherwise s	30 MILLIGRAM/SQ. METER	Y				022468	21	1	18814184				30	MG/M**2	INJECTION		PRALATREXATE
188141842	3	SS	FOLOTYN	1	Intravenous (not otherwise s	30 MILLIGRAM/SQ. METER	Y				022468	21	1	18814184				30	MG/M**2	INJECTION		PRALATREXATE
188141842	4	C	FOLIC ACID.	1	Oral	UNK						21	1	18814184								FOLIC ACID
188141842	5	C	VITAMIN B12	1	Intramuscular	UNK						21	1	18814184								CYANOCOBALAMIN
188142842	1	PS	FOLOTYN	1	Unknown	57 MILLIGRAM, EVERY WEEK	U	U			022468	21	1	18814284	57	MG		57	MG	INJECTION	/wk	PRALATREXATE
188142842	2	SS	FOLOTYN	1	Unknown	57 MILLIGRAM, DAILY	U	U			022468	21	1	18814284	57	MG		57	MG	INJECTION		PRALATREXATE
188145134	1	PS	FOLOTYN	1	Intravenous (not otherwise s	30 MILLIGRAM/SQ. METER, DAILY	D				022468	21	1	18814513				30	MG/M**2	INJECTION		PRALATREXATE
188145134	2	C	FOLIC ACID.	1	Oral	UNK	D					21	1	18814513								FOLIC ACID
188145134	3	C	VITAMIN B12	1	Intramuscular	UNK	D					21	1	18814513								CYANOCOBALAMIN
188420054	1	PS	FOLOTYN	1	Intravenous (not otherwise s	UNK		U			022468	21	1	18842005						INJECTION		PRALATREXATE
188420054	2	SS	FOLOTYN	1	Intravenous (not otherwise s	UNK		U			022468	21	1	18842005						INJECTION		PRALATREXATE
188420054	3	SS	FOLOTYN	1	Intravenous (not otherwise s	UNK		U			022468	21	1	18842005						INJECTION		PRALATREXATE
188420054	4	SS	FOLOTYN	1	Intravenous (not otherwise s	UNK		U			022468	21	1	18842005						INJECTION		PRALATREXATE
188420054	5	SS	FOLOTYN	1	Intravenous (not otherwise s	UNK		U			022468	21	1	18842005						INJECTION		PRALATREXATE
188420054	6	SS	FOLOTYN	1	Intravenous (not otherwise s	UNK		U			022468	21	1	18842005						INJECTION		PRALATREXATE
188420054	7	SS	FOLOTYN	1	Intravenous (not otherwise s	UNK		U			022468	21	1	18842005						INJECTION		PRALATREXATE
188420054	8	SS	MUNDESINE	1	Oral	600 MILLIGRAM	U	U				21	1	18842005				600	MG	CAPSULE		FORODESINE HYDROCHLORIDE
188420054	9	C	LEUCOVORIN.	1	Unknown	UNK	U					21	1	18842005								LEUCOVORIN
188558742	1	PS	PRALATREXATE INJECTION	1	Intravenous (not otherwise s	UNK, DAILY	D				022468	21	1	18855874						INJECTION		PRALATREXATE
188558742	2	SS	MUNDESINE	1	Oral	600 MILLIGRAM, ONCE A DAY	D					21	1	18855874				600	MG	CAPSULE	QD	FORODESINE HYDROCHLORIDE
188645912	1	PS	FOLOTYN	1	Intravenous (not otherwise s	30 MILLIGRAM/SQ. METER, DAILY	Y				022468	21	1	18864591				30	MG/M**2	INJECTION		PRALATREXATE
188645912	2	SS	FOLOTYN	1	Intravenous (not otherwise s	20 MILLIGRAM/SQ. METER, DAILY	Y				022468	21	1	18864591				20	MG/M**2	INJECTION		PRALATREXATE
188645912	3	SS	FOLOTYN	1	Intravenous (not otherwise s	10 MILLIGRAM/SQ. METER, DAILY	Y				022468	21	1	18864591				10	MG/M**2	INJECTION		PRALATREXATE
188645912	4	C	FOLIC ACID.	1	Oral	UNK	Y					21	1	18864591								FOLIC ACID
188645912	5	C	VITAMIN B12	1	Intramuscular	UNK	Y					21	1	18864591								CYANOCOBALAMIN
189026015	1	PS	FOLOTYN	1	Intravenous (not otherwise s	20 milligram/sq. meter	D				022468	23	1	18902601				20	MG/M**2	Injection		PRALATREXATE
189026015	2	SS	FOLOTYN	1	Intravenous (not otherwise s	20 milligram/sq. meter	D				022468	23	1	18902601				20	MG/M**2	Injection		PRALATREXATE
189185361	1	PS	FOLOTYN	1	Intravenous (not otherwise s	30 MILLIGRAM/SQ. METER, EVERY WEEK					022468	21	1	18918536				30	MG/M**2	INJECTION	/wk	PRALATREXATE
189185361	10	SS	FOLOTYN	1	Intravenous (not otherwise s	30 MILLIGRAM/SQ. METER, EVERY WEEK					022468	21	1	18918536				30	MG/M**2	INJECTION	/wk	PRALATREXATE
189185361	11	SS	FOLOTYN	1	Intravenous (not otherwise s	30 MILLIGRAM/SQ. METER, EVERY WEEK					022468	21	1	18918536				30	MG/M**2	INJECTION	/wk	PRALATREXATE
189185361	12	SS	FOLOTYN	1	Intravenous (not otherwise s	30 MILLIGRAM/SQ. METER, EVERY WEEK					022468	21	1	18918536				30	MG/M**2	INJECTION	/wk	PRALATREXATE
189185361	13	C	FOLIC ACID.	1	Oral	UNK	Y					21	1	18918536								FOLIC ACID
189185361	14	C	VITAMIN B12	1	Intramuscular	UNK	Y					21	1	18918536								CYANOCOBALAMIN
189185361	15	C	LEUCOVORIN.	1	Unknown	UNK	Y					21	1	18918536								LEUCOVORIN
189185361	2	SS	FOLOTYN	1	Intravenous (not otherwise s	30 MILLIGRAM/SQ. METER, EVERY WEEK					022468	21	1	18918536				30	MG/M**2	INJECTION	/wk	PRALATREXATE
189185361	3	SS	FOLOTYN	1	Intravenous (not otherwise s	30 MILLIGRAM/SQ. METER, EVERY WEEK					022468	21	1	18918536				30	MG/M**2	INJECTION	/wk	PRALATREXATE
189185361	4	SS	FOLOTYN	1	Intravenous (not otherwise s	30 MILLIGRAM/SQ. METER, EVERY WEEK					022468	21	1	18918536				30	MG/M**2	INJECTION	/wk	PRALATREXATE
189185361	5	SS	FOLOTYN	1	Intravenous (not otherwise s	30 MILLIGRAM/SQ. METER, EVERY WEEK					022468	21	1	18918536				30	MG/M**2	INJECTION	/wk	PRALATREXATE
189185361	6	SS	FOLOTYN	1	Intravenous (not otherwise s	30 MILLIGRAM/SQ. METER, EVERY WEEK					022468	21	1	18918536				30	MG/M**2	INJECTION	/wk	PRALATREXATE
189185361	7	SS	FOLOTYN	1	Intravenous (not otherwise s	30 MILLIGRAM/SQ. METER, EVERY WEEK					022468	21	1	18918536				30	MG/M**2	INJECTION	/wk	PRALATREXATE
189185361	8	SS	FOLOTYN	1	Intravenous (not otherwise s	30 MILLIGRAM/SQ. METER, EVERY WEEK					022468	21	1	18918536				30	MG/M**2	INJECTION	/wk	PRALATREXATE
189185361	9	SS	FOLOTYN	1	Intravenous (not otherwise s	30 MILLIGRAM/SQ. METER, EVERY WEEK					022468	21	1	18918536				30	MG/M**2	INJECTION	/wk	PRALATREXATE
189640192	1	PS	FOLOTYN	1	Intravenous (not otherwise s	30 milligram/sq. meter, Daily	Y				022468	21	4	18964019				30	MG/M**2	Injection		PRALATREXATE
189640192	10	SS	FOLOTYN	1	Intravenous (not otherwise s	20 milligram/sq. meter, Daily	Y				022468	21	4	18964019				20	MG/M**2	Injection		PRALATREXATE
189640192	11	SS	FOLOTYN	1	Unknown	30 milligram/sq. meter	Y				022468	21	4	18964019				30	MG/M**2	Injection		PRALATREXATE
189640192	12	SS	FOLOTYN	1	Unknown	30 milligram/sq. meter	Y				022468	21	4	18964019				30	MG/M**2	Injection		PRALATREXATE
189640192	13	SS	FOLOTYN	1	Unknown	30 milligram/sq. meter, Daily	Y				022468	21	4	18964019				30	MG/M**2	Injection		PRALATREXATE
189640192	14	C	FOLIC ACID	1	Oral	UNK	U					21	4	18964019								FOLIC ACID
189640192	15	C	VITAMIN B12	1	Intramuscular	UNK	U					21	4	18964019								CYANOCOBALAMIN
189640192	2	SS	FOLOTYN	1	Intravenous (not otherwise s	30 milligram/sq. meter, Daily	Y				022468	21	4	18964019				30	MG/M**2	Injection		PRALATREXATE
189640192	3	SS	FOLOTYN	1	Intravenous (not otherwise s	20 milligram/sq. meter, Daily	Y				022468	21	4	18964019				20	MG/M**2	Injection		PRALATREXATE
189640192	4	SS	FOLOTYN	1	Intravenous (not otherwise s	20 milligram/sq. meter, Daily	Y				022468	21	4	18964019				20	MG/M**2	Injection		PRALATREXATE
189640192	5	SS	FOLOTYN	1	Intravenous (not otherwise s	20 milligram/sq. meter, Daily	Y				022468	21	4	18964019				20	MG/M**2	Injection		PRALATREXATE
189640192	6	SS	FOLOTYN	1	Intravenous (not otherwise s	20 milligram/sq. meter, Daily	Y				022468	21	4	18964019				20	MG/M**2	Injection		PRALATREXATE
189640192	7	SS	FOLOTYN	1	Intravenous (not otherwise s	20 milligram/sq. meter, Daily	Y				022468	21	4	18964019				20	MG/M**2	Injection		PRALATREXATE
189640192	8	SS	FOLOTYN	1	Intravenous (not otherwise s	20 milligram/sq. meter, Daily	Y				022468	21	4	18964019				20	MG/M**2	Injection		PRALATREXATE
189640192	9	SS	FOLOTYN	1	Intravenous (not otherwise s	20 milligram/sq. meter, Daily	Y				022468	21	4	18964019				20	MG/M**2	Injection		PRALATREXATE
189803201	1	PS	FOLOTYN	1	Intravenous (not otherwise s	30 MILLIGRAM/SQ. METER	D				022468	21	1	18980320				30	MG/M**2	INJECTION		PRALATREXATE
189803201	2	SS	FOLOTYN	1	Intravenous (not otherwise s	30 MILLIGRAM/SQ. METER	D				022468	21	1	18980320				30	MG/M**2	INJECTION		PRALATREXATE
189803201	3	C	FOLIC ACID.	1	Unknown	UNK	U					21	1	18980320								FOLIC ACID
189913293	1	PS	FOLOTYN	1	Intravenous (not otherwise s	50 milligram, on cycle 6					022468	22	1	18991329				50	MG	Injection		PRALATREXATE
189913293	2	SS	FOLOTYN	1	Unknown	40 milligram					022468	22	1	18991329				40	MG	Injection		PRALATREXATE
189913293	3	C	ACETAMINOPHEN	1	Unknown	UNK	U					22	1	18991329								ACETAMINOPHEN
190300195	1	PS	FOLOTYN	1	Intravenous (not otherwise s	54 MILLIGRAM, DAILY	D				022468	21	2	19030019				54	MG	INJECTION		PRALATREXATE
190300195	2	SS	FOLOTYN	1	Intravenous (not otherwise s	28 MILLIGRAM UNTIL THE LAST EVENT.	D				022468	21	2	19030019				28	MG	INJECTION		PRALATREXATE
190300195	3	SS	FOLOTYN	1	Intravenous (not otherwise s	UNK	D				022468	21	2	19030019						INJECTION		PRALATREXATE
190344121	1	PS	FOLOTYN	1	Intravenous (not otherwise s	UNK, CYCLICAL		U			022468	21	1	19034412						INJECTION		PRALATREXATE
190511901	1	PS	FOLOTYN	1	Intravenous (not otherwise s	30 MILLIGRAM/SQ. METER, DAILY	N	U			022468	21	1	19051190				30	MG/M**2	INJECTION		PRALATREXATE
190511901	2	C	FOLIC ACID.	1	Unknown	UNK	N					21	1	19051190								FOLIC ACID
190511901	3	C	VITAMIN B12	1	Unknown	UNK	N					21	1	19051190								CYANOCOBALAMIN
190718391	1	PS	FOLOTYN	1	Intravenous (not otherwise s		U	U			022468	21	1	19071839						INJECTION		PRALATREXATE
190718391	2	C	LEUCOVORIN.	1	Unknown	UNK	U					21	1	19071839								LEUCOVORIN
190718481	1	PS	FOLOTYN	1	Intravenous (not otherwise s		U				022468	21	1	19071848						INJECTION		PRALATREXATE
190721042	1	PS	FOLOTYN	1	Intravenous (not otherwise s	20 MILLIGRAM/SQ. METER, DAILY	Y	U			022468	21	2	19072104				20	MG/M**2	INJECTION		PRALATREXATE
190721042	10	C	PREDNISOLONE.	1	Unknown	UNK	U					21	2	19072104								PREDNISOLONE
190721042	2	SS	FOLOTYN	1	Intravenous (not otherwise s	20 MILLIGRAM/SQ. METER, DAILY	Y	U			022468	21	2	19072104				20	MG/M**2	INJECTION		PRALATREXATE
190721042	3	SS	FOLOTYN	1	Intravenous (not otherwise s	20 MILLIGRAM/SQ. METER, DAILY	Y	U			022468	21	2	19072104				20	MG/M**2	INJECTION		PRALATREXATE
190721042	4	SS	FOLOTYN	1	Intravenous (not otherwise s	20 MILLIGRAM/SQ. METER, DAILY	Y	U			022468	21	2	19072104				20	MG/M**2	INJECTION		PRALATREXATE
190721042	5	SS	FOLOTYN	1	Intravenous (not otherwise s	20 MILLIGRAM/SQ. METER, DAILY	Y	U			022468	21	2	19072104				20	MG/M**2	INJECTION		PRALATREXATE
190721042	6	SS	FOLOTYN	1	Intravenous (not otherwise s	20 MILLIGRAM/SQ. METER, DAILY	Y	U			022468	21	2	19072104				20	MG/M**2	INJECTION		PRALATREXATE
190721042	7	C	LEUCOVORIN.	1	Unknown	UNK	U					21	2	19072104								LEUCOVORIN
190721042	8	C	FOLIC ACID.	1	Unknown	UNK	U					21	2	19072104								FOLIC ACID
190721042	9	C	VITAMIN B12	1	Unknown	UNK	U					21	2	19072104								CYANOCOBALAMIN
190721152	1	PS	FOLOTYN	1	Intravenous (not otherwise s	60 MILLIGRAM, EVERY WEEK					022468	21	2	19072115				60	MG	INJECTION	/wk	PRALATREXATE
190721881	1	PS	FOLOTYN	1	Intravenous (not otherwise s	UNK	U	U			022468	21	1	19072188						INJECTION		PRALATREXATE
191388231	1	PS	FOLOTYN	1	Intravenous (not otherwise s	15 MILLIGRAM/SQ. METER, DAILY	Y				022468	21	2	19138823				15	MG/M**2	INJECTION		PRALATREXATE
191388231	2	SS	FOLOTYN	1	Intravenous (not otherwise s	15 MILLIGRAM/SQ. METER, DAILY	Y				022468	21	2	19138823				15	MG/M**2	INJECTION		PRALATREXATE
191388231	3	SS	FOLOTYN	1	Intravenous (not otherwise s	15 MILLIGRAM/SQ. METER, DAILY	Y				022468	21	2	19138823				15	MG/M**2	INJECTION		PRALATREXATE
191388231	4	SS	FOLOTYN	1	Intravenous (not otherwise s	15 MILLIGRAM/SQ. METER, DAILY	Y				022468	21	2	19138823				15	MG/M**2	INJECTION		PRALATREXATE
191388231	5	C	FOLIC ACID.	1	Unknown	UNK	Y					21	2	19138823								FOLIC ACID
191388231	6	C	VITAMIN B12	1	Unknown	UNK	Y					21	2	19138823								CYANOCOBALAMIN
191728242	1	PS	FOLOTYN	1	Intravenous (not otherwise s	33.6 MILLIGRAM, DAILY	U	U			022468	21	2	19172824				33.6	MG	INJECTION		PRALATREXATE
191728242	2	SS	FOLOTYN	1	Intravenous (not otherwise s	33.6 MILLIGRAM, DAILY	U	U			022468	21	2	19172824				33.6	MG	INJECTION		PRALATREXATE
191986112	1	PS	FOLOTYN	1	Intravenous (not otherwise s	46 MILLIGRAM, DAILY					022468	21	2	19198611				46	MG	INJECTION		PRALATREXATE
191986112	2	SS	FOLOTYN	1	Intravenous (not otherwise s	46 MILLIGRAM, EVERY WEEK					022468	21	2	19198611				46	MG	INJECTION	/wk	PRALATREXATE
191986112	3	SS	FOLOTYN	1	Intravenous (not otherwise s	46 MILLIGRAM, EVERY WEEK					022468	21	2	19198611				46	MG	INJECTION	/wk	PRALATREXATE
191986112	4	SS	FOLOTYN	1	Intravenous (not otherwise s	46 MILLIGRAM (THIRD CYCLE)					022468	21	2	19198611				46	MG	INJECTION		PRALATREXATE
191996962	1	PS	FOLOTYN	1	Unknown	24 MILLIGRAM, EVERY WEEK	D		8G011C		022468	21	2	19199696				24	MG	INJECTION	/wk	PRALATREXATE
192779051	1	PS	FOLOTYN	1	Intravenous (not otherwise s	30 MG/M2, DAILY	Y				022468	21	2	19277905						INJECTION		PRALATREXATE
192779051	2	SS	FOLOTYN	1	Intravenous (not otherwise s	30 MG/M2, DAILY	Y				022468	21	2	19277905						INJECTION		PRALATREXATE
192779051	3	C	FOLIC ACID.	1		UNK	U	U				21	2	19277905								FOLIC ACID
192779051	4	C	VITAMIN B12	1	Unknown	UNK	U	U				21	2	19277905								CYANOCOBALAMIN
193043773	1	PS	FOLOTYN	1	Intravenous (not otherwise s	25 MILLIGRAM, DAILY	D				022468	21	3	19304377				25	MG	INJECTION		PRALATREXATE
193043773	2	SS	FOLOTYN	1			D				022468	21	3	19304377						INJECTION		PRALATREXATE
193283062	1	PS	FOLOTYN	1	Intravenous (not otherwise s	administered 11 times	D				022468	23	3	19328306						Injection		PRALATREXATE
193283062	2	SS	FOLOTYN	1	Intravenous (not otherwise s	administered 21 times	D				022468	23	3	19328306						Injection		PRALATREXATE
193283062	3	SS	FORODESINE HYDROCHLORIDE	1	Oral	UNK	D					23	3	19328306						Capsule		FORODESINE HYDROCHLORIDE
193283062	4	C	ROMIDEPSIN	1	Unknown	UNK	U					23	3	19328306								ROMIDEPSIN
193283062	5	C	GEMCITABINE HYDROCHLORIDE	1	Unknown	UNK	U					23	3	19328306								GEMCITABINE HYDROCHLORIDE
193643642	1	PS	FOLOTYN	1	Intravenous (not otherwise s	30 MG/M2, DAILY	D				022468	21	3	19364364						INJECTION		PRALATREXATE
193643642	2	SS	FOLOTYN	1			D				022468	21	3	19364364						INJECTION		PRALATREXATE
193643642	3	C	DEXART	1	Unknown	UNK	U					21	3	19364364								DEXAMETHASONE SODIUM PHOSPHATE
193643642	4	C	FOLIC ACID.	1	Unknown	UNK	U					21	3	19364364								FOLIC ACID
193643642	5	C	VITAMIN B12	1	Unknown	UNK	U					21	3	19364364								CYANOCOBALAMIN
193728771	1	PS	FOLOTYN	1	Intravenous (not otherwise s	UNK	D				022468	21	2	19372877						INJECTION		PRALATREXATE
193862102	1	PS	PRALATREXATE	1	Intravenous (not otherwise s	15 milligram/sq. meter	D				022468	23	3	19386210				15	MG/M**2			PRALATREXATE
193862102	10	C	ETOPOSIDE	1	Unknown	UNK						23	3	19386210								ETOPOSIDE
193862102	11	C	LEUCOVORIN	1	Unknown	45 milligram						23	3	19386210				45	MG			LEUCOVORIN\LEUCOVORIN CALCIUM
193862102	12	C	IFOSFAMIDE	1	Unknown	UNK						23	3	19386210								IFOSFAMIDE
193862102	13	C	LEUCOVORIN	1	Unknown	45 milligram, Daily	D					23	3	19386210				45	MG			LEUCOVORIN\LEUCOVORIN CALCIUM
193862102	14	C	LEUCOVORIN	1		45 UNK	D					23	3	19386210				45	MG			LEUCOVORIN\LEUCOVORIN CALCIUM
193862102	15	C	VINCRISTINE	1	Unknown	UNK						23	3	19386210								VINCRISTINE
193862102	16	C	VITAMIN B12	1	Intramuscular	1 milligram						23	3	19386210				1	MG	Injection		CYANOCOBALAMIN
193862102	2	SS	PRALATREXATE	1	Intravenous (not otherwise s	15 milligram, 1 week, weekly for 3 -week in 28day cycle	D				022468	23	3	19386210				15	MG			PRALATREXATE
193862102	3	SS	PRALATREXATE	1			D				022468	23	3	19386210								PRALATREXATE
193862102	4	SS	BORTEZOMIB	1	Intravenous (not otherwise s	1.3 milligram/sq. meter	D					23	3	19386210				1.3	MG/M**2			BORTEZOMIB
193862102	5	SS	BORTEZOMIB	1	Intravenous (not otherwise s	1.3 mg/m2, 1 week, weekly for 3 -week in 28day cycle	D					23	3	19386210								BORTEZOMIB
193862102	6	SS	BORTEZOMIB	1			D					23	3	19386210								BORTEZOMIB
193862102	7	C	CARBOPLATIN	1	Unknown	UNK						23	3	19386210								CARBOPLATIN
193862102	8	C	CYCLOPHOSPHAMIDE	1	Unknown	UNK						23	3	19386210								CYCLOPHOSPHAMIDE
193862102	9	C	DOXORUBICIN	1	Unknown	UNK						23	3	19386210								DOXORUBICIN
193862192	1	PS	PRALATREXATE	1	Intravenous (not otherwise s	15 milligram/sq. meter, 1 week, three weekly doses, with 1 week rest. repeated every 28 days	D				022468	23	3	19386219				15	MG/M**2			PRALATREXATE
193862192	2	SS	PRALATREXATE	1			D				022468	23	3	19386219								PRALATREXATE
193862192	3	SS	PRALATREXATE	1			D				022468	23	3	19386219								PRALATREXATE
193862192	4	SS	BORTEZOMIB	1	Intravenous (not otherwise s	1.3 milligram/sq. meter	D					23	3	19386219				1.3	MG/M**2	Powder for solution for injection		BORTEZOMIB
193862192	5	SS	BORTEZOMIB	1			D					23	3	19386219						Powder for solution for injection		BORTEZOMIB
193862192	6	SS	BORTEZOMIB	1			D					23	3	19386219						Powder for solution for injection		BORTEZOMIB
193862192	7	C	LEUCOVORIN	1	Unknown	45 milligram, Daily	D					23	3	19386219				45	MG			LEUCOVORIN\LEUCOVORIN CALCIUM
193862192	8	C	VITAMIN B12	1	Intramuscular	1 milligram, within 7 days before initiation of every cycle						23	3	19386219				1	MG	Injection		CYANOCOBALAMIN
193862212	1	PS	PRALATREXATE	1	Intravenous (not otherwise s	15 milligram/sq. meter, Every Week	D				022468	23	3	19386221				15	MG/M**2		/WK	PRALATREXATE
193862212	2	SS	PRALATREXATE	1			D				022468	23	3	19386221								PRALATREXATE
193862212	3	SS	PRALATREXATE	1			D				022468	23	3	19386221								PRALATREXATE
193862212	4	SS	VELCADE	1	Intravenous (not otherwise s	1.3 milligram/sq. meter, Every Week	D					23	3	19386221				1.3	MG/M**2		/WK	BORTEZOMIB
193862212	5	SS	VELCADE	1			D					23	3	19386221								BORTEZOMIB
193862212	6	SS	VELCADE	1			D					23	3	19386221								BORTEZOMIB
193862212	7	C	LEUCOVORIN	1	Unknown	45 milligram, Daily	D					23	3	19386221				45	MG			LEUCOVORIN\LEUCOVORIN CALCIUM
193862212	8	C	VITAMIN B12	1	Intramuscular	1 milligram	U					23	3	19386221				1	MG	Injection		CYANOCOBALAMIN
193862232	1	PS	PRALATREXATE	1	Intravenous (not otherwise s	15 milligram/sq. meter	D				022468	23	3	19386223				15	MG/M**2			PRALATREXATE
193862232	10	C	VINCRISTINE	1	Unknown	UNK						23	3	19386223								VINCRISTINE
193862232	11	C	DOXORUBICIN	1	Unknown	UNK						23	3	19386223								DOXORUBICIN
193862232	12	C	CYCLOPHOSPHAMIDE	1	Unknown	UNK						23	3	19386223								CYCLOPHOSPHAMIDE
193862232	13	C	PREDNISONE	1	Unknown	UNK						23	3	19386223								PREDNISONE
193862232	2	SS	PRALATREXATE	1	Intravenous (not otherwise s	15 mg/m2, 1 week, for 3 weeks in a 4 week cycle	D				022468	23	3	19386223								PRALATREXATE
193862232	3	SS	PRALATREXATE	1			D				022468	23	3	19386223								PRALATREXATE
193862232	4	SS	BORTEZOMIB	1	Intravenous (not otherwise s	1.3 milligram/sq. meter	D					23	3	19386223				1.3	MG/M**2			BORTEZOMIB
193862232	5	SS	BORTEZOMIB	1			D					23	3	19386223								BORTEZOMIB
193862232	6	SS	BORTEZOMIB	1			D					23	3	19386223								BORTEZOMIB
193862232	7	C	LEUCOVORIN	1	Unknown	45 milligram, Daily	D					23	3	19386223				45	MG			LEUCOVORIN\LEUCOVORIN CALCIUM
193862232	8	C	LEUCOVORIN	1	Unknown	45 milligram, Once a Day	D					23	3	19386223				45	MG		QD	LEUCOVORIN\LEUCOVORIN CALCIUM
193862232	9	C	VITAMIN B12	1	Intramuscular	1 milligram						23	3	19386223				1	MG	Injection		CYANOCOBALAMIN
193929593	1	PS	PRALATREXATE	1	Unknown	UNK	D				022468	23	3	19392959								PRALATREXATE
193929593	10	SS	DOXORUBICIN HYDROCHLORIDE	1	Unknown	UNK	D					23	3	19392959								DOXORUBICIN HYDROCHLORIDE
193929593	11	SS	CYCLOPHOSPHAMIDE	1	Unknown	UNK	D					23	3	19392959						Powder for solution for injection		CYCLOPHOSPHAMIDE
193929593	12	SS	ETOPOSIDE	1	Unknown	UNK	D					23	3	19392959								ETOPOSIDE
193929593	13	SS	GEMCITABINE HYDROCHLORIDE	1	Unknown	UNK	D					23	3	19392959								GEMCITABINE HYDROCHLORIDE
193929593	14	SS	IFOSFAMIDE	1	Unknown	UNK	D					23	3	19392959						Powder for solution for injection		IFOSFAMIDE
193929593	15	SS	METHOTREXATE	1	Unknown	UNK	D					23	3	19392959								METHOTREXATE
193929593	16	SS	METHOTREXATE	1	Unknown	UNK (High dose)	D					23	3	19392959								METHOTREXATE
193929593	17	SS	METHOTREXATE	1	Intrathecal	UNK (Unknown initial dose)	D					23	3	19392959								METHOTREXATE
193929593	18	SS	METHOTREXATE	1	Intrathecal	12 milligram	D					23	3	19392959				12	MG			METHOTREXATE
193929593	19	SS	METHOTREXATE	1	Intrathecal	UNK (High dose)	D					23	3	19392959								METHOTREXATE
193929593	2	SS	CARBOPLATIN	1	Unknown	UNK	D					23	3	19392959								CARBOPLATIN
193929593	20	SS	NAVELBINE	1	Unknown	UNK	D					23	3	19392959								VINORELBINE TARTRATE
193929593	21	SS	VINCRISTINE SULFATE	1	Unknown	UNK	D					23	3	19392959								VINCRISTINE SULFATE
193929593	22	SS	VINORELBINE TARTRATE	1	Unknown	UNK	D					23	3	19392959								VINORELBINE TARTRATE
193929593	3	SS	CYTARABINE	1	Unknown	1.5 gram per square metre (1.5 g/m2, UNK)	D					23	3	19392959								CYTARABINE
193929593	4	SS	CYTARABINE	1	Unknown	3 gram per square metre (3 g/m2)	D					23	3	19392959								CYTARABINE
193929593	5	SS	CYTARABINE	1	Unknown	UNK (Unknown initial dose)	D					23	3	19392959								CYTARABINE
193929593	6	SS	CYTARABINE	1	Intrathecal	UNK (Unknown initial dose; frequency of administration: twice weekly)	D					23	3	19392959								CYTARABINE
193929593	7	SS	CYTARABINE	1	Intrathecal	100 milligram	D					23	3	19392959				100	MG			CYTARABINE
193929593	8	SS	DEXAMETHASONE	1	Unknown	UNK	D					23	3	19392959								DEXAMETHASONE
193929593	9	SS	DOXIL	1	Unknown	UNK (liposomal infusion)	D					23	3	19392959						Solution for infusion		DOXORUBICIN HYDROCHLORIDE
194011712	1	PS	FOLOTYN	1	Intravenous (not otherwise s	30 milligram/sq. meter, Daily	Y				022468	21	4	19401171				30	MG/M**2	Injection		PRALATREXATE
194011712	2	SS	FOLOTYN	1	Intravenous (not otherwise s	30 milligram/sq. meter, Daily	Y				022468	21	4	19401171				30	MG/M**2	Injection		PRALATREXATE
194011712	3	C	FOLIC ACID	1	Unknown	UNK	U					21	4	19401171								FOLIC ACID
194011712	4	C	METHOTREXATE	1	Unknown	UNK	U					21	4	19401171								METHOTREXATE
194011712	5	C	VITAMIN B12	1	Unknown	UNK	Y					21	4	19401171								CYANOCOBALAMIN
194012004	1	PS	FOLOTYN	1	Intravenous (not otherwise s	30 milligram/sq. meter, Cyclical, (once weekly)					022468	21	4	19401200				30	MG/M**2	Injection		PRALATREXATE
194012004	2	SS	FOLOTYN	1	Intravenous (not otherwise s	30 milligram/sq. meter					022468	21	4	19401200				30	MG/M**2	Injection		PRALATREXATE
194012004	3	SS	FORODESINE HYDROCHLORIDE	1	Oral	UNK	U					21	4	19401200						Capsules		FORODESINE HYDROCHLORIDE
194012004	4	C	VITAMIN B12	1	Intravenous (not otherwise s	0.5 milligram, every 4 weeks	U					21	4	19401200				0.5	MG			CYANOCOBALAMIN
194012004	5	C	FOLIC ACID	1	Oral	1.25 milligram, Daily	U					21	4	19401200				1.25	MG			FOLIC ACID
194268441	1	PS	FOLOTYN	1	Intravenous (not otherwise s	30 MILLIGRAM/SQ. METER, DAILY	D				022468	21	2	19426844				30	MG/M**2	INJECTION		PRALATREXATE
194268441	2	SS	FOLOTYN	1	Intravenous (not otherwise s	30 MILLIGRAM/SQ. METER, DAILY	D				022468	21	2	19426844				30	MG/M**2	INJECTION		PRALATREXATE
194268441	3	C	FOLIC ACID.	1	Unknown	UNK	U	U				21	2	19426844								FOLIC ACID
194268441	4	C	VITAMIN B12	1	Unknown	UNK	U	U				21	2	19426844								CYANOCOBALAMIN
194269851	1	PS	FOLOTYN	1	Intravenous (not otherwise s	24 MILLIGRAM/SQ. METER, DAILY	Y	U			022468	21	2	19426985				24	MG/M**2	INJECTION		PRALATREXATE
194269851	10	SS	FOLOTYN	1	Intravenous (not otherwise s	24 MILLIGRAM/SQ. METER, DAILY	Y	U			022468	21	2	19426985				24	MG/M**2	INJECTION		PRALATREXATE
194269851	11	SS	FOLOTYN	1	Intravenous (not otherwise s	24 MILLIGRAM/SQ. METER, DAILY	Y	U			022468	21	2	19426985				24	MG/M**2	INJECTION		PRALATREXATE
194269851	12	SS	FOLOTYN	1	Intravenous (not otherwise s	24 MILLIGRAM/SQ. METER, DAILY	Y	U			022468	21	2	19426985				24	MG/M**2	INJECTION		PRALATREXATE
194269851	13	SS	FOLOTYN	1	Intravenous (not otherwise s	24 MILLIGRAM/SQ. METER, DAILY	Y	U			022468	21	2	19426985				24	MG/M**2	INJECTION		PRALATREXATE
194269851	14	SS	FOLOTYN	1	Intravenous (not otherwise s	24 MILLIGRAM/SQ. METER, DAILY	Y	U			022468	21	2	19426985				24	MG/M**2	INJECTION		PRALATREXATE
194269851	15	SS	FOLOTYN	1	Intravenous (not otherwise s	24 MILLIGRAM/SQ. METER, DAILY	Y	U			022468	21	2	19426985				24	MG/M**2	INJECTION		PRALATREXATE
194269851	16	SS	FOLOTYN	1	Intravenous (not otherwise s	24 MILLIGRAM/SQ. METER, DAILY	Y	U			022468	21	2	19426985				24	MG/M**2	INJECTION		PRALATREXATE
194269851	17	SS	FOLOTYN	1	Intravenous (not otherwise s	24 MILLIGRAM/SQ. METER, DAILY	Y	U			022468	21	2	19426985				24	MG/M**2	INJECTION		PRALATREXATE
194269851	18	SS	FOLOTYN	1	Intravenous (not otherwise s	24 MILLIGRAM/SQ. METER, DAILY	Y	U			022468	21	2	19426985				24	MG/M**2	INJECTION		PRALATREXATE
194269851	19	SS	FOLOTYN	1	Intravenous (not otherwise s	24 MILLIGRAM/SQ. METER, DAILY	Y	U			022468	21	2	19426985				24	MG/M**2	INJECTION		PRALATREXATE
194269851	2	SS	FOLOTYN	1	Intravenous (not otherwise s	24 MILLIGRAM/SQ. METER, DAILY	Y	U			022468	21	2	19426985				24	MG/M**2	INJECTION		PRALATREXATE
194269851	20	SS	FOLOTYN	1	Intravenous (not otherwise s	24 MILLIGRAM/SQ. METER, DAILY	Y	U			022468	21	2	19426985				24	MG/M**2	INJECTION		PRALATREXATE
194269851	21	SS	FOLOTYN	1	Intravenous (not otherwise s	24 MILLIGRAM/SQ. METER, DAILY	Y	U			022468	21	2	19426985				24	MG/M**2	INJECTION		PRALATREXATE
194269851	22	SS	FOLOTYN	1	Intravenous (not otherwise s	24 MILLIGRAM/SQ. METER, DAILY	Y	U			022468	21	2	19426985				24	MG/M**2	INJECTION		PRALATREXATE
194269851	23	SS	FOLOTYN	1	Intravenous (not otherwise s	24 MILLIGRAM/SQ. METER, DAILY	Y	U			022468	21	2	19426985				24	MG/M**2	INJECTION		PRALATREXATE
194269851	24	SS	FOLOTYN	1	Intravenous (not otherwise s	24 MILLIGRAM/SQ. METER, DAILY	Y	U			022468	21	2	19426985				24	MG/M**2	INJECTION		PRALATREXATE
194269851	25	C	VITAMIN B12	1	Unknown	UNK	U					21	2	19426985								CYANOCOBALAMIN
194269851	26	C	FOLIC ACID.	1	Unknown	UNK	U					21	2	19426985								FOLIC ACID
194269851	27	C	PREDNISOLONE.	1	Unknown	UNK	U					21	2	19426985								PREDNISOLONE
194269851	3	SS	FOLOTYN	1	Intravenous (not otherwise s	24 MILLIGRAM/SQ. METER, DAILY	Y	U			022468	21	2	19426985				24	MG/M**2	INJECTION		PRALATREXATE
194269851	4	SS	FOLOTYN	1	Intravenous (not otherwise s	24 MILLIGRAM/SQ. METER, DAILY	Y	U			022468	21	2	19426985				24	MG/M**2	INJECTION		PRALATREXATE
194269851	5	SS	FOLOTYN	1	Intravenous (not otherwise s	24 MILLIGRAM/SQ. METER, DAILY	Y	U			022468	21	2	19426985				24	MG/M**2	INJECTION		PRALATREXATE
194269851	6	SS	FOLOTYN	1	Intravenous (not otherwise s	24 MILLIGRAM/SQ. METER, DAILY	Y	U			022468	21	2	19426985				24	MG/M**2	INJECTION		PRALATREXATE
194269851	7	SS	FOLOTYN	1	Intravenous (not otherwise s	24 MILLIGRAM/SQ. METER, DAILY	Y	U			022468	21	2	19426985				24	MG/M**2	INJECTION		PRALATREXATE
194269851	8	SS	FOLOTYN	1	Intravenous (not otherwise s	24 MILLIGRAM/SQ. METER, DAILY	Y	U			022468	21	2	19426985				24	MG/M**2	INJECTION		PRALATREXATE
194269851	9	SS	FOLOTYN	1	Intravenous (not otherwise s	24 MILLIGRAM/SQ. METER, DAILY	Y	U			022468	21	2	19426985				24	MG/M**2	INJECTION		PRALATREXATE
194275051	1	PS	FOLOTYN	1	Intravenous (not otherwise s	30 MILLIGRAM/SQ. METER, DAILY	Y				022468	21	2	19427505				30	MG/M**2	INJECTION		PRALATREXATE
194275051	10	SS	FOLOTYN	1	Intravenous (not otherwise s	30 MILLIGRAM/SQ. METER, DAILY	Y				022468	21	2	19427505				30	MG/M**2	INJECTION		PRALATREXATE
194275051	11	SS	FOLOTYN	1	Intravenous (not otherwise s	30 MILLIGRAM/SQ. METER, DAILY	Y				022468	21	2	19427505				30	MG/M**2	INJECTION		PRALATREXATE
194275051	12	C	FOLIC ACID.	1	Unknown	UNK						21	2	19427505								FOLIC ACID
194275051	13	C	VITAMIN B12	1	Unknown	UNK	Y					21	2	19427505								CYANOCOBALAMIN
194275051	2	SS	FOLOTYN	1	Intravenous (not otherwise s	30 MILLIGRAM/SQ. METER, DAILY	Y				022468	21	2	19427505				30	MG/M**2	INJECTION		PRALATREXATE
194275051	3	SS	FOLOTYN	1	Intravenous (not otherwise s	30 MILLIGRAM/SQ. METER, DAILY	Y				022468	21	2	19427505				30	MG/M**2	INJECTION		PRALATREXATE
194275051	4	SS	FOLOTYN	1	Intravenous (not otherwise s	30 MILLIGRAM/SQ. METER, DAILY	Y				022468	21	2	19427505				30	MG/M**2	INJECTION		PRALATREXATE
194275051	5	SS	FOLOTYN	1	Intravenous (not otherwise s	30 MILLIGRAM/SQ. METER, DAILY	Y				022468	21	2	19427505				30	MG/M**2	INJECTION		PRALATREXATE
194275051	6	SS	FOLOTYN	1	Intravenous (not otherwise s	30 MILLIGRAM/SQ. METER, DAILY	Y				022468	21	2	19427505				30	MG/M**2	INJECTION		PRALATREXATE
194275051	7	SS	FOLOTYN	1	Intravenous (not otherwise s	30 MILLIGRAM/SQ. METER, DAILY	Y				022468	21	2	19427505				30	MG/M**2	INJECTION		PRALATREXATE
194275051	8	SS	FOLOTYN	1	Intravenous (not otherwise s	30 MILLIGRAM/SQ. METER, DAILY	Y				022468	21	2	19427505				30	MG/M**2	INJECTION		PRALATREXATE
194275051	9	SS	FOLOTYN	1	Intravenous (not otherwise s	30 MILLIGRAM/SQ. METER, DAILY	Y				022468	21	2	19427505				30	MG/M**2	INJECTION		PRALATREXATE
194518341	1	PS	FOLOTYN	1	Intravenous (not otherwise s	30 MILLIGRAM/SQ. METER, EVERY WEEK	Y				022468	21	2	19451834				30	MG/M**2	INJECTION	/wk	PRALATREXATE
194518341	2	SS	FOLOTYN	1	Intravenous (not otherwise s	30 MILLIGRAM/SQ. METER, EVERY WEEK	Y				022468	21	2	19451834				30	MG/M**2	INJECTION	/wk	PRALATREXATE
194518341	3	SS	FOLOTYN	1	Intravenous (not otherwise s	30 MILLIGRAM/SQ. METER, EVERY WEEK	Y				022468	21	2	19451834				30	MG/M**2	INJECTION	/wk	PRALATREXATE
194518341	4	SS	FOLOTYN	1	Intravenous (not otherwise s	30 MILLIGRAM/SQ. METER, EVERY WEEK	Y				022468	21	2	19451834				30	MG/M**2	INJECTION	/wk	PRALATREXATE
194518341	5	SS	FOLOTYN	1	Intravenous (not otherwise s	30 MILLIGRAM/SQ. METER, EVERY WEEK	Y				022468	21	2	19451834				30	MG/M**2	INJECTION	/wk	PRALATREXATE
194518341	6	C	FOLIC ACID.	1	Unknown	UNK	U					21	2	19451834								FOLIC ACID
194518341	7	C	VITAMIN B12	1	Unknown	UNK						21	2	19451834								CYANOCOBALAMIN
194520881	1	PS	FOLOTYN	1	Intravenous (not otherwise s	12 MILLIGRAM/SQ. METER, SINGLE	Y	U			022468	21	2	19452088				12	MG/M**2	INJECTION		PRALATREXATE
194520881	2	SS	FOLOTYN	1	Intravenous (not otherwise s	30 MILLIGRAM/SQ. METER, SINGLE	Y	U			022468	21	2	19452088				30	MG/M**2	INJECTION		PRALATREXATE
194520881	3	SS	FOLOTYN	1	Intravenous (not otherwise s	30 MILLIGRAM/SQ. METER, SINGLE	Y	U			022468	21	2	19452088				30	MG/M**2	INJECTION		PRALATREXATE
194520881	4	C	FOLIC ACID.	1	Unknown	UNK	Y					21	2	19452088								FOLIC ACID
194520881	5	C	VITAMIN B12	1	Unknown	UNK	Y					21	2	19452088								CYANOCOBALAMIN
194764812	1	PS	FOLOTYN	1	Intravenous (not otherwise s	30 MILLIGRAM/SQ. METER	Y				022468	21	3	19476481				30	MG/M**2	INJECTION		PRALATREXATE
194764812	2	SS	FOLOTYN	1	Intravenous (not otherwise s	30 MILLIGRAM/SQ. METER	Y				022468	21	3	19476481				30	MG/M**2	INJECTION		PRALATREXATE
194764812	3	SS	FOLOTYN	1	Intravenous (not otherwise s	30 MILLIGRAM/SQ. METER	Y				022468	21	3	19476481				30	MG/M**2	INJECTION		PRALATREXATE
194764812	4	SS	FOLOTYN	1	Intravenous (not otherwise s	30 MILLIGRAM/SQ. METER	Y				022468	21	3	19476481				30	MG/M**2	INJECTION		PRALATREXATE
194764812	5	C	PREDNISOLONE.	1	Unknown	UNK	Y					21	3	19476481								PREDNISOLONE
194764831	1	PS	FOLOTYN	1	Unknown	30 MILLIGRAM/SQ. METER	U				022468	21	2	19476483				30	MG/M**2	INJECTION		PRALATREXATE
194764831	10	C	PREDNISOLONE.	1	Unknown	100 MILLIGRAM/SQ. METER	U					21	2	19476483				100	MG/M**2			PREDNISOLONE
194764831	2	SS	FOLOTYN	1	Unknown	30 MILLIGRAM/SQ. METER	U				022468	21	2	19476483				30	MG/M**2	INJECTION		PRALATREXATE
194764831	3	SS	FOLOTYN	1	Unknown	30 MILLIGRAM/SQ. METER	U				022468	21	2	19476483				30	MG/M**2	INJECTION		PRALATREXATE
194764831	4	SS	FOLOTYN	1	Unknown	30 MILLIGRAM/SQ. METER	U				022468	21	2	19476483				30	MG/M**2	INJECTION		PRALATREXATE
194764831	5	SS	FOLOTYN	1	Unknown	30 MILLIGRAM/SQ. METER	U				022468	21	2	19476483				30	MG/M**2	INJECTION		PRALATREXATE
194764831	6	C	LEUCOVORIN.	1	Unknown	UNK	U					21	2	19476483								LEUCOVORIN
194764831	7	C	CYCLOPHOSPHAMIDE.	1	Unknown	750 MILLIGRAM/SQ. METER	U					21	2	19476483				750	MG/M**2			CYCLOPHOSPHAMIDE
194764831	8	C	ADRIACIN	1	Unknown	50 MILLIGRAM/SQ. METER	U					21	2	19476483				50	MG/M**2			DOXORUBICIN HYDROCHLORIDE
194764831	9	C	VINCRISTINE	1	Unknown	1.4 MILLIGRAM/SQ. METER	U					21	2	19476483				1.4	MG/M**2			VINCRISTINE
194764943	1	PS	FOLOTYN	1	Intravenous (not otherwise s	UNK	D				022468	23	3	19476494						Injection		PRALATREXATE
194764943	2	SS	ISTODAX	1	Unknown	1 Cyclical	D					23	3	19476494								ROMIDEPSIN
194765851	1	PS	FOLOTYN	1	Intravenous (not otherwise s	30 MILLIGRAM/SQ. METER	U	U			022468	21	2	19476585				30	MG/M**2	INJECTION		PRALATREXATE
194765851	2	C	CHOP	1	Unknown	UNK	U					21	2	19476585								CYCLOPHOSPHAMIDE\DOXORUBICIN\PREDNISONE\VINCRISTINE
194765851	3	C	LEUCOVORIN.	1	Unknown	UNK	U					21	2	19476585								LEUCOVORIN
194789151	1	PS	FOLOTYN	1	Intravenous (not otherwise s	300 MILLIGRAM/SQ. METER, DAILY	U	U			022468	21	3	19478915				300	MG/M**2	INJECTION		PRALATREXATE
194789151	2	C	CYCLOPHOSPHAMIDE.	1	Unknown	UNK	U					21	3	19478915								CYCLOPHOSPHAMIDE
194789151	3	C	VINCRISTINE	1	Unknown	UNK	U					21	3	19478915								VINCRISTINE
194789151	4	C	PREDNISOLONE.	1	Unknown	UNK	U					21	3	19478915								PREDNISOLONE
194789151	5	C	LEUCOVORIN.	1	Unknown	UNK	U					21	3	19478915								LEUCOVORIN
194789151	6	C	ADRIACIN	1	Unknown	UNK	U					21	3	19478915								DOXORUBICIN HYDROCHLORIDE
194789172	1	PS	FOLOTYN	1	Intravenous (not otherwise s	UNK	D				022468	23	3	19478917						Injection		PRALATREXATE
194789172	2	SS	FORODESINE HYDROCHLORIDE	1	Intravenous (not otherwise s	UNK	D					23	3	19478917						Capsule		FORODESINE HYDROCHLORIDE
194789771	1	PS	FOLOTYN	1	Intravenous (not otherwise s	ADMINISTERED EIGHT TIMES DURING TREATMENT PERIOD		U			022468	21	3	19478977						INJECTION		PRALATREXATE
194789771	2	C	LEUCOVORIN.	1	Unknown	UNK	U					21	3	19478977								LEUCOVORIN
194811691	1	PS	FOLOTYN	1	Intravenous (not otherwise s	30 MILLIGRAM/SQ. METER, DAILY	U	U			022468	21	3	19481169				30	MG/M**2	INJECTION		PRALATREXATE
194811691	10	C	PREDNISONE.	1	Unknown	UNK	U					21	3	19481169								PREDNISONE
194811691	11	C	LEUCOVORIN.	1	Unknown	UNK						21	3	19481169								LEUCOVORIN
194811691	2	SS	FOLOTYN	1	Intravenous (not otherwise s	30 MILLIGRAM/SQ. METER, DAILY	U	U			022468	21	3	19481169				30	MG/M**2	INJECTION		PRALATREXATE
194811691	3	SS	FOLOTYN	1	Intravenous (not otherwise s	30 MILLIGRAM/SQ. METER, DAILY	U	U			022468	21	3	19481169				30	MG/M**2	INJECTION		PRALATREXATE
194811691	4	SS	FOLOTYN	1	Intravenous (not otherwise s	30 MILLIGRAM/SQ. METER, DAILY	U	U			022468	21	3	19481169				30	MG/M**2	INJECTION		PRALATREXATE
194811691	5	SS	FOLOTYN	1	Intravenous (not otherwise s	30 MILLIGRAM/SQ. METER, DAILY	U	U			022468	21	3	19481169				30	MG/M**2	INJECTION		PRALATREXATE
194811691	6	C	VINCRISTINE SULFATE.	1	Unknown	UNK	U					21	3	19481169								VINCRISTINE SULFATE
194811691	7	C	G?CSF	1	Unknown	UNK	U					21	3	19481169								GRANULOCYTE COLONY-STIMULATING FACTOR NOS
194811691	8	C	CYCLOPHOSPHAMIDE.	1	Unknown	UNK	U					21	3	19481169								CYCLOPHOSPHAMIDE
194811691	9	C	ADRIACIN	1	Unknown	UNK	U					21	3	19481169								DOXORUBICIN HYDROCHLORIDE
194852942	1	PS	PRALATREXATE	1	Intravenous (not otherwise s	UNK	U	U			022468	25	1	19485294						Injection		PRALATREXATE
194852942	2	SS	FORODESINE HYDROCHLORIDE	1	Oral	UNK		U				25	1	19485294						Capsule		FORODESINE HYDROCHLORIDE
195011971	1	PS	FOLOTYN	1	Intravenous (not otherwise s	30 MILLIGRAM/SQ. METER, DAILY	Y				022468	21	3	19501197				30	MG/M**2	INJECTION		PRALATREXATE
195011971	2	SS	FOLOTYN	1	Intravenous (not otherwise s	30 MILLIGRAM/SQ. METER, DAILY	Y				022468	21	3	19501197				30	MG/M**2	INJECTION		PRALATREXATE
195011971	3	SS	FOLOTYN	1	Intravenous (not otherwise s	30 MILLIGRAM/SQ. METER, DAILY	Y				022468	21	3	19501197				30	MG/M**2	INJECTION		PRALATREXATE
195011971	4	SS	FOLOTYN	1	Intravenous (not otherwise s	30 MILLIGRAM/SQ. METER, DAILY	Y				022468	21	3	19501197				30	MG/M**2	INJECTION		PRALATREXATE
195011971	5	SS	FOLOTYN	1	Intravenous (not otherwise s	30 MILLIGRAM/SQ. METER, DAILY	Y				022468	21	3	19501197				30	MG/M**2	INJECTION		PRALATREXATE
195011971	6	C	VITAMIN B12	1	Unknown	UNK	Y					21	3	19501197								CYANOCOBALAMIN
195011971	7	C	FOLIC ACID.	1	Unknown	UNK	U					21	3	19501197								FOLIC ACID
195328822	1	PS	PRALATREXATE	1	Unknown	UNK	D				022468	23	3	19532882								PRALATREXATE
195328822	10	C	ABILIFY	1	Unknown	UNK	U					23	3	19532882								ARIPIPRAZOLE
195328822	11	C	DIPHENHYDRAMINE HYDROCHLORIDE;ZINC ACETATE	1	Unknown	UNK	U					23	3	19532882
195328822	12	C	FLUCONAZOLE	1	Unknown	UNK	U	U				23	3	19532882								FLUCONAZOLE
195328822	13	C	LEVOTHYROXINE SODIUM	1	Unknown	UNK						23	3	19532882								LEVOTHYROXINE SODIUM
195328822	14	C	DIMETHICONE\LOPERAMIDE HYDROCHLORIDE	1	Unknown	UNK	U	U				23	3	19532882								DIMETHICONE\LOPERAMIDE HYDROCHLORIDE
195328822	15	C	PREDNISONE	1	Unknown	50 milligram, Once a Day						23	3	19532882				50	MG		QD	PREDNISONE
195328822	16	C	PROCHLORPERAZINE	1	Unknown	UNK						23	3	19532882								PROCHLORPERAZINE
195328822	2	SS	METHOTREXATE	1	Unknown	UNK	D				210454	23	3	19532882								METHOTREXATE
195328822	3	SS	ADCETRIS	1	Intravenous (not otherwise s	1.8 milligram/kilogram, 21 units in one day	D					23	3	19532882				1.8	MG/KG			BRENTUXIMAB VEDOTIN
195328822	4	SS	ADCETRIS	1	Intravenous (not otherwise s	1.8 milligram/kilogram	D					23	3	19532882				1.8	MG/KG			BRENTUXIMAB VEDOTIN
195328822	5	SS	BEXAROTENE	1	Unknown	UNK	D					23	3	19532882								BEXAROTENE
195328822	6	SS	DENILEUKIN DIFTITOX	1	Unknown	UNK	D					23	3	19532882								DENILEUKIN DIFTITOX
195328822	7	SS	INTERFERON ALFA-2B	1	Unknown	UNK	D					23	3	19532882								INTERFERON ALFA-2B
195328822	8	SS	INTERFERON GAMMA	1	Unknown	UNK	D					23	3	19532882								INTERFERON GAMMA
195328822	9	SS	VORINOSTAT	1	Unknown	UNK	D					23	3	19532882								VORINOSTAT
195742331	1	PS	FOLOTYN	1	Intravenous (not otherwise s	UNK	U	U			022468	21	3	19574233						INJECTION		PRALATREXATE
195849582	1	PS	FOLOTYN	1	Intravenous (not otherwise s	two times every Week	D				022468	23	1	19584958						Injection		PRALATREXATE
196040218	1	PS	FOLOTYN	1	Intravenous (not otherwise s	45 milligram, Daily	D				022468	21	4	19604021	1656	MG		45	MG	Injection		PRALATREXATE
196040218	2	SS	FOLOTYN	1	Intravenous (not otherwise s	50 milligram, Daily	D				022468	21	4	19604021	1656	MG		50	MG	Injection		PRALATREXATE
196040218	3	SS	FOLOTYN	1	Intravenous (not otherwise s	46 milligram, Every Week	D				022468	21	4	19604021	1656	MG		46	MG	Injection	/WK	PRALATREXATE
196073462	1	PS	FOLOTYN	1	Intravenous (not otherwise s	36 milligram	D				022468	21	4	19607346				36	MG	Injection		PRALATREXATE
196117621	1	PS	PRALATREXATE	1	Unknown	UNK	D				022468	21	3	19611762								PRALATREXATE
196117621	2	SS	GEMCITABINE.	1	Unknown	UNK	D					21	3	19611762								GEMCITABINE
196117621	3	SS	IMIQUIMOD.	1	Topical	UNK	D					21	3	19611762								IMIQUIMOD
196117621	4	C	BRENTUXIMAB	1	Unknown	1.8 MILLIGRAM/KILOGRAM EVERY THREE WEEKS						21	3	19611762				1.8	MG/KG	INFUSION		BRENTUXIMAB VEDOTIN
196733511	1	PS	FOLOTYN	1	Intravenous (not otherwise s	30 MILLIGRAM/SQ. METER	N				022468	21	3	19673351				30	MG/M**2	INJECTION		PRALATREXATE
196773612	1	PS	FOLOTYN	1	Unknown	800	U	U			022468	21	3	19677361								PRALATREXATE
196826572	1	PS	FOLOTYN	1	Unknown	UNK					022468	21	3	19682657								PRALATREXATE
196826572	2	SS	FOLOTYN	1	Unknown	750					022468	21	3	19682657								PRALATREXATE
196827342	1	PS	FOLOTYN	1	Unknown	UNK					022468	21	3	19682734								PRALATREXATE
196827342	2	SS	FOLOTYN	1	Unknown	30 WITH UNKNOWN UNITS (SECOND LINE TREATMENT)					022468	21	3	19682734								PRALATREXATE
196827922	1	PS	FOLOTYN	1	Unknown	DOSE: 30 (UNSPECIFIED UNITS)					022468	21	3	19682792								PRALATREXATE
196827932	1	PS	FOLOTYN	1	Unknown	1	U	U			022468	21	3	19682793								PRALATREXATE
196831882	1	PS	FOLOTYN	1	Unknown	STARTING AND ENDING DOSE WAS 30 (UNSPECIFIED UNITS)	U	U			022468	21	3	19683188								PRALATREXATE
196877702	1	PS	FOLOTYN	1	Unknown	50	U	U			022468	21	3	19687770								PRALATREXATE
196877912	1	PS	FOLOTYN	1	Unknown	UNK	U	U			022468	21	3	19687791								PRALATREXATE
196895552	1	PS	FOLOTYN	1	Unknown	UNK	U	U			022468	21	3	19689555								PRALATREXATE
196895552	2	SS	FOLOTYN	1	Unknown	30	U	U			022468	21	3	19689555								PRALATREXATE
196895932	1	PS	FOLOTYN	1	Unknown	30 WITH UNKNOWN UNITS					022468	21	3	19689593								PRALATREXATE
196928362	1	PS	FOLOTYN	1	Unknown	30	U	U			022468	21	3	19692836								PRALATREXATE
196946787	1	PS	FOLOTYN	1	Intravenous (not otherwise s	50 milligram, Every Week	Y				022468	22	1	19694678				50	MG	Injection	/WK	PRALATREXATE
196946787	2	SS	FOLOTYN	1	Intravenous (not otherwise s	60 milligram, Daily	Y				022468	22	1	19694678				60	MG	Injection		PRALATREXATE
196946787	3	SS	FOLOTYN	1	Intravenous (not otherwise s	50 milligram	Y				022468	22	1	19694678				50	MG	Injection		PRALATREXATE
196965113	1	PS	FOLOTYN	1	Unknown	UNK					022468	21	3	19696511								PRALATREXATE
196965113	2	SS	FOLOTYN	1	Unknown	30 WITH UNKNOWN UNITS (SECOND LINE TREATMENT)					022468	21	3	19696511								PRALATREXATE
197282761	1	PS	FOLOTYN	1	Intravenous (not otherwise s	UNK, WEEKLY	D				022468	21	3	19728276						INJECTION		PRALATREXATE
197291711	1	PS	FOLOTYN	1	Intravenous (not otherwise s	20 MG/M2, UNK	U	U	UNK		022468	21	3	19729171				20	MG/M**2	INJECTION		PRALATREXATE
197291711	2	SS	MUNDESINE	1	Oral	UNK	Y	U				21	3	19729171						CAPSULE		FORODESINE HYDROCHLORIDE
197291711	3	SS	MUNDESINE	1	Oral	UNK	Y	U				21	3	19729171						CAPSULE		FORODESINE HYDROCHLORIDE
197291711	4	C	LEUCOVORIN.	1	Unknown	UNK	U					21	3	19729171								LEUCOVORIN
197423541	1	PS	FOLOTYN	1	Intravenous (not otherwise s	15 MILLIGRAM/SQ. METER	Y	U			022468	21	3	19742354				15	MG/M**2	INJECTION		PRALATREXATE
197888083	1	PS	FOLOTYN	1	Intravenous (not otherwise s	30 milligram/sq. meter,weekly	N				022468	21	4	19788808				30	MG/M**2	Injection		PRALATREXATE
197888083	10	SS	FOLOTYN	1	Intravenous (not otherwise s	30 milligram/sq. meter,single	N				022468	21	4	19788808				30	MG/M**2	Injection		PRALATREXATE
197888083	11	SS	FOLOTYN	1	Intravenous (not otherwise s	30 milligram/sq. meter,single	N				022468	21	4	19788808				30	MG/M**2	Injection		PRALATREXATE
197888083	12	SS	FOLOTYN	1	Intravenous (not otherwise s	UNK,single	N				022468	21	4	19788808						Injection		PRALATREXATE
197888083	13	SS	FOLOTYN	1	Unknown	30 milligram/sq. meter	N				022468	21	4	19788808				30	MG/M**2	Injection		PRALATREXATE
197888083	14	SS	FOLOTYN	1	Intravenous (not otherwise s	UNK,weekly	N				022468	21	4	19788808						Injection		PRALATREXATE
197888083	15	SS	FOLOTYN	1	Unknown	30 milligram/sq. meter	N				022468	21	4	19788808				30	MG/M**2	Injection		PRALATREXATE
197888083	16	SS	FOLOTYN	1	Intravenous (not otherwise s	30 milligram/sq. meter,single	N				022468	21	4	19788808				30	MG/M**2	Injection		PRALATREXATE
197888083	17	SS	FOLIC ACID	1	Unknown	UNK						21	4	19788808								FOLIC ACID
197888083	18	SS	VITAMIN B12	1	Unknown	UNK						21	4	19788808								CYANOCOBALAMIN
197888083	2	SS	FOLOTYN	1	Intravenous (not otherwise s	30 milligram/sq. meter,single	N				022468	21	4	19788808				30	MG/M**2	Injection		PRALATREXATE
197888083	3	SS	FOLOTYN	1	Intravenous (not otherwise s	30 milligram/sq. meter,weeklyweekly	N				022468	21	4	19788808				30	MG/M**2	Injection		PRALATREXATE
197888083	4	SS	FOLOTYN	1	Intravenous (not otherwise s	30 milligram/sq. meter,single	N				022468	21	4	19788808				30	MG/M**2	Injection		PRALATREXATE
197888083	5	SS	FOLOTYN	1	Intravenous (not otherwise s	30 milligram/sq. meter,weekly	N				022468	21	4	19788808				30	MG/M**2	Injection		PRALATREXATE
197888083	6	SS	FOLOTYN	1	Intravenous (not otherwise s	30 milligram/sq. meter,weekly	N				022468	21	4	19788808				30	MG/M**2	Injection		PRALATREXATE
197888083	7	SS	FOLOTYN	1	Intravenous (not otherwise s	30 milligram/sq. meter,weekly	N				022468	21	4	19788808				30	MG/M**2	Injection		PRALATREXATE
197888083	8	SS	FOLOTYN	1	Intravenous (not otherwise s	30 milligram/sq. meter,weekly	N				022468	21	4	19788808				30	MG/M**2	Injection		PRALATREXATE
197888083	9	SS	FOLOTYN	1	Intravenous (not otherwise s	30 milligram/sq. meter,single	N				022468	21	4	19788808				30	MG/M**2	Injection		PRALATREXATE
198398923	1	PS	FOLOTYN	1	Intravenous (not otherwise s	49 milligram, Every Week	Y	Y			022468	21	4	19839892				49	MG	Injection	/WK	PRALATREXATE
198398923	2	C	LEUCOVORIN CALCIUM	1	Unknown	UNK	U					21	4	19839892								LEUCOVORIN CALCIUM
198398923	3	C	FUROSEMIDE	1	Unknown	UNK	U					21	4	19839892								FUROSEMIDE
198398923	4	C	IRINOTECAN	1	Unknown	UNK	U					21	4	19839892								IRINOTECAN
198398923	5	C	ONDANSETRON	1	Unknown	UNK	U					21	4	19839892								ONDANSETRON
198398923	6	C	OXALIPLATIN	1	Unknown	UNK	U					21	4	19839892								OXALIPLATIN
198698044	1	PS	PRALATREXATE	1	Intravenous (not otherwise s	30 milligram/sq. meter, Daily	Y				022468	25	1	19869804				30	MG/M**2	Injection		PRALATREXATE
198883051	1	PS	PRALATREXATE	1	Intravenous (not otherwise s		D					21	3	19888305				30	MG/M**2		1X	PRALATREXATE
198883051	2	C	AUGMENTIN	1								21	3	19888305								AMOXICILLIN\CLAVULANATE POTASSIUM
198883051	3	C	PENICILLIN	1								21	3	19888305								PENICILLIN
198974752	1	PS	FOLOTYN	1	Intravenous (not otherwise s	UNK	U	U			022468	21	4	19897475						Injection		PRALATREXATE
198974752	2	C	ISTODAX	1	Unknown	UNK	U					21	4	19897475								ROMIDEPSIN
198974752	3	C	FORODESINE HYDROCHLORIDE	1	Unknown	UNK	U					21	4	19897475						Capsule		FORODESINE HYDROCHLORIDE
198977372	1	PS	FOLOTYN	1	Intravenous (not otherwise s	30 milligram/sq. meter, Daily	Y				022468	21	4	19897737				30	MG/M**2	Injection		PRALATREXATE
198977372	2	SS	FOLOTYN	1	Intravenous (not otherwise s	30 milligram/sq. meter, Daily	Y				022468	21	4	19897737				30	MG/M**2	Injection		PRALATREXATE
198977372	3	SS	FOLOTYN	1	Intravenous (not otherwise s	30 milligram/sq. meter, Daily	Y				022468	21	4	19897737				30	MG/M**2	Injection		PRALATREXATE
198977372	4	SS	FOLOTYN	1	Intravenous (not otherwise s	15 milligram/sq. meter, Daily	Y				022468	21	4	19897737				15	MG/M**2	Injection		PRALATREXATE
198977372	5	SS	FOLOTYN	1	Intravenous (not otherwise s	15 milligram/sq. meter, Daily	Y				022468	21	4	19897737				15	MG/M**2	Injection		PRALATREXATE
198977372	6	SS	FOLOTYN	1	Intravenous (not otherwise s	15 milligram/sq. meter, Once a Day	Y				022468	21	4	19897737				15	MG/M**2	Injection	QD	PRALATREXATE
198977372	7	C	FOLIC ACID	1	Oral	UNK	Y					21	4	19897737								FOLIC ACID
198977372	8	C	FOLIC ACID	1	Unknown	UNK	Y					21	4	19897737								FOLIC ACID
198977372	9	C	VITAMIN B12	1	Unknown	UNK	Y					21	4	19897737								CYANOCOBALAMIN
198992322	1	PS	FOLOTYN	1	Unknown	UNK		U			022468	21	4	19899232						Injection		PRALATREXATE
198992322	2	SS	FORODESINE HYDROCHLORIDE	1	Unknown	UNK		U				21	4	19899232						Capsule		FORODESINE HYDROCHLORIDE
198992322	3	C	ETOPOSIDE	1	Unknown	UNK	U					21	4	19899232								ETOPOSIDE
198992322	4	C	IFOSFAMIDE	1	Unknown	UNK	U					21	4	19899232								IFOSFAMIDE
198992322	5	C	CARBOPLATIN	1	Unknown	UNK	U					21	4	19899232								CARBOPLATIN
198992322	6	C	ISTODAX	1	Unknown	UNK	U					21	4	19899232								ROMIDEPSIN
198992322	7	C	DEXAMETHASONE	1	Unknown	UNK	U					21	4	19899232								DEXAMETHASONE
199391581	1	PS	FOLOTYN	1	Intravenous (not otherwise s	30 milligram/sq. meter, Every Week	Y				022468	21	4	19939158	510	UG/M**2		30	MG/M**2	Injection	/WK	PRALATREXATE
199391581	2	SS	FOLOTYN	1	Intravenous (not otherwise s	30 milligram/sq. meter, Every Week	Y				022468	21	4	19939158	510	UG/M**2		30	MG/M**2	Injection	/WK	PRALATREXATE
199391581	3	SS	FOLOTYN	1	Intravenous (not otherwise s	30 milligram/sq. meter, Every Week	Y				022468	21	4	19939158	510	UG/M**2		30	MG/M**2	Injection	/WK	PRALATREXATE
199391581	4	SS	FOLOTYN	1	Intravenous (not otherwise s	30 milligram/sq. meter, Every Week	Y				022468	21	4	19939158	510	UG/M**2		30	MG/M**2	Injection	/WK	PRALATREXATE
199391581	5	SS	FOLOTYN	1	Intravenous (not otherwise s	30 milligram/sq. meter, Every Week	Y				022468	21	4	19939158	510	UG/M**2		30	MG/M**2	Injection	/WK	PRALATREXATE
199391581	6	SS	FOLOTYN	1	Intravenous (not otherwise s	30 milligram/sq. meter, Every Week	Y				022468	21	4	19939158	510	UG/M**2		30	MG/M**2	Injection	/WK	PRALATREXATE
199391581	7	C	FOLIC ACID	1	Unknown	UNK						21	4	19939158								FOLIC ACID
199391581	8	C	VITAMIN B12	1	Unknown	UNK						21	4	19939158								CYANOCOBALAMIN
199465421	1	PS	PRALATREXATE	1	Intravenous (not otherwise s	UNK	Y				022468	21	4	19946542						Injection		PRALATREXATE
199607741	1	PS	FOLOTYN	1	Intravenous (not otherwise s	30 milligram/sq. meter	Y				022468	21	4	19960774				30	MG/M**2	Injection		PRALATREXATE
200280362	1	PS	FOLOTYN	1	Intravenous (not otherwise s	30 milligram/sq. meter	Y				022468	21	4	20028036				30	MG/M**2	Injection		PRALATREXATE
200280362	2	C	FOLIC ACID	1	Unknown	UNK	Y					21	4	20028036								FOLIC ACID
200280362	3	C	VITAMIN B12	1	Unknown	UNK	Y					21	4	20028036								CYANOCOBALAMIN
200280592	1	PS	FOLOTYN	1	Intravenous (not otherwise s	30 milligram/sq. meter	Y				022468	22	1	20028059				30	MG/M**2	Injection		PRALATREXATE
200280592	2	SS	FOLOTYN	1	Intravenous (not otherwise s	UNK ((administration on 15DEC2020, 22DEC2020 and 28DEC2020)	Y				022468	22	1	20028059						Injection		PRALATREXATE
200280592	3	C	FOLIC ACID	1	Unknown	UNK	U					22	1	20028059								FOLIC ACID
200280592	4	C	VITAMIN B12	1	Intramuscular	UNK	U					22	1	20028059								CYANOCOBALAMIN
200558941	1	PS	FOLOTYN	1	Intravenous (not otherwise s	30 milligram/sq. meter	Y				022468	21	4	20055894				30	MG/M**2	Injection		PRALATREXATE
200558941	2	SS	FOLOTYN	1	Intravenous (not otherwise s	15 milligram/sq. meter	Y				022468	21	4	20055894				15	MG/M**2	Injection		PRALATREXATE
200558941	3	SS	PREDNISOLONE	1	Unknown	UNK						21	4	20055894								PREDNISOLONE
200558941	4	C	FOLIC ACID	1	Unknown	UNK	U					21	4	20055894								FOLIC ACID
200558941	5	C	VITAMIN B12	1	Unknown	UNK	U					21	4	20055894								CYANOCOBALAMIN
200728961	1	PS	FOLOTYN	1	Unknown	UNK	U	U			022468	21	4	20072896								PRALATREXATE
200728971	1	PS	FOLOTYN	1	Unknown	UNK	D				022468	21	4	20072897						Injection		PRALATREXATE
200781082	1	PS	FOLOTYN	1	Intravenous (not otherwise s	30 milligram/sq. meter	D				022468	21	4	20078108				30	MG/M**2	Injection		PRALATREXATE
200781082	2	SS	FOLOTYN	1	Intravenous (not otherwise s	30 milligram/sq. meter	D				022468	21	4	20078108				30	MG/M**2	Injection		PRALATREXATE
200781082	3	C	FOLIC ACID	1	Unknown	UNK						21	4	20078108								FOLIC ACID
200781082	4	C	PREDNISOLONE	1	Unknown	UNK						21	4	20078108								PREDNISOLONE
200781082	5	C	VITAMIN B12	1	Unknown	UNK						21	4	20078108								CYANOCOBALAMIN
200851062	1	PS	FOLOTYN	1	Intravenous (not otherwise s	30 milligram/sq. meter	N				022468	22	1	20085106				30	MG/M**2	Injection		PRALATREXATE
200851062	2	C	FOLIC ACID	1	Unknown	UNK	U					22	1	20085106								FOLIC ACID
200851062	3	C	VITAMIN B12	1	Unknown	UNK	U					22	1	20085106								CYANOCOBALAMIN
201435711	1	PS	FOLOTYN	1	Unknown	UNK	D				022468	21	4	20143571						Injection		PRALATREXATE
201687043	1	PS	FOLOTYN	1	Intravenous (not otherwise s	30 milligram/sq. meter	Y				022468	22	2	20168704	900	MG/M**2		30	MG/M**2	Injection		PRALATREXATE
201687043	10	SS	FOLOTYN	1	Intravenous (not otherwise s	30 milligram/sq. meter	Y				022468	22	2	20168704	900	MG/M**2		30	MG/M**2	Injection		PRALATREXATE
201687043	11	SS	FOLOTYN	1	Intravenous (not otherwise s	30 milligram/sq. meter	Y				022468	22	2	20168704	900	MG/M**2		30	MG/M**2	Injection		PRALATREXATE
201687043	12	SS	FOLOTYN	1	Intravenous (not otherwise s	30 milligram/sq. meter, Once a Day	Y				022468	22	2	20168704	900	MG/M**2		30	MG/M**2	Injection	QD	PRALATREXATE
201687043	13	SS	FOLOTYN	1	Intravenous (not otherwise s	30 milligram/sq. meter, Once a Day	Y				022468	22	2	20168704	900	MG/M**2		30	MG/M**2	Injection	QD	PRALATREXATE
201687043	14	SS	FOLOTYN	1	Intravenous (not otherwise s	30 milligram/sq. meter, Once a Day	Y				022468	22	2	20168704	900	MG/M**2		30	MG/M**2	Injection	QD	PRALATREXATE
201687043	15	SS	FOLOTYN	1	Intravenous (not otherwise s	30 milligram/sq. meter, Once a Day	Y				022468	22	2	20168704	900	MG/M**2		30	MG/M**2	Injection	QD	PRALATREXATE
201687043	16	SS	FOLOTYN	1	Intravenous (not otherwise s	30 milligram/sq. meter, Once a Day	Y				022468	22	2	20168704	900	MG/M**2		30	MG/M**2	Injection	QD	PRALATREXATE
201687043	17	SS	FOLOTYN	1	Intravenous (not otherwise s	30 milligram/sq. meter, Once a Day	Y				022468	22	2	20168704	900	MG/M**2		30	MG/M**2	Injection	QD	PRALATREXATE
201687043	18	SS	FOLOTYN	1	Intravenous (not otherwise s	30 milligram/sq. meter, Once a Day	Y				022468	22	2	20168704	900	MG/M**2		30	MG/M**2	Injection	QD	PRALATREXATE
201687043	19	SS	FOLOTYN	1	Intravenous (not otherwise s	30 milligram/sq. meter, Once a Day	Y				022468	22	2	20168704	900	MG/M**2		30	MG/M**2	Injection	QD	PRALATREXATE
201687043	2	SS	FOLOTYN	1	Intravenous (not otherwise s	30 milligram/sq. meter	Y				022468	22	2	20168704	900	MG/M**2		30	MG/M**2	Injection		PRALATREXATE
201687043	20	SS	FOLOTYN	1	Intravenous (not otherwise s	30 milligram/sq. meter, Once a Day	Y				022468	22	2	20168704	900	MG/M**2		30	MG/M**2	Injection	QD	PRALATREXATE
201687043	21	SS	FOLOTYN	1	Intravenous (not otherwise s	30 milligram/sq. meter, Once a Day	Y				022468	22	2	20168704	900	MG/M**2		30	MG/M**2	Injection	QD	PRALATREXATE
201687043	22	SS	FOLOTYN	1	Intravenous (not otherwise s	30 milligram/sq. meter, Once a Day	Y				022468	22	2	20168704	900	MG/M**2		30	MG/M**2	Injection	QD	PRALATREXATE
201687043	23	SS	FOLOTYN	1	Intravenous (not otherwise s	30 milligram/sq. meter, Once a Day	Y				022468	22	2	20168704	900	MG/M**2		30	MG/M**2	Injection	QD	PRALATREXATE
201687043	24	SS	FOLOTYN	1	Intravenous (not otherwise s	30 milligram/sq. meter, Once a Day	Y				022468	22	2	20168704	900	MG/M**2		30	MG/M**2	Injection	QD	PRALATREXATE
201687043	25	SS	FOLOTYN	1	Intravenous (not otherwise s	30 milligram/sq. meter, Once a Day	Y				022468	22	2	20168704	900	MG/M**2		30	MG/M**2	Injection	QD	PRALATREXATE
201687043	26	SS	FOLOTYN	1	Intravenous (not otherwise s	30 milligram/sq. meter, Once a Day	Y				022468	22	2	20168704	900	MG/M**2		30	MG/M**2	Injection	QD	PRALATREXATE
201687043	27	SS	FOLOTYN	1	Intravenous (not otherwise s	30 milligram/sq. meter, Once a Day	Y				022468	22	2	20168704	900	MG/M**2		30	MG/M**2	Injection	QD	PRALATREXATE
201687043	28	SS	FOLOTYN	1	Intravenous (not otherwise s	30 milligram/sq. meter	Y				022468	22	2	20168704	900	MG/M**2		30	MG/M**2	Injection		PRALATREXATE
201687043	29	SS	FOLOTYN	1	Intravenous (not otherwise s	30 milligram/sq. meter	Y				022468	22	2	20168704	900	MG/M**2		30	MG/M**2	Injection		PRALATREXATE
201687043	3	SS	FOLOTYN	1	Intravenous (not otherwise s	30 milligram/sq. meter	Y				022468	22	2	20168704	900	MG/M**2		30	MG/M**2	Injection		PRALATREXATE
201687043	30	SS	DEXAMETHASONE SODIUM PHOSPHATE	1	Intravenous (not otherwise s	UNK	U					22	2	20168704								DEXAMETHASONE SODIUM PHOSPHATE
201687043	31	C	FOLIC ACID	1	Oral	UNK						22	2	20168704								FOLIC ACID
201687043	32	C	VITAMIN B12	1	Intramuscular	UNK						22	2	20168704								CYANOCOBALAMIN
201687043	4	SS	FOLOTYN	1	Intravenous (not otherwise s	30 milligram/sq. meter	Y				022468	22	2	20168704	900	MG/M**2		30	MG/M**2	Injection		PRALATREXATE
201687043	5	SS	FOLOTYN	1	Intravenous (not otherwise s	30 milligram/sq. meter	Y				022468	22	2	20168704	900	MG/M**2		30	MG/M**2	Injection		PRALATREXATE
201687043	6	SS	FOLOTYN	1	Intravenous (not otherwise s	30 milligram/sq. meter	Y				022468	22	2	20168704	900	MG/M**2		30	MG/M**2	Injection		PRALATREXATE
201687043	7	SS	FOLOTYN	1	Intravenous (not otherwise s	30 milligram/sq. meter	Y				022468	22	2	20168704	900	MG/M**2		30	MG/M**2	Injection		PRALATREXATE
201687043	8	SS	FOLOTYN	1	Intravenous (not otherwise s	30 milligram/sq. meter	Y				022468	22	2	20168704	900	MG/M**2		30	MG/M**2	Injection		PRALATREXATE
201687043	9	SS	FOLOTYN	1	Intravenous (not otherwise s	30 milligram/sq. meter	Y				022468	22	2	20168704	900	MG/M**2		30	MG/M**2	Injection		PRALATREXATE
201971191	1	PS	FOLOTYN	1	Intravenous (not otherwise s	UNK	D				022468	21	4	20197119						Injection		PRALATREXATE
202030581	1	PS	FOLOTYN	1	Intravenous (not otherwise s	UNK					022468	21	4	20203058						Injection		PRALATREXATE
202030581	2	C	FOLIC ACID	1	Oral	UNK	U					21	4	20203058								FOLIC ACID
202630071	1	PS	FOLOTYN	1	Unknown	UNK	U				022468	21	4	20263007						Injection		PRALATREXATE
203023812	1	PS	FOLOTYN	1	Intravenous (not otherwise s	30 milligram/sq. meter	D				022468	22	2	20302381				30	MG/M**2	Injection		PRALATREXATE
203023812	10	C	FOLIC ACID	1	Oral	UNK	D					22	2	20302381								FOLIC ACID
203023812	11	C	PREDONINE	1	Unknown	UNK	D					22	2	20302381								PREDNISOLONE
203023812	12	C	PREDONINE	1	Unknown	UNK	D					22	2	20302381								PREDNISOLONE
203023812	2	SS	FOLOTYN	1	Intravenous (not otherwise s	30 milligram/sq. meter	D				022468	22	2	20302381				30	MG/M**2	Injection		PRALATREXATE
203023812	3	SS	FOLOTYN	1	Unknown	30 milligram/sq. meter	D				022468	22	2	20302381				30	MG/M**2	Injection		PRALATREXATE
203023812	4	SS	FOLOTYN	1	Unknown	30 milligram/sq. meter	D				022468	22	2	20302381				30	MG/M**2	Injection		PRALATREXATE
203023812	5	SS	FOLOTYN	1	Unknown	30 milligram/sq. meter	D				022468	22	2	20302381				30	MG/M**2	Injection		PRALATREXATE
203023812	6	SS	FOLOTYN	1	Unknown	30 milligram/sq. meter	D				022468	22	2	20302381				30	MG/M**2	Injection		PRALATREXATE
203023812	7	SS	FOLOTYN	1	Unknown	30 milligram/sq. meter	D				022468	22	2	20302381				30	MG/M**2	Injection		PRALATREXATE
203023812	8	SS	FOLOTYN	1	Unknown	30 milligram/sq. meter	D				022468	22	2	20302381				30	MG/M**2	Injection		PRALATREXATE
203023812	9	SS	FOLOTYN	1	Intravenous (not otherwise s	30 milligram/sq. meter	D				022468	22	2	20302381				30	MG/M**2	Injection		PRALATREXATE
203028901	1	PS	FOLOTYN	1	Intravenous (not otherwise s	25 milligram/sq. meter	D				022468	22	1	20302890				25	MG/M**2	Injection		PRALATREXATE
203028901	2	SS	FOLOTYN	1	Intravenous (not otherwise s	25 milligram/sq. meter	D				022468	22	1	20302890				25	MG/M**2	Injection		PRALATREXATE
203028901	3	SS	FOLOTYN	1	Intravenous (not otherwise s	25 milligram/sq. meter	D				022468	22	1	20302890				25	MG/M**2	Injection		PRALATREXATE
203028901	4	SS	FOLOTYN	1	Intravenous (not otherwise s	25 milligram/sq. meter	D				022468	22	1	20302890				25	MG/M**2	Injection		PRALATREXATE
203028901	5	SS	FOLOTYN	1	Intravenous (not otherwise s	25 milligram/sq. meter	D				022468	22	1	20302890				25	MG/M**2	Injection		PRALATREXATE
203028901	6	C	LEUCOVORIN CALCIUM	1	Oral	30 mg/day; day3-6	D					22	1	20302890				30	MG			LEUCOVORIN CALCIUM
203028901	7	C	FOLIC ACID	1	Oral	UNK	D					22	1	20302890								FOLIC ACID
203028901	8	C	VITAMIN B12	1	Intramuscular	UNK	D					22	1	20302890								CYANOCOBALAMIN
203299672	1	PS	PRALATREXATE	1	Intravenous (not otherwise s	1 dosage form (Once weekly) every week	Y				022468	22	1	20329967						Injection	/WK	PRALATREXATE
203490161	1	PS	FOLOTYN	1	Intravenous (not otherwise s	30 milligram/sq. meter	Y				022468	22	1	20349016				30	MG/M**2	Solution for injection		PRALATREXATE
204825261	1	PS	FOLOTYN	1	Intravenous (not otherwise s	60 milligram, Daily	D				022468	22	1	20482526				60	MG	Injection		PRALATREXATE
204825261	2	C	PEGFILGRASTIM	1	Unknown	UNK	U					22	1	20482526								PEGFILGRASTIM
204825261	3	C	ONDANSETRON	1	Unknown	UNK	U					22	1	20482526								ONDANSETRON
205107272	1	PS	FOLOTYN	1	Intravenous (not otherwise s	49 milligram	D				022468	22	1	20510727				49	MG	Injection		PRALATREXATE
205512271	1	PS	FOLOTYN	1	Intravenous (not otherwise s	30 milligram/sq. meter	Y				022468	22	1	20551227				30	MG/M**2	Injection		PRALATREXATE
205512271	2	SS	FOLOTYN	1	Intravenous (not otherwise s	30 milligram/sq. meter	Y				022468	22	1	20551227				30	MG/M**2	Injection		PRALATREXATE
205512271	3	SS	FOLOTYN	1	Intravenous (not otherwise s	30 milligram/sq. meter	Y				022468	22	1	20551227				30	MG/M**2	Injection		PRALATREXATE
205512271	4	SS	FOLOTYN	1	Intravenous (not otherwise s	30 milligram/sq. meter	Y				022468	22	1	20551227				30	MG/M**2	Injection		PRALATREXATE
205512271	5	SS	FOLOTYN	1	Intravenous (not otherwise s	30 milligram/sq. meter	Y				022468	22	1	20551227				30	MG/M**2	Injection		PRALATREXATE
205512271	6	SS	FOLOTYN	1	Intravenous (not otherwise s	30 milligram/sq. meter	Y				022468	22	1	20551227				30	MG/M**2	Injection		PRALATREXATE
205512271	7	C	FOLIC ACID	1	Unknown	UNK						22	1	20551227								FOLIC ACID
205512271	8	C	VITAMIN B12	1	Unknown	UNK	Y					22	1	20551227								CYANOCOBALAMIN
205570854	1	PS	FOLOTYN	1	Intravenous (not otherwise s	52 milligram, Every Week					022468	22	2	20557085				52	MG	Injection	/WK	PRALATREXATE
205705103	1	PS	FOLOTYN	1	Unknown	30 mg/m2	D				022468	22	3	20570510						Injection		PRALATREXATE
205705103	2	SS	FOLOTYN	1	Unknown	20 mg/m2	D				022468	22	3	20570510						Injection		PRALATREXATE
205705103	3	SS	FOLOTYN	1	Intravenous (not otherwise s	20 mg/m2	D				022468	22	3	20570510						Injection		PRALATREXATE
205705103	4	C	FOLIC ACID	1	Unknown	UNK	U					22	3	20570510								FOLIC ACID
205705103	5	C	CYANOCOBALAMIN	1	Unknown	UNK	U					22	3	20570510						Injection		CYANOCOBALAMIN
206718311	1	PS	FOLOTYN	1	Intravenous (not otherwise s	55 milligram, Once a Day(daily)	D				022468	22	2	20671831				55	MG	Injection	QD	PRALATREXATE
206718311	2	SS	FOLOTYN	1	Intravenous (not otherwise s	55 milligram, Once a Day(daily)	D				022468	22	2	20671831				55	MG	Injection	QD	PRALATREXATE
206718311	3	C	CLEMASTINA	2	Unknown	UNK	U					22	2	20671831
206718311	4	C	PREGABALIN	1	Unknown	UNK	U					22	2	20671831								PREGABALIN
206938013	1	PS	FOLOTYN	1	Unknown	30 milligram/sq. meter	Y				022468	22	3	20693801				30	MG/M**2	Injection		PRALATREXATE
206938013	10	SS	FOLOTYN	1	Intravenous (not otherwise s	30 milligram/sq. meter	Y				022468	22	3	20693801				30	MG/M**2	Injection		PRALATREXATE
206938013	11	SS	FOLOTYN	1	Intravenous (not otherwise s	30 milligram/sq. meter	Y				022468	22	3	20693801				30	MG/M**2	Injection		PRALATREXATE
206938013	12	SS	ISTODAX	1	Intravenous (not otherwise s	20 milligram, weekly	U					22	3	20693801				20	MG			ROMIDEPSIN
206938013	13	C	FOLIC ACID	1	Unknown	UNK	Y					22	3	20693801								FOLIC ACID
206938013	14	C	VITAMIN B12	1	Unknown	UNK	U					22	3	20693801								CYANOCOBALAMIN
206938013	2	SS	FOLOTYN	1	Intravenous (not otherwise s	30 milligram/sq. meter	Y				022468	22	3	20693801				30	MG/M**2	Injection		PRALATREXATE
206938013	3	SS	FOLOTYN	1	Intravenous (not otherwise s	30 milligram/sq. meter	Y				022468	22	3	20693801				30	MG/M**2	Injection		PRALATREXATE
206938013	4	SS	FOLOTYN	1		30 milligram/sq. meter	Y				022468	22	3	20693801				30	MG/M**2	Injection		PRALATREXATE
206938013	5	SS	FOLOTYN	1		30 milligram/sq. meter	Y				022468	22	3	20693801				30	MG/M**2	Injection		PRALATREXATE
206938013	6	SS	FOLOTYN	1	Intravenous (not otherwise s	30 milligram/sq. meter	Y				022468	22	3	20693801				30	MG/M**2	Injection		PRALATREXATE
206938013	7	SS	FOLOTYN	1	Intravenous (not otherwise s	30 milligram/sq. meter	Y				022468	22	3	20693801				30	MG/M**2	Injection		PRALATREXATE
206938013	8	SS	FOLOTYN	1	Intravenous (not otherwise s	30 milligram/sq. meter	Y				022468	22	3	20693801				30	MG/M**2	Injection		PRALATREXATE
206938013	9	SS	FOLOTYN	1	Intravenous (not otherwise s	30 milligram/sq. meter	Y				022468	22	3	20693801				30	MG/M**2	Injection		PRALATREXATE
206991772	1	PS	FOLOTYN	1	Intravenous (not otherwise s	30 milligram/sq. meter, just once	D				022468	24	4	20699177				30	MG/M**2	Injection		PRALATREXATE
206991772	2	C	LEUCOVORIN	1	Unknown	UNK	U					24	4	20699177								LEUCOVORIN\LEUCOVORIN CALCIUM
207038401	1	PS	FOLOTYN	1	Intravenous (not otherwise s	34 mg/m2, single	D				022468	22	2	20703840				34	MG/M**2	Injection		PRALATREXATE
207038401	10	C	DOPAMINE HYDROCHLORIDE	1	Unknown	UNK	D					22	2	20703840						Injection		DOPAMINE HYDROCHLORIDE
207038401	11	C	NAPROXEN SODIUM	1	Oral	300 mg, qd	D					22	2	20703840				300	MG			NAPROXEN SODIUM
207038401	12	C	VITAMINS	1	Oral	2 gram	D					22	2	20703840				2	GM			VITAMINS
207038401	13	C	PREDONINE	1	Oral	15 milligram	D					22	2	20703840				15	MG			PREDNISOLONE
207038401	14	C	REBAMIPIDE	1	Oral	300 milligram,(300 mg, qd) Once a Day	D					22	2	20703840				300	MG		QD	REBAMIPIDE
207038401	15	C	VONOPRAZAN FUMARATE	1	Oral	20 milligram (20 mg, qd), Once a Day	D					22	2	20703840				20	MG		QD	VONOPRAZAN FUMARATE
207038401	16	C	ZOLPIDEM TARTRATE	1	Oral	5 milligram	D					22	2	20703840				5	MG			ZOLPIDEM TARTRATE
207038401	2	SS	FOLOTYN	1	Intravenous (not otherwise s	34 mg/m2, single	D				022468	22	2	20703840				34	MG/M**2	Injection		PRALATREXATE
207038401	3	C	ACYCLOVIR	1	Oral	400 mg, qd	D					22	2	20703840				400	MG			ACYCLOVIR
207038401	4	C	AMLODIPINE	1	Oral	5 milligram	D					22	2	20703840				5	MG			AMLODIPINE BESYLATE
207038401	5	C	ALENDRONATE SODIUM	1	Unknown	35 milligram	D					22	2	20703840				35	MG			ALENDRONATE SODIUM
207038401	6	C	SULFAMETHOXAZOLE\TRIMETHOPRIM	1	Oral	1 dosage form (1 DF, qd), Once a Day	D					22	2	20703840							QD	SULFAMETHOXAZOLE\TRIMETHOPRIM
207038401	7	C	MAGNESIUM OXIDE	1	Oral	1980 milligram,(QD) Once a Day	D					22	2	20703840				1980	MG		QD	MAGNESIUM OXIDE
207038401	8	C	METHYLCOBALAMIN	1	Intramuscular	1 DF, single	D					22	2	20703840								METHYLCOBALAMIN
207038401	9	C	MEROPENEM	1	Unknown	UNK	D					22	2	20703840								MEROPENEM
207039033	1	PS	FOLOTYN	1	Intravenous (not otherwise s	30 mg/m2	D				022468	22	3	20703903						Injection		PRALATREXATE
207039033	2	SS	FORODESINE HYDROCHLORIDE	1	Oral	600 milligram, Once a Day	D					22	3	20703903				600	MG	Capsule	QD	FORODESINE HYDROCHLORIDE
207086382	1	PS	FOLOTYN	1	Unknown	60 milligram, Every Week	Y				022468	22	2	20708638				60	MG	Injection	/WK	PRALATREXATE
207086382	2	SS	FOLOTYN	1	Unknown	40 milligram, every other week	Y				022468	22	2	20708638				40	MG	Injection		PRALATREXATE
207086382	3	SS	FOLOTYN	1	Unknown	40 milligram (2-weeks on, 2-weeks off schedule)	Y				022468	22	2	20708638				40	MG	Injection		PRALATREXATE
207771262	1	PS	FOLOTYN	1	Intravenous (not otherwise s	48 milligram, Every Week	U				022468	22	3	20777126				48	MG	Injection	/WK	PRALATREXATE
208054493	1	PS	FOLOTYN	1	Intravenous (not otherwise s	30 milligram	Y				022468	24	4	20805449				30	MG	Injection		PRALATREXATE
208522082	1	PS	FOLOTYN	1	Intravenous (not otherwise s	48 milligram, Every Week	U				022468	22	2	20852208	576	MG		48	MG	Injection	/WK	PRALATREXATE
208706051	1	PS	FOLOTYN	1	Unknown	UNK			9C007C		022468	22	2	20870605						Injection		PRALATREXATE
209083645	1	PS	FOLOTYN	1	Intravenous (not otherwise s	50 milligram	D				022468	22	3	20908364				50	MG	Injection		PRALATREXATE
209085193	1	PS	FOLOTYN	1	Intravenous (not otherwise s	55 milligram	U				022468	22	3	20908519				55	MG	Injection		PRALATREXATE
209085193	2	SS	FOLOTYN	1	Intravenous (not otherwise s	55 milligram	U				022468	22	3	20908519				55	MG	Injection		PRALATREXATE
209085193	3	C	CLEMASTINA	2	Unknown	UNK	U					22	3	20908519
209085193	4	C	PREGABALIN	1	Unknown	UNK	U					22	3	20908519								PREGABALIN
209306542	1	PS	FOLOTYN	1	Intravenous (not otherwise s	30 milligram/sq. meter, Every Week					022468	22	2	20930654				30	MG/M**2	Injection	/WK	PRALATREXATE
209306542	10	C	VITAMIN B12	1	Unknown	UNK	U					22	2	20930654								CYANOCOBALAMIN
209306542	2	C	ACYCLOVIR	1	Unknown	UNK	U					22	2	20930654								ACYCLOVIR
209306542	3	C	ATORVASTATIN	1	Unknown	UNK	U					22	2	20930654								ATORVASTATIN
209306542	4	C	FOLIC ACID	1	Unknown	UNK	U					22	2	20930654								FOLIC ACID
209306542	5	C	LEUCOVORIN	1	Unknown	UNK	U					22	2	20930654								LEUCOVORIN
209306542	6	C	METHYLCOBALAMIN	1	Unknown	UNK	U					22	2	20930654								METHYLCOBALAMIN
209306542	7	C	SULFASALAZINE	1	Unknown	UNK	U					22	2	20930654								SULFASALAZINE
209306542	8	C	SULFAMETHOXAZOLE\TRIMETHOPRIM	1	Unknown	UNK	U					22	2	20930654								SULFAMETHOXAZOLE\TRIMETHOPRIM
209306542	9	C	MIROGABALIN BESYLATE	1	Unknown	UNK	U					22	2	20930654								MIROGABALIN BESYLATE
209424691	1	PS	FOLOTYN	1	Intravenous (not otherwise s	UNK	D				022468	22	2	20942469						Injection		PRALATREXATE
209424691	2	C	LEUCOVORIN	1	Unknown	UNK	U					22	2	20942469								LEUCOVORIN
210314581	1	PS	FOLOTYN	1	Intravenous (not otherwise s	30 milligram/sq. meter	Y	U			022468	22	3	21031458				30	MG/M**2	Injection		PRALATREXATE
210459001	1	PS	PRALATREXATE	1	Intravenous (not otherwise s	20 milligram/sq. meter, Once a Day	Y				022468	22	3	21045900				20	MG/M**2	Injection	QD	PRALATREXATE
210459001	2	C	LEUCOVORIN CALCIUM	1	Unknown	UNK	U					22	3	21045900								LEUCOVORIN CALCIUM
211700931	1	PS	PRALATREXATE	1	Intravenous (not otherwise s	UNK	D				022468	22	3	21170093						Injection		PRALATREXATE
211700931	2	SS	FORODESINE HYDROCHLORIDE	1	Oral	300 milligram, Two Times a Day	D					22	3	21170093	29400	MG		300	MG	Capsule	BID	FORODESINE HYDROCHLORIDE
211700931	3	SS	FORODESINE HYDROCHLORIDE	1	Oral	600 milligram, Once a Day	D					22	3	21170093	29400	MG		600	MG	Capsule	QD	FORODESINE HYDROCHLORIDE
211700931	4	SS	FORODESINE HYDROCHLORIDE	1	Oral	600 milligram, Two Times a Day	D					22	3	21170093	29400	MG		600	MG	Capsule	BID	FORODESINE HYDROCHLORIDE
211700931	5	C	MOGAMULIZUMAB	1	Unknown	UNK						22	3	21170093						Injection		MOGAMULIZUMAB
211840911	1	PS	FOLOTYN	1	Intravenous (not otherwise s	UNK	Y				022468	22	3	21184091	267	MG/M**2				Injection		PRALATREXATE
211840911	10	SS	FOLOTYN	1	Intravenous (not otherwise s	23 milligram/sq. meter, Once a Day	Y				022468	22	3	21184091	267	MG/M**2		23	MG/M**2	Injection	QD	PRALATREXATE
211840911	11	SS	FOLOTYN	1	Intravenous (not otherwise s	23 milligram/sq. meter, Once a Day	Y				022468	22	3	21184091	267	MG/M**2		23	MG/M**2	Injection	QD	PRALATREXATE
211840911	12	SS	FOLOTYN	1	Intravenous (not otherwise s	23 milligram/sq. meter, Once a Day	Y				022468	22	3	21184091	267	MG/M**2		23	MG/M**2	Injection	QD	PRALATREXATE
211840911	13	SS	FOLOTYN	1	Intravenous (not otherwise s	23 milligram/sq. meter, Once a Day	Y				022468	22	3	21184091	267	MG/M**2		23	MG/M**2	Injection	QD	PRALATREXATE
211840911	14	SS	FOLOTYN	1	Intravenous (not otherwise s	30 milligram/sq. meter	Y				022468	22	3	21184091	267	MG/M**2		30	MG/M**2	Injection		PRALATREXATE
211840911	15	SS	FOLOTYN	1	Intravenous (not otherwise s	30 milligram/sq. meter	Y				022468	22	3	21184091	267	MG/M**2		30	MG/M**2	Injection		PRALATREXATE
211840911	16	SS	FOLOTYN	1	Intravenous (not otherwise s	30 milligram/sq. meter	Y				022468	22	3	21184091	267	MG/M**2		30	MG/M**2	Injection		PRALATREXATE
211840911	17	SS	FOLOTYN	1	Intravenous (not otherwise s	30 milligram/sq. meter	Y				022468	22	3	21184091	267	MG/M**2		30	MG/M**2	Injection		PRALATREXATE
211840911	18	SS	FOLOTYN	1	Intravenous (not otherwise s	30 milligram/sq. meter	Y				022468	22	3	21184091	267	MG/M**2		30	MG/M**2	Injection		PRALATREXATE
211840911	19	SS	FOLOTYN	1	Intravenous (not otherwise s	30 milligram/sq. meter	Y				022468	22	3	21184091	267	MG/M**2		30	MG/M**2	Injection		PRALATREXATE
211840911	2	SS	FOLOTYN	1	Intravenous (not otherwise s	23 milligram/sq. meter, Once a Day	Y				022468	22	3	21184091	267	MG/M**2		23	MG/M**2	Injection	QD	PRALATREXATE
211840911	20	SS	FOLOTYN	1	Intravenous (not otherwise s	30 milligram/sq. meter	Y				022468	22	3	21184091	267	MG/M**2		30	MG/M**2	Injection		PRALATREXATE
211840911	21	SS	FOLOTYN	1	Intravenous (not otherwise s	30 milligram/sq. meter	Y				022468	22	3	21184091	267	MG/M**2		30	MG/M**2	Injection		PRALATREXATE
211840911	22	SS	FOLOTYN	1	Intravenous (not otherwise s	30 milligram/sq. meter	Y				022468	22	3	21184091	267	MG/M**2		30	MG/M**2	Injection		PRALATREXATE
211840911	23	SS	FOLOTYN	1	Intravenous (not otherwise s	30 milligram/sq. meter	Y				022468	22	3	21184091	267	MG/M**2		30	MG/M**2	Injection		PRALATREXATE
211840911	24	C	FOLIC ACID	1	Unknown	UNK	Y					22	3	21184091								FOLIC ACID
211840911	25	C	VITAMIN B12	1	Unknown	UNK	Y					22	3	21184091								CYANOCOBALAMIN
211840911	26	C	PREDNISOLONE	1	Unknown	UNK						22	3	21184091								PREDNISOLONE
211840911	3	SS	FOLOTYN	1	Intravenous (not otherwise s	30 milligram/sq. meter, Once a Day	Y				022468	22	3	21184091	267	MG/M**2		30	MG/M**2	Injection	QD	PRALATREXATE
211840911	4	SS	FOLOTYN	1	Intravenous (not otherwise s	30 milligram/sq. meter, Once a Day	Y				022468	22	3	21184091	267	MG/M**2		30	MG/M**2	Injection	QD	PRALATREXATE
211840911	5	SS	FOLOTYN	1	Intravenous (not otherwise s	23 milligram/sq. meter, Once a Day	Y				022468	22	3	21184091	267	MG/M**2		23	MG/M**2	Injection	QD	PRALATREXATE
211840911	6	SS	FOLOTYN	1	Intravenous (not otherwise s	23 milligram/sq. meter, Once a Day	Y				022468	22	3	21184091	267	MG/M**2		23	MG/M**2	Injection	QD	PRALATREXATE
211840911	7	SS	FOLOTYN	1	Intravenous (not otherwise s	23 milligram/sq. meter, Once a Day	Y				022468	22	3	21184091	267	MG/M**2		23	MG/M**2	Injection	QD	PRALATREXATE
211840911	8	SS	FOLOTYN	1	Intravenous (not otherwise s	23 milligram/sq. meter, Once a Day	Y				022468	22	3	21184091	267	MG/M**2		23	MG/M**2	Injection	QD	PRALATREXATE
211840911	9	SS	FOLOTYN	1	Intravenous (not otherwise s	23 milligram/sq. meter, Once a Day	Y				022468	22	3	21184091	267	MG/M**2		23	MG/M**2	Injection	QD	PRALATREXATE
211926391	1	PS	PRALATREXATE	1	Intravenous (not otherwise s	20 milligram	U				022468	22	3	21192639				20	MG	Injection		PRALATREXATE
212146232	1	PS	PRALATREXATE	1	Intravenous (not otherwise s	30 milligram/sq. meter	Y				022468	22	4	21214623				30	MG/M**2	Injection		PRALATREXATE
212146232	10	SS	PRALATREXATE	1	Intravenous (not otherwise s	30 milligram/sq. meter, single	Y				022468	22	4	21214623				30	MG/M**2	Injection		PRALATREXATE
212146232	11	SS	PRALATREXATE	1	Intravenous (not otherwise s	30 milligram/sq. meter, single	Y				022468	22	4	21214623				30	MG/M**2	Injection		PRALATREXATE
212146232	12	SS	PRALATREXATE	1	Intravenous (not otherwise s	30 milligram/sq. meter, single	Y				022468	22	4	21214623				30	MG/M**2	Injection		PRALATREXATE
212146232	13	SS	PRALATREXATE	1	Intravenous (not otherwise s	30 milligram/sq. meter, single	Y				022468	22	4	21214623				30	MG/M**2	Injection		PRALATREXATE
212146232	14	SS	PRALATREXATE	1	Intravenous (not otherwise s	30 milligram/sq. meter, single	Y				022468	22	4	21214623				30	MG/M**2	Injection		PRALATREXATE
212146232	15	SS	PRALATREXATE	1	Intravenous (not otherwise s	30 milligram/sq. meter, single	Y				022468	22	4	21214623				30	MG/M**2	Injection		PRALATREXATE
212146232	16	SS	PRALATREXATE	1	Intravenous (not otherwise s	30 milligram/sq. meter, single	Y				022468	22	4	21214623				30	MG/M**2	Injection		PRALATREXATE
212146232	17	SS	PRALATREXATE	1	Intravenous (not otherwise s	30 milligram/sq. meter, single	Y				022468	22	4	21214623				30	MG/M**2	Injection		PRALATREXATE
212146232	18	SS	PRALATREXATE	1	Intravenous (not otherwise s	30 milligram/sq. meter, single	Y				022468	22	4	21214623				30	MG/M**2	Injection		PRALATREXATE
212146232	19	SS	PRALATREXATE	1	Intravenous (not otherwise s	30 milligram/sq. meter, single	Y				022468	22	4	21214623				30	MG/M**2	Injection		PRALATREXATE
212146232	2	SS	PRALATREXATE	1	Intravenous (not otherwise s	30 milligram/sq. meter	Y				022468	22	4	21214623				30	MG/M**2	Injection		PRALATREXATE
212146232	20	SS	PRALATREXATE	1	Intravenous (not otherwise s	30 milligram/sq. meter, single	Y				022468	22	4	21214623				30	MG/M**2	Injection		PRALATREXATE
212146232	21	SS	PRALATREXATE	1	Intravenous (not otherwise s	30 milligram/sq. meter, single	Y				022468	22	4	21214623				30	MG/M**2	Injection		PRALATREXATE
212146232	22	SS	PRALATREXATE	1	Intravenous (not otherwise s	30 milligram/sq. meter, single	Y				022468	22	4	21214623				30	MG/M**2	Injection		PRALATREXATE
212146232	23	SS	PRALATREXATE	1	Intravenous (not otherwise s	30 milligram/sq. meter, single	Y				022468	22	4	21214623				30	MG/M**2	Injection		PRALATREXATE
212146232	24	SS	PRALATREXATE	1	Intravenous (not otherwise s	30 milligram/sq. meter, single	Y				022468	22	4	21214623				30	MG/M**2	Injection		PRALATREXATE
212146232	25	SS	PRALATREXATE	1	Intravenous (not otherwise s	30 milligram/sq. meter, single	Y				022468	22	4	21214623				30	MG/M**2	Injection		PRALATREXATE
212146232	26	SS	PRALATREXATE	1	Intravenous (not otherwise s	30 milligram/sq. meter, single	Y				022468	22	4	21214623				30	MG/M**2	Injection		PRALATREXATE
212146232	27	SS	PRALATREXATE	1	Intravenous (not otherwise s	30 milligram/sq. meter, single	Y				022468	22	4	21214623				30	MG/M**2	Injection		PRALATREXATE
212146232	28	SS	PRALATREXATE	1	Intravenous (not otherwise s	30 milligram/sq. meter, single	Y				022468	22	4	21214623				30	MG/M**2	Injection		PRALATREXATE
212146232	29	SS	PRALATREXATE	1	Intravenous (not otherwise s	30 milligram/sq. meter, single	Y				022468	22	4	21214623				30	MG/M**2	Injection		PRALATREXATE
212146232	3	SS	PRALATREXATE	1	Intravenous (not otherwise s	30 milligram/sq. meter	Y				022468	22	4	21214623				30	MG/M**2	Injection		PRALATREXATE
212146232	30	SS	PRALATREXATE	1	Intravenous (not otherwise s	30 milligram/sq. meter, single	Y				022468	22	4	21214623				30	MG/M**2	Injection		PRALATREXATE
212146232	31	SS	PRALATREXATE	1	Intravenous (not otherwise s	30 milligram/sq. meter	Y				022468	22	4	21214623				30	MG/M**2	Injection		PRALATREXATE
212146232	32	SS	PRALATREXATE	1	Intravenous (not otherwise s	30 milligram/sq. meter	Y				022468	22	4	21214623				30	MG/M**2	Injection		PRALATREXATE
212146232	33	C	FOLIC ACID	1	Unknown	UNK						22	4	21214623								FOLIC ACID
212146232	34	C	VITAMIN B12	1	Unknown	UNK						22	4	21214623								CYANOCOBALAMIN
212146232	4	SS	PRALATREXATE	1	Intravenous (not otherwise s	30 milligram/sq. meter	Y				022468	22	4	21214623				30	MG/M**2	Injection		PRALATREXATE
212146232	5	SS	PRALATREXATE	1	Intravenous (not otherwise s	30 milligram/sq. meter	Y				022468	22	4	21214623				30	MG/M**2	Injection		PRALATREXATE
212146232	6	SS	PRALATREXATE	1	Intravenous (not otherwise s	30 milligram/sq. meter	Y				022468	22	4	21214623				30	MG/M**2	Injection		PRALATREXATE
212146232	7	SS	PRALATREXATE	1	Intravenous (not otherwise s	30 milligram/sq. meter	Y				022468	22	4	21214623				30	MG/M**2	Injection		PRALATREXATE
212146232	8	SS	PRALATREXATE	1	Intravenous (not otherwise s	30 milligram/sq. meter, single	Y				022468	22	4	21214623				30	MG/M**2	Injection		PRALATREXATE
212146232	9	SS	PRALATREXATE	1	Intravenous (not otherwise s	30 milligram/sq. meter, single	Y				022468	22	4	21214623				30	MG/M**2	Injection		PRALATREXATE
212151451	1	PS	FOLOTYN	1	Intravenous (not otherwise s	30 milligram/sq. meter, Every Week	U				022468	22	3	21215145	12.822	MG/M**2		30	MG/M**2	Injection	/WK	PRALATREXATE
212151451	10	SS	FOLOTYN	1	Intravenous (not otherwise s	30 milligram/sq. meter, Every Week	U				022468	22	3	21215145	12.822	MG/M**2		30	MG/M**2	Injection	/WK	PRALATREXATE
212151451	11	SS	FOLOTYN	1	Intravenous (not otherwise s	30 milligram/sq. meter, Every Week	U				022468	22	3	21215145	12.822	MG/M**2		30	MG/M**2	Injection	/WK	PRALATREXATE
212151451	12	SS	FOLOTYN	1	Intravenous (not otherwise s	30 milligram/sq. meter, Every Week	U				022468	22	3	21215145	12.822	MG/M**2		30	MG/M**2	Injection	/WK	PRALATREXATE
212151451	13	SS	FOLOTYN	1	Intravenous (not otherwise s	30 milligram/sq. meter, Every Week	U				022468	22	3	21215145	12.822	MG/M**2		30	MG/M**2	Injection	/WK	PRALATREXATE
212151451	14	SS	FORODESINE HYDROCHLORIDE	1	Oral	UNK	Y					22	3	21215145						Capsule		FORODESINE HYDROCHLORIDE
212151451	15	SS	FORODESINE HYDROCHLORIDE	1	Oral	UNK	Y					22	3	21215145						Capsule		FORODESINE HYDROCHLORIDE
212151451	16	C	FOLIC ACID	1	Oral	UNK	Y					22	3	21215145								FOLIC ACID
212151451	17	C	METHYLCOBALAMIN	1	Oral	3 dosage form, Once a Day	Y					22	3	21215145						Tablet	QD	METHYLCOBALAMIN
212151451	2	SS	FOLOTYN	1	Intravenous (not otherwise s	30 milligram/sq. meter, Every Week	U				022468	22	3	21215145	12.822	MG/M**2		30	MG/M**2	Injection	/WK	PRALATREXATE
212151451	3	SS	FOLOTYN	1	Intravenous (not otherwise s	30 milligram/sq. meter, Every Week	U				022468	22	3	21215145	12.822	MG/M**2		30	MG/M**2	Injection	/WK	PRALATREXATE
212151451	4	SS	FOLOTYN	1	Intravenous (not otherwise s	30 milligram/sq. meter, Every Week	U				022468	22	3	21215145	12.822	MG/M**2		30	MG/M**2	Injection	/WK	PRALATREXATE
212151451	5	SS	FOLOTYN	1	Intravenous (not otherwise s	30 milligram/sq. meter, Every Week	U				022468	22	3	21215145	12.822	MG/M**2		30	MG/M**2	Injection	/WK	PRALATREXATE
212151451	6	SS	FOLOTYN	1	Unknown	30 milligram/sq. meter, Every Week	U				022468	22	3	21215145	12.822	MG/M**2		30	MG/M**2	Injection	/WK	PRALATREXATE
212151451	7	SS	FOLOTYN	1	Intravenous (not otherwise s	30 milligram/sq. meter, Every Week	U				022468	22	3	21215145	12.822	MG/M**2		30	MG/M**2	Injection	/WK	PRALATREXATE
212151451	8	SS	FOLOTYN	1	Intravenous (not otherwise s	30 milligram/sq. meter, Every Week	U				022468	22	3	21215145	12.822	MG/M**2		30	MG/M**2	Injection	/WK	PRALATREXATE
212151451	9	SS	FOLOTYN	1	Intravenous (not otherwise s	30 milligram/sq. meter, Every Week	U				022468	22	3	21215145	12.822	MG/M**2		30	MG/M**2	Injection	/WK	PRALATREXATE
212152332	1	PS	FOLOTYN	1	Intravenous (not otherwise s	30 milligram/sq. meter, Every Week	Y				022468	22	4	21215233	78	MG/M**2		30	MG/M**2	Injection	/WK	PRALATREXATE
212152332	2	C	FOLIC ACID	1	Unknown	UNK	Y					22	4	21215233								FOLIC ACID
212152332	3	C	VITAMIN B12	1	Unknown	UNK	Y					22	4	21215233						Injection		CYANOCOBALAMIN
212637142	1	PS	PRALATREXATE	1	Intravenous (not otherwise s	30 milligram/sq. meter, weekly	N				022468	22	4	21263714				30	MG/M**2	Injection		PRALATREXATE
212637142	2	C	FOLIC ACID	1	Unknown	UNK	U					22	4	21263714								FOLIC ACID
212907301	1	PS	FOLOTYN	1	Intravenous (not otherwise s	20 milligram					022468	22	3	21290730				20	MG	Injection		PRALATREXATE
212907301	2	C	LEUCOVORIN	1	Unknown	150 milligram, 3 Times a Day	U					22	3	21290730				150	MG		TID	LEUCOVORIN
212910691	1	PS	FOLOTYN	1	Intravenous (not otherwise s	20 milligram					022468	22	3	21291069				20	MG	Injection		PRALATREXATE
212910691	2	C	LEUCOVORIN	1	Unknown	UNK	U					22	3	21291069								LEUCOVORIN
212924452	1	PS	FOLOTYN	1	Intravenous (not otherwise s	20 milligram/sq. meter, Every Week	Y				022468	22	4	21292445				20	MG/M**2	Injection	/WK	PRALATREXATE
212924452	2	SS	FOLOTYN	1	Intravenous (not otherwise s	30 milligram/sq. meter, Every Week	Y				022468	22	4	21292445				30	MG/M**2	Injection	/WK	PRALATREXATE
212924452	3	C	FOLIC ACID	1	Unknown	UNK	U					22	4	21292445								FOLIC ACID
212924452	4	C	METHYLCOBALAMIN	1	Unknown	UNK	U					22	4	21292445								METHYLCOBALAMIN
212924452	5	C	DECADRON	1	Unknown	UNK	U					22	4	21292445								DEXAMETHASONE
212924452	6	C	CYCLOPHOSPHAMIDE	1	Unknown	UNK	U					22	4	21292445								CYCLOPHOSPHAMIDE
212924452	7	C	DOXORUBICIN	1	Unknown	UNK	U					22	4	21292445								DOXORUBICIN
212924452	8	C	PREDNISOLONE	1	Unknown	UNK	U					22	4	21292445								PREDNISOLONE
212924452	9	C	VINCRISTINE	1	Unknown	UNK	U					22	4	21292445								VINCRISTINE
213257951	1	PS	FOLOTYN	1	Intravenous (not otherwise s	30 milligram/sq. meter, Every Week	N				022468	22	3	21325795	30	MG/M**2		30	MG/M**2	Injection	/WK	PRALATREXATE
213257951	2	SS	FOLOTYN	1	Intravenous (not otherwise s	30 milligram/sq. meter, Every Week	N				022468	22	3	21325795	30	MG/M**2		30	MG/M**2	Injection	/WK	PRALATREXATE
213257951	3	SS	FOLOTYN	1	Intravenous (not otherwise s	30 milligram/sq. meter, Every Week	N				022468	22	3	21325795	30	MG/M**2		30	MG/M**2	Injection	/WK	PRALATREXATE
213257951	4	SS	FOLOTYN	1	Intravenous (not otherwise s	30 milligram/sq. meter, Every Week	N				022468	22	3	21325795	30	MG/M**2		30	MG/M**2	Injection	/WK	PRALATREXATE
213257951	5	SS	FOLOTYN	1	Intravenous (not otherwise s	30 milligram/sq. meter, Every Week	N				022468	22	3	21325795	30	MG/M**2		30	MG/M**2	Injection	/WK	PRALATREXATE
213257951	6	C	FOLIC ACID	1	Oral	UNK						22	3	21325795								FOLIC ACID
213257951	7	C	VITAMIN B12	1	Intramuscular	UNK						22	3	21325795						Injection		CYANOCOBALAMIN
213526481	1	PS	FOLOTYN	1	Intravenous (not otherwise s	UNK					022468	22	3	21352648						Injection		PRALATREXATE
213526481	2	C	FOLIC ACID	1	Unknown	UNK	U					22	3	21352648								FOLIC ACID
213526481	3	C	VITAMIN B12	1	Unknown	UNK	U					22	3	21352648								CYANOCOBALAMIN
213526481	4	C	LEUCOVORIN CALCIUM	1	Unknown	UNK	U					22	3	21352648								LEUCOVORIN CALCIUM
213526641	1	PS	FOLOTYN	1	Intravenous (not otherwise s	20 milligram					022468	22	3	21352664				20	MG	Injection		PRALATREXATE
213526641	2	C	FOLIC ACID	1	Unknown	UNK	U					22	3	21352664								FOLIC ACID
213526641	3	C	VITAMIN B12	1	Unknown	UNK	U					22	3	21352664								CYANOCOBALAMIN
213526641	4	C	LEUCOVORIN	1	Unknown	UNK	U					22	3	21352664								LEUCOVORIN
213527401	1	PS	FOLOTYN	1	Intravenous (not otherwise s	20 milligram	Y				022468	22	3	21352740				20	MG	Injection		PRALATREXATE
213527401	2	SS	FORODESINE HYDROCHLORIDE	1	Oral	100 milligram, Once a Day						22	3	21352740				100	MG	Capsule	QD	FORODESINE HYDROCHLORIDE
213527581	1	PS	PRALATREXATE	1	Intravenous (not otherwise s	20 milligram					022468	22	3	21352758				20	MG	Injection		PRALATREXATE
213527581	2	C	FOLIC ACID	1	Unknown	UNK	U					22	3	21352758								FOLIC ACID
213527581	3	C	VITAMIN B12	1	Unknown	UNK	U					22	3	21352758								CYANOCOBALAMIN
213527581	4	C	LEUCOVORIN	1	Unknown	UNK	U					22	3	21352758								LEUCOVORIN
213584521	1	PS	FOLOTYN	1	Intravenous (not otherwise s	UNK	U				022468	22	3	21358452						Injection		PRALATREXATE
213584521	2	C	FOLIC ACID	1	Unknown	UNK	U					22	3	21358452								FOLIC ACID
213584521	3	C	LEUCOVORIN	1	Unknown	UNK	U					22	3	21358452								LEUCOVORIN
213584521	4	C	VITAMIN B12	1	Unknown	UNK	U					22	3	21358452								CYANOCOBALAMIN
213621201	1	PS	FOLOTYN	1	Intravenous (not otherwise s	UNK					022468	22	3	21362120						Injection		PRALATREXATE
213621201	2	C	FOLIC ACID	1	Unknown	UNK	U					22	3	21362120								FOLIC ACID
213621201	3	C	VITAMIN B12	1	Unknown	UNK	U					22	3	21362120								CYANOCOBALAMIN
213621201	4	C	LEUCOVORIN CALCIUM	1	Unknown	UNK	U					22	3	21362120								LEUCOVORIN CALCIUM
213838071	1	PS	FOLOTYN	1	Intravenous (not otherwise s	UNK	D				022468	22	3	21383807						Injection		PRALATREXATE
213838071	2	SS	FORODESINE HYDROCHLORIDE	1	Oral	UNK	U					22	3	21383807						Capsule		FORODESINE HYDROCHLORIDE
213838071	3	C	ROMIDEPSIN	1	Unknown	UNK	U					22	3	21383807						Injection		ROMIDEPSIN
213838071	4	C	BRENTUXIMAB VEDOTIN	1	Unknown	UNK	U					22	3	21383807								BRENTUXIMAB VEDOTIN
215172812	1	PS	FOLOTYN	1	Intravenous (not otherwise s	30 milligram/sq. meter, Every Week	D				022468	24	4	21517281				30	MG/M**2	Injection	/WK	PRALATREXATE
215172812	2	SS	DEXAMETHASONE	1	Unknown	5 milligram	D					24	4	21517281				5	MG			DEXAMETHASONE
215172812	3	SS	SOBUZOXANE	1	Unknown	400 milligram, Daily	D					24	4	21517281				400	MG			SOBUZOXANE
215573591	1	PS	FOLOTYN	1	Intravenous (not otherwise s	UNK	U				022468	22	4	21557359						Injection		PRALATREXATE
215573591	2	C	FLUDARABINE	1	Unknown	180 milligram/sq. meter	U					22	4	21557359				180	MG/M**2			FLUDARABINE PHOSPHATE
215573591	3	C	BUSULFAN	1	Unknown	6.4 milligram/kilogram	U					22	4	21557359				6.4	MG/KG			BUSULFAN
215573591	4	C	METHYLPREDNISOLONE	1	Unknown	2 milligram/kilogram	U					22	4	21557359				2	MG/KG			METHYLPREDNISOLONE
215573591	5	C	RITUXIMAB	1	Unknown	UNK	U					22	4	21557359								RITUXIMAB
215573591	6	C	CISPLATIN;DEXAMETHASONE;GEMCITABINE;RITUXIMAB	1	Unknown	UNK	U					22	4	21557359
215574212	1	PS	FOLOTYN	1	Intravenous (not otherwise s	UNK	N				022468	25	1	21557421						Injection		PRALATREXATE
215574291	1	PS	FOLOTYN	1	Intravenous (not otherwise s	UNK	D				022468	22	4	21557429						Injection		PRALATREXATE
215574291	2	C	CYCLOPHOSPHAMIDE	1	Unknown	UNK (6 cycles)	U					22	4	21557429								CYCLOPHOSPHAMIDE
215574291	3	C	DOXORUBICIN HYDROCHLORIDE	1	Unknown	UNK (6 cycles )	U					22	4	21557429								DOXORUBICIN HYDROCHLORIDE
215574291	4	C	VINCRISTINE SULFATE	1	Unknown	UNK (6 cycles )	U					22	4	21557429								VINCRISTINE SULFATE
215574291	5	C	PREDNISONE	1	Unknown	UNK (6 cycles)	U					22	4	21557429								PREDNISONE
216309941	1	PS	FOLOTYN	1	Intravenous (not otherwise s	40 milligram, Every Week(on day, 8, 15, 22, 29, 36)	D				022468	22	4	21630994				40	MG	Injection	/WK	PRALATREXATE
216309941	10	C	CEFTRIAXONE	1	Unknown	UNK	U					22	4	21630994						Injection		CEFTRIAXONE
216309941	11	C	MEROPENEM	1	Unknown	UNK	U					22	4	21630994						Injection		MEROPENEM
216309941	12	C	SOLU-MEDROL	1	Unknown	UNK	U					22	4	21630994						Injection		METHYLPREDNISOLONE SODIUM SUCCINATE
216309941	13	C	NEUROTROPIN	1	Oral	3 dosage form	U					22	4	21630994						Tablet		NEUROTROPIN
216309941	2	C	TELMISARTAN	1	Unknown	UNK	U					22	4	21630994						Tablet		TELMISARTAN
216309941	3	C	SITAGLIPTIN	1	Unknown	UNK	U					22	4	21630994						Tablet		SITAGLIPTIN
216309941	4	C	LIMAPROST	1	Unknown	UNK	U					22	4	21630994						Tablet		LIMAPROST
216309941	5	C	VITAMIN B12	1	Unknown	UNK	U					22	4	21630994								CYANOCOBALAMIN
216309941	6	C	LEUCOVORIN	1	Unknown	UNK	U					22	4	21630994								LEUCOVORIN
216309941	7	C	LEVOFLOXACIN	1	Unknown	UNK	U					22	4	21630994								LEVOFLOXACIN
216309941	8	C	AMPICILLIN AND SULBACTAM	1	Unknown	UNK	U					22	4	21630994						Injection		AMPICILLIN SODIUM\SULBACTAM SODIUM
216309941	9	C	PIPERACILLIN SODIUM\TAZOBACTAM SODIUM	1	Unknown	UNK	U					22	4	21630994						Injection		PIPERACILLIN SODIUM\TAZOBACTAM SODIUM
216313601	1	PS	FOLOTYN	1	Intravenous (not otherwise s	20 milligram/sq. meter, Every Week					022468	22	4	21631360	20	MG/M**2		20	MG/M**2	Injection	/WK	PRALATREXATE
216313601	2	SS	FOLOTYN	1	Intravenous (not otherwise s	15 milligram/sq. meter, Every Week					022468	22	4	21631360	20	MG/M**2		15	MG/M**2	Injection	/WK	PRALATREXATE
216313601	3	SS	FOLOTYN	1	Intravenous (not otherwise s	15 milligram/sq. meter, Every Week					022468	22	4	21631360	20	MG/M**2		15	MG/M**2	Injection	/WK	PRALATREXATE
216313601	4	SS	FOLOTYN	1	Intravenous (not otherwise s	15 milligram/sq. meter, Every Week					022468	22	4	21631360	20	MG/M**2		15	MG/M**2	Injection	/WK	PRALATREXATE
216313601	5	SS	FOLOTYN	1	Intravenous (not otherwise s	15 milligram/sq. meter, Every Week					022468	22	4	21631360	20	MG/M**2		15	MG/M**2	Injection	/WK	PRALATREXATE
216313601	6	SS	FOLOTYN	1	Intravenous (not otherwise s	15 milligram/sq. meter, Every Week					022468	22	4	21631360	20	MG/M**2		15	MG/M**2	Injection	/WK	PRALATREXATE
216313601	7	C	FOLIC ACID	1	Unknown	UNK	U					22	4	21631360								FOLIC ACID
216313601	8	C	VITAMIN B12	1	Unknown	UNK	U					22	4	21631360						Injection		CYANOCOBALAMIN
216376903	1	PS	PRALATREXATE	1	Intravenous (not otherwise s	30 milligram, Every Week					052604	23	1	21637690				30	MG	Injection	/WK	PRALATREXATE
216376903	10	C	ALLEGRA	1	Oral	180 milligram, Once a Day	U					23	1	21637690				180	MG		QD	FEXOFENADINE HYDROCHLORIDE
216376903	11	C	ALLEGRA	1			U					23	1	21637690								FEXOFENADINE HYDROCHLORIDE
216376903	12	C	TRULICITY	1	Subcutaneous	0.5 milliliter, Every Week	U					23	1	21637690				0.5	ML	Injection	/WK	DULAGLUTIDE
216376903	13	C	ULTRAM	1	Unknown	UNK	Y					23	1	21637690						Tablet		TRAMADOL HYDROCHLORIDE
216376903	14	C	MORPHINE	1	Unknown	UNK	Y					23	1	21637690						Tablet		MORPHINE
[truncated: 969 more rows]
