# Supplementary material for: Real-world pharmacovigilance analysis of pralatrexate using the FDA adverse event reporting system database
Source: Front Pharmacol. 2026 Apr 8;17:1773445. doi: 10.3389/fphar.2026.1773445 (PMC13099823; doi:10.3389/fphar.2026.1773445)
Supplement: Supplementary file 4 [file Supplementaryfile2.zip › Supplement Material 2-Raw data/3-raw data(indi_code)-20250524.xlsx]

## Sheet: Sheet1
primaryid	indi_drug_seq	GetDataYear	GetDataQT	caseid	PT_code	soc_name_en	soc_code	hlgt_name_en	hlgt_code	hlt_name_en	hlt_code	pt_name_en
100396972	1	14	3	10039697	10002411	Neoplasms benign, malignant and unspecified (incl cysts and polyps)	10029104	Lymphomas non-Hodgkin's T-cell	10025321	Angiocentric lymphomas	10002412	Angiocentric lymphoma
104039931	1	14	3	10403993	10034626	Neoplasms benign, malignant and unspecified (incl cysts and polyps)	10029104	Lymphomas non-Hodgkin's T-cell	10025321	Peripheral T-cell lymphomas NEC	10034622	Peripheral T-cell lymphoma unspecified refractory
105214101	1	14	4	10521410	10034623	Neoplasms benign, malignant and unspecified (incl cysts and polyps)	10029104	Lymphomas non-Hodgkin's T-cell	10025321	Peripheral T-cell lymphomas NEC	10034622	Peripheral T-cell lymphoma unspecified
105501942	1	15	1	10550194	10034623	Neoplasms benign, malignant and unspecified (incl cysts and polyps)	10029104	Lymphomas non-Hodgkin's T-cell	10025321	Peripheral T-cell lymphomas NEC	10034622	Peripheral T-cell lymphoma unspecified
105694433	1	15	1	10569443	10011677	Neoplasms benign, malignant and unspecified (incl cysts and polyps)	10029104	Lymphomas non-Hodgkin's T-cell	10025321	Mycoses fungoides	10028484	Cutaneous T-cell lymphoma
105694433	10	15	1	10569443	10070592	Surgical and medical procedures	10042613	Therapeutic procedures and supportive care NEC	10043413	Therapeutic procedures NEC	10027700	Product used for unknown indication
105694433	11	15	1	10569443	10070592	Surgical and medical procedures	10042613	Therapeutic procedures and supportive care NEC	10043413	Therapeutic procedures NEC	10027700	Product used for unknown indication
105694433	3	15	1	10569443	10061758	Surgical and medical procedures	10042613	Therapeutic procedures and supportive care NEC	10043413	Chemotherapies	10008442	Chemotherapy
105694433	9	15	1	10569443	10070592	Surgical and medical procedures	10042613	Therapeutic procedures and supportive care NEC	10043413	Therapeutic procedures NEC	10027700	Product used for unknown indication
105694455	1	15	3	10569445	10034623	Neoplasms benign, malignant and unspecified (incl cysts and polyps)	10029104	Lymphomas non-Hodgkin's T-cell	10025321	Peripheral T-cell lymphomas NEC	10034622	Peripheral T-cell lymphoma unspecified
105694455	10	15	3	10569445	10066598	Surgical and medical procedures	10042613	Gastrointestinal therapeutic procedures	10017998	Gastrointestinal therapeutic procedures NEC	10018013	Gastritis prophylaxis
105694455	11	15	3	10569445	10049924	Surgical and medical procedures	10042613	Therapeutic procedures and supportive care NEC	10043413	Antiinfective therapies	10002790	Infection prophylaxis
105694455	3	15	3	10569445	10005630	Investigations	10022891	Enzyme investigations NEC	10014938	Tissue enzyme analyses NEC	10043891	Blood lactate dehydrogenase increased
105694455	4	15	3	10569445	10062237	Renal and urinary disorders	10038359	Renal disorders (excl nephropathies)	10038430	Renal failure and impairment	10038443	Renal impairment
105694455	5	15	3	10569445	10036898	Surgical and medical procedures	10042613	Therapeutic procedures and supportive care NEC	10043413	Prophylactic procedures NEC	10036896	Prophylaxis
105694455	6	15	3	10569445	10021789	Infections and infestations	10021881	Infections - pathogen unspecified	10021879	Infections NEC	10021902	Infection
105694455	7	15	3	10569445	10021789	Infections and infestations	10021881	Infections - pathogen unspecified	10021879	Infections NEC	10021902	Infection
105694455	8	15	3	10569445	10021789	Infections and infestations	10021881	Infections - pathogen unspecified	10021879	Infections NEC	10021902	Infection
105694455	9	15	3	10569445	10021015	Metabolism and nutrition disorders	10027433	Electrolyte and fluid balance conditions	10014412	Potassium imbalance	10036451	Hypokalaemia
107008621	1	15	1	10700862	10034623	Neoplasms benign, malignant and unspecified (incl cysts and polyps)	10029104	Lymphomas non-Hodgkin's T-cell	10025321	Peripheral T-cell lymphomas NEC	10034622	Peripheral T-cell lymphoma unspecified
107599091	1	15	1	10759909	10034623	Neoplasms benign, malignant and unspecified (incl cysts and polyps)	10029104	Lymphomas non-Hodgkin's T-cell	10025321	Peripheral T-cell lymphomas NEC	10034622	Peripheral T-cell lymphoma unspecified
107599111	1	15	1	10759911	10070592	Surgical and medical procedures	10042613	Therapeutic procedures and supportive care NEC	10043413	Therapeutic procedures NEC	10027700	Product used for unknown indication
107599121	1	15	1	10759912	10011677	Neoplasms benign, malignant and unspecified (incl cysts and polyps)	10029104	Lymphomas non-Hodgkin's T-cell	10025321	Mycoses fungoides	10028484	Cutaneous T-cell lymphoma
107599121	2	15	1	10759912	10005861	Investigations	10022891	Metabolic, nutritional and blood gas investigations	10027432	Metabolism tests NEC	10027434	Blood uric acid increased
107599121	3	15	1	10759912	10028116	General disorders and administration site conditions	10018065	General system disorders NEC	10018073	Mucosal findings abnormal	10028114	Mucosal inflammation
107599121	4	15	1	10759912	10005425	Investigations	10022891	Lipid analyses	10024580	Cholesterol analyses	10008651	Blood cholesterol increased
107599121	5	15	1	10759912	10005425	Investigations	10022891	Lipid analyses	10024580	Cholesterol analyses	10008651	Blood cholesterol increased
107599121	6	15	1	10759912	10033371	General disorders and administration site conditions	10018065	General system disorders NEC	10018073	Pain and discomfort NEC	10033372	Pain
107599121	7	15	1	10759912	10020772	Vascular disorders	10047065	Vascular hypertensive disorders	10057166	Vascular hypertensive disorders NEC	10020774	Hypertension
107599151	1	15	1	10759915	10034623	Neoplasms benign, malignant and unspecified (incl cysts and polyps)	10029104	Lymphomas non-Hodgkin's T-cell	10025321	Peripheral T-cell lymphomas NEC	10034622	Peripheral T-cell lymphoma unspecified
107599151	2	15	1	10759915	10070592	Surgical and medical procedures	10042613	Therapeutic procedures and supportive care NEC	10043413	Therapeutic procedures NEC	10027700	Product used for unknown indication
107599151	3	15	1	10759915	10070592	Surgical and medical procedures	10042613	Therapeutic procedures and supportive care NEC	10043413	Therapeutic procedures NEC	10027700	Product used for unknown indication
107599151	4	15	1	10759915	10070592	Surgical and medical procedures	10042613	Therapeutic procedures and supportive care NEC	10043413	Therapeutic procedures NEC	10027700	Product used for unknown indication
108055711	1	15	1	10805571	10034623	Neoplasms benign, malignant and unspecified (incl cysts and polyps)	10029104	Lymphomas non-Hodgkin's T-cell	10025321	Peripheral T-cell lymphomas NEC	10034622	Peripheral T-cell lymphoma unspecified
110840544	1	15	4	11084054	10034623	Neoplasms benign, malignant and unspecified (incl cysts and polyps)	10029104	Lymphomas non-Hodgkin's T-cell	10025321	Peripheral T-cell lymphomas NEC	10034622	Peripheral T-cell lymphoma unspecified
110840544	4	15	4	11084054	10036898	Surgical and medical procedures	10042613	Therapeutic procedures and supportive care NEC	10043413	Prophylactic procedures NEC	10036896	Prophylaxis
110840544	5	15	4	11084054	10020772	Vascular disorders	10047065	Vascular hypertensive disorders	10057166	Vascular hypertensive disorders NEC	10020774	Hypertension
110840544	6	15	4	11084054	10012601	Metabolism and nutrition disorders	10027433	Glucose metabolism disorders (incl diabetes mellitus)	10018424	Diabetes mellitus (incl subtypes)	10012602	Diabetes mellitus
113660412	1	15	3	11366041	10034623	Neoplasms benign, malignant and unspecified (incl cysts and polyps)	10029104	Lymphomas non-Hodgkin's T-cell	10025321	Peripheral T-cell lymphomas NEC	10034622	Peripheral T-cell lymphoma unspecified
113660412	2	15	3	11366041	10019211	Nervous system disorders	10029205	Headaches	10019231	Headaches NEC	10019233	Headache
114013541	1	15	3	11401354	10025310	Neoplasms benign, malignant and unspecified (incl cysts and polyps)	10029104	Lymphomas NEC	10025323	Lymphomas unspecified NEC	10025324	Lymphoma
114013573	1	15	4	11401357	10034623	Neoplasms benign, malignant and unspecified (incl cysts and polyps)	10029104	Lymphomas non-Hodgkin's T-cell	10025321	Peripheral T-cell lymphomas NEC	10034622	Peripheral T-cell lymphoma unspecified
114013573	2	15	4	11401357	10070592	Surgical and medical procedures	10042613	Therapeutic procedures and supportive care NEC	10043413	Therapeutic procedures NEC	10027700	Product used for unknown indication
114013573	3	15	4	11401357	10070592	Surgical and medical procedures	10042613	Therapeutic procedures and supportive care NEC	10043413	Therapeutic procedures NEC	10027700	Product used for unknown indication
114013573	4	15	4	11401357	10070592	Surgical and medical procedures	10042613	Therapeutic procedures and supportive care NEC	10043413	Therapeutic procedures NEC	10027700	Product used for unknown indication
114013573	5	15	4	11401357	10070592	Surgical and medical procedures	10042613	Therapeutic procedures and supportive care NEC	10043413	Therapeutic procedures NEC	10027700	Product used for unknown indication
114013573	6	15	4	11401357	10070592	Surgical and medical procedures	10042613	Therapeutic procedures and supportive care NEC	10043413	Therapeutic procedures NEC	10027700	Product used for unknown indication
114340161	1	15	3	11434016	10034623	Neoplasms benign, malignant and unspecified (incl cysts and polyps)	10029104	Lymphomas non-Hodgkin's T-cell	10025321	Peripheral T-cell lymphomas NEC	10034622	Peripheral T-cell lymphoma unspecified
115567582	1	15	4	11556758	10034623	Neoplasms benign, malignant and unspecified (incl cysts and polyps)	10029104	Lymphomas non-Hodgkin's T-cell	10025321	Peripheral T-cell lymphomas NEC	10034622	Peripheral T-cell lymphoma unspecified
115567582	2	15	4	11556758	10070592	Surgical and medical procedures	10042613	Therapeutic procedures and supportive care NEC	10043413	Therapeutic procedures NEC	10027700	Product used for unknown indication
115567582	3	15	4	11556758	10070592	Surgical and medical procedures	10042613	Therapeutic procedures and supportive care NEC	10043413	Therapeutic procedures NEC	10027700	Product used for unknown indication
115567582	4	15	4	11556758	10070592	Surgical and medical procedures	10042613	Therapeutic procedures and supportive care NEC	10043413	Therapeutic procedures NEC	10027700	Product used for unknown indication
115567582	5	15	4	11556758	10070592	Surgical and medical procedures	10042613	Therapeutic procedures and supportive care NEC	10043413	Therapeutic procedures NEC	10027700	Product used for unknown indication
115567582	6	15	4	11556758	10070592	Surgical and medical procedures	10042613	Therapeutic procedures and supportive care NEC	10043413	Therapeutic procedures NEC	10027700	Product used for unknown indication
116014241	1	15	4	11601424	10034623	Neoplasms benign, malignant and unspecified (incl cysts and polyps)	10029104	Lymphomas non-Hodgkin's T-cell	10025321	Peripheral T-cell lymphomas NEC	10034622	Peripheral T-cell lymphoma unspecified
117055712	1	15	4	11705571	10076309	Injury, poisoning and procedural complications	10022117	Medication errors and other product use errors and issues	10079145	Medication errors, product use errors and issues NEC	10079146	Product use issue
117055712	2	15	4	11705571	10070592	Surgical and medical procedures	10042613	Therapeutic procedures and supportive care NEC	10043413	Therapeutic procedures NEC	10027700	Product used for unknown indication
117055712	3	15	4	11705571	10070592	Surgical and medical procedures	10042613	Therapeutic procedures and supportive care NEC	10043413	Therapeutic procedures NEC	10027700	Product used for unknown indication
117055712	4	15	4	11705571	10070592	Surgical and medical procedures	10042613	Therapeutic procedures and supportive care NEC	10043413	Therapeutic procedures NEC	10027700	Product used for unknown indication
117055712	5	15	4	11705571	10070592	Surgical and medical procedures	10042613	Therapeutic procedures and supportive care NEC	10043413	Therapeutic procedures NEC	10027700	Product used for unknown indication
117055712	6	15	4	11705571	10033371	General disorders and administration site conditions	10018065	General system disorders NEC	10018073	Pain and discomfort NEC	10033372	Pain
117055712	7	15	4	11705571	10070592	Surgical and medical procedures	10042613	Therapeutic procedures and supportive care NEC	10043413	Therapeutic procedures NEC	10027700	Product used for unknown indication
117798902	1	15	4	11779890	10002449	Neoplasms benign, malignant and unspecified (incl cysts and polyps)	10029104	Lymphomas non-Hodgkin's T-cell	10025321	Angioimmunoblastic T-cell lymphomas	10002450	Angioimmunoblastic T-cell lymphoma
117798902	2	15	4	11779890	10066598	Surgical and medical procedures	10042613	Gastrointestinal therapeutic procedures	10017998	Gastrointestinal therapeutic procedures NEC	10018013	Gastritis prophylaxis
117798902	3	15	4	11779890	10057666	Psychiatric disorders	10037175	Anxiety disorders and symptoms	10002861	Anxiety disorders NEC	10068761	Anxiety disorder
117798902	4	15	4	11779890	10036898	Surgical and medical procedures	10042613	Therapeutic procedures and supportive care NEC	10043413	Prophylactic procedures NEC	10036896	Prophylaxis
117798902	5	15	4	11779890	10022437	Psychiatric disorders	10037175	Sleep disorders and disturbances	10040991	Disturbances in initiating and maintaining sleep	10013510	Insomnia
117798902	6	15	4	11779890	10036898	Surgical and medical procedures	10042613	Therapeutic procedures and supportive care NEC	10043413	Prophylactic procedures NEC	10036896	Prophylaxis
117798902	7	15	4	11779890	10010774	Gastrointestinal disorders	10017947	Gastrointestinal motility and defaecation conditions	10017977	Gastrointestinal atonic and hypomotility disorders NEC	10017933	Constipation
118003181	1	15	4	11800318	10034623	Neoplasms benign, malignant and unspecified (incl cysts and polyps)	10029104	Lymphomas non-Hodgkin's T-cell	10025321	Peripheral T-cell lymphomas NEC	10034622	Peripheral T-cell lymphoma unspecified
118003211	1	15	4	11800321	10042971	Neoplasms benign, malignant and unspecified (incl cysts and polyps)	10029104	Lymphomas non-Hodgkin's T-cell	10025321	Anaplastic large cell lymphomas T- and null-cell types	10002235	T-cell lymphoma
118003211	2	15	4	11800321	10070592	Surgical and medical procedures	10042613	Therapeutic procedures and supportive care NEC	10043413	Therapeutic procedures NEC	10027700	Product used for unknown indication
118003221	1	15	4	11800322	10034623	Neoplasms benign, malignant and unspecified (incl cysts and polyps)	10029104	Lymphomas non-Hodgkin's T-cell	10025321	Peripheral T-cell lymphomas NEC	10034622	Peripheral T-cell lymphoma unspecified
118003231	1	15	4	11800323	10034623	Neoplasms benign, malignant and unspecified (incl cysts and polyps)	10029104	Lymphomas non-Hodgkin's T-cell	10025321	Peripheral T-cell lymphomas NEC	10034622	Peripheral T-cell lymphoma unspecified
118003241	1	15	4	11800324	10034623	Neoplasms benign, malignant and unspecified (incl cysts and polyps)	10029104	Lymphomas non-Hodgkin's T-cell	10025321	Peripheral T-cell lymphomas NEC	10034622	Peripheral T-cell lymphoma unspecified
119118002	1	16	2	11911800	10034623	Neoplasms benign, malignant and unspecified (incl cysts and polyps)	10029104	Lymphomas non-Hodgkin's T-cell	10025321	Peripheral T-cell lymphomas NEC	10034622	Peripheral T-cell lymphoma unspecified
122240373	1	16	2	12224037	10034623	Neoplasms benign, malignant and unspecified (incl cysts and polyps)	10029104	Lymphomas non-Hodgkin's T-cell	10025321	Peripheral T-cell lymphomas NEC	10034622	Peripheral T-cell lymphoma unspecified
122240373	4	16	2	12224037	10042128	Gastrointestinal disorders	10017947	Oral soft tissue conditions	10031013	Stomatitis and ulceration	10042129	Stomatitis
122240373	5	16	2	12224037	10042128	Gastrointestinal disorders	10017947	Oral soft tissue conditions	10031013	Stomatitis and ulceration	10042129	Stomatitis
122240373	6	16	2	12224037	10021015	Metabolism and nutrition disorders	10027433	Electrolyte and fluid balance conditions	10014412	Potassium imbalance	10036451	Hypokalaemia
122440492	1	16	3	12244049	10058975	Neoplasms benign, malignant and unspecified (incl cysts and polyps)	10029104	Lymphomas non-Hodgkin's T-cell	10025321	Precursor T-lymphoblastic lymphomas/leukaemias	10036544	Natural killer-cell lymphoblastic lymphoma
122440492	3	16	3	12244049	10070592	Surgical and medical procedures	10042613	Therapeutic procedures and supportive care NEC	10043413	Therapeutic procedures NEC	10027700	Product used for unknown indication
122440492	4	16	3	12244049	10070592	Surgical and medical procedures	10042613	Therapeutic procedures and supportive care NEC	10043413	Therapeutic procedures NEC	10027700	Product used for unknown indication
122487551	1	16	2	12248755	10011677	Neoplasms benign, malignant and unspecified (incl cysts and polyps)	10029104	Lymphomas non-Hodgkin's T-cell	10025321	Mycoses fungoides	10028484	Cutaneous T-cell lymphoma
122705111	1	16	2	12270511	10042971	Neoplasms benign, malignant and unspecified (incl cysts and polyps)	10029104	Lymphomas non-Hodgkin's T-cell	10025321	Anaplastic large cell lymphomas T- and null-cell types	10002235	T-cell lymphoma
122936722	1	16	2	12293672	10034623	Neoplasms benign, malignant and unspecified (incl cysts and polyps)	10029104	Lymphomas non-Hodgkin's T-cell	10025321	Peripheral T-cell lymphomas NEC	10034622	Peripheral T-cell lymphoma unspecified
122936722	10	16	2	12293672	10037660	General disorders and administration site conditions	10018065	Body temperature conditions	10005908	Febrile disorders	10016286	Pyrexia
122936722	2	16	2	12293672	10047942	Investigations	10022891	Haematology investigations (incl blood groups)	10018851	White blood cell analyses	10047938	White blood cell count decreased
122936722	3	16	2	12293672	10029366	Investigations	10022891	Haematology investigations (incl blood groups)	10018851	White blood cell analyses	10047938	Neutrophil count decreased
122936722	4	16	2	12293672	10049924	Surgical and medical procedures	10042613	Therapeutic procedures and supportive care NEC	10043413	Antiinfective therapies	10002790	Infection prophylaxis
122936722	5	16	2	12293672	10052243	Neoplasms benign, malignant and unspecified (incl cysts and polyps)	10029104	Neoplasm related morbidities	10068775	Oncologic complications and emergencies	10030315	Tumour associated fever
122936722	7	16	2	12293672	10000060	Gastrointestinal disorders	10017947	Gastrointestinal signs and symptoms	10018012	Flatulence, bloating and distension	10016770	Abdominal distension
122936722	8	16	2	12293672	10052243	Neoplasms benign, malignant and unspecified (incl cysts and polyps)	10029104	Neoplasm related morbidities	10068775	Oncologic complications and emergencies	10030315	Tumour associated fever
123082881	1	16	2	12308288	10034623	Neoplasms benign, malignant and unspecified (incl cysts and polyps)	10029104	Lymphomas non-Hodgkin's T-cell	10025321	Peripheral T-cell lymphomas NEC	10034622	Peripheral T-cell lymphoma unspecified
123353561	1	16	2	12335356	10011677	Neoplasms benign, malignant and unspecified (incl cysts and polyps)	10029104	Lymphomas non-Hodgkin's T-cell	10025321	Mycoses fungoides	10028484	Cutaneous T-cell lymphoma
123353561	10	16	2	12335356	10070592	Surgical and medical procedures	10042613	Therapeutic procedures and supportive care NEC	10043413	Therapeutic procedures NEC	10027700	Product used for unknown indication
123353561	11	16	2	12335356	10070592	Surgical and medical procedures	10042613	Therapeutic procedures and supportive care NEC	10043413	Therapeutic procedures NEC	10027700	Product used for unknown indication
123353561	12	16	2	12335356	10070592	Surgical and medical procedures	10042613	Therapeutic procedures and supportive care NEC	10043413	Therapeutic procedures NEC	10027700	Product used for unknown indication
123353561	2	16	2	12335356	10076309	Injury, poisoning and procedural complications	10022117	Medication errors and other product use errors and issues	10079145	Medication errors, product use errors and issues NEC	10079146	Product use issue
123353561	3	16	2	12335356	10070592	Surgical and medical procedures	10042613	Therapeutic procedures and supportive care NEC	10043413	Therapeutic procedures NEC	10027700	Product used for unknown indication
123353561	4	16	2	12335356	10070592	Surgical and medical procedures	10042613	Therapeutic procedures and supportive care NEC	10043413	Therapeutic procedures NEC	10027700	Product used for unknown indication
123353561	5	16	2	12335356	10070592	Surgical and medical procedures	10042613	Therapeutic procedures and supportive care NEC	10043413	Therapeutic procedures NEC	10027700	Product used for unknown indication
123353561	6	16	2	12335356	10070592	Surgical and medical procedures	10042613	Therapeutic procedures and supportive care NEC	10043413	Therapeutic procedures NEC	10027700	Product used for unknown indication
123353561	7	16	2	12335356	10070592	Surgical and medical procedures	10042613	Therapeutic procedures and supportive care NEC	10043413	Therapeutic procedures NEC	10027700	Product used for unknown indication
123353561	8	16	2	12335356	10070592	Surgical and medical procedures	10042613	Therapeutic procedures and supportive care NEC	10043413	Therapeutic procedures NEC	10027700	Product used for unknown indication
123353561	9	16	2	12335356	10070592	Surgical and medical procedures	10042613	Therapeutic procedures and supportive care NEC	10043413	Therapeutic procedures NEC	10027700	Product used for unknown indication
123435393	1	18	4	12343539	10034623	Neoplasms benign, malignant and unspecified (incl cysts and polyps)	10029104	Lymphomas non-Hodgkin's T-cell	10025321	Peripheral T-cell lymphomas NEC	10034622	Peripheral T-cell lymphoma unspecified
123605081	1	16	2	12360508	10070592	Surgical and medical procedures	10042613	Therapeutic procedures and supportive care NEC	10043413	Therapeutic procedures NEC	10027700	Product used for unknown indication
125493431	1	16	3	12549343	10002411	Neoplasms benign, malignant and unspecified (incl cysts and polyps)	10029104	Lymphomas non-Hodgkin's T-cell	10025321	Angiocentric lymphomas	10002412	Angiocentric lymphoma
125493431	2	16	3	12549343	10070592	Surgical and medical procedures	10042613	Therapeutic procedures and supportive care NEC	10043413	Therapeutic procedures NEC	10027700	Product used for unknown indication
125493431	3	16	3	12549343	10070592	Surgical and medical procedures	10042613	Therapeutic procedures and supportive care NEC	10043413	Therapeutic procedures NEC	10027700	Product used for unknown indication
125493431	4	16	3	12549343	10070592	Surgical and medical procedures	10042613	Therapeutic procedures and supportive care NEC	10043413	Therapeutic procedures NEC	10027700	Product used for unknown indication
125493431	5	16	3	12549343	10070592	Surgical and medical procedures	10042613	Therapeutic procedures and supportive care NEC	10043413	Therapeutic procedures NEC	10027700	Product used for unknown indication
125493431	6	16	3	12549343	10070592	Surgical and medical procedures	10042613	Therapeutic procedures and supportive care NEC	10043413	Therapeutic procedures NEC	10027700	Product used for unknown indication
125493431	7	16	3	12549343	10070592	Surgical and medical procedures	10042613	Therapeutic procedures and supportive care NEC	10043413	Therapeutic procedures NEC	10027700	Product used for unknown indication
125493431	8	16	3	12549343	10070592	Surgical and medical procedures	10042613	Therapeutic procedures and supportive care NEC	10043413	Therapeutic procedures NEC	10027700	Product used for unknown indication
127605801	1	16	3	12760580	10042971	Neoplasms benign, malignant and unspecified (incl cysts and polyps)	10029104	Lymphomas non-Hodgkin's T-cell	10025321	Anaplastic large cell lymphomas T- and null-cell types	10002235	T-cell lymphoma
127605801	2	16	3	12760580	10070592	Surgical and medical procedures	10042613	Therapeutic procedures and supportive care NEC	10043413	Therapeutic procedures NEC	10027700	Product used for unknown indication
128018761	1	16	3	12801876	10025310	Neoplasms benign, malignant and unspecified (incl cysts and polyps)	10029104	Lymphomas NEC	10025323	Lymphomas unspecified NEC	10025324	Lymphoma
128127541	1	16	4	12812754	10070592	Surgical and medical procedures	10042613	Therapeutic procedures and supportive care NEC	10043413	Therapeutic procedures NEC	10027700	Product used for unknown indication
129656661	1	16	4	12965666	10034623	Neoplasms benign, malignant and unspecified (incl cysts and polyps)	10029104	Lymphomas non-Hodgkin's T-cell	10025321	Peripheral T-cell lymphomas NEC	10034622	Peripheral T-cell lymphoma unspecified
129656661	2	16	4	12965666	10070592	Surgical and medical procedures	10042613	Therapeutic procedures and supportive care NEC	10043413	Therapeutic procedures NEC	10027700	Product used for unknown indication
129656661	3	16	4	12965666	10070592	Surgical and medical procedures	10042613	Therapeutic procedures and supportive care NEC	10043413	Therapeutic procedures NEC	10027700	Product used for unknown indication
129957761	1	16	4	12995776	10042971	Neoplasms benign, malignant and unspecified (incl cysts and polyps)	10029104	Lymphomas non-Hodgkin's T-cell	10025321	Anaplastic large cell lymphomas T- and null-cell types	10002235	T-cell lymphoma
129957761	10	16	4	12995776	10070592	Surgical and medical procedures	10042613	Therapeutic procedures and supportive care NEC	10043413	Therapeutic procedures NEC	10027700	Product used for unknown indication
129957761	11	16	4	12995776	10070592	Surgical and medical procedures	10042613	Therapeutic procedures and supportive care NEC	10043413	Therapeutic procedures NEC	10027700	Product used for unknown indication
129957761	12	16	4	12995776	10070592	Surgical and medical procedures	10042613	Therapeutic procedures and supportive care NEC	10043413	Therapeutic procedures NEC	10027700	Product used for unknown indication
129957761	2	16	4	12995776	10070592	Surgical and medical procedures	10042613	Therapeutic procedures and supportive care NEC	10043413	Therapeutic procedures NEC	10027700	Product used for unknown indication
129957761	3	16	4	12995776	10070592	Surgical and medical procedures	10042613	Therapeutic procedures and supportive care NEC	10043413	Therapeutic procedures NEC	10027700	Product used for unknown indication
129957761	4	16	4	12995776	10070592	Surgical and medical procedures	10042613	Therapeutic procedures and supportive care NEC	10043413	Therapeutic procedures NEC	10027700	Product used for unknown indication
129957761	5	16	4	12995776	10070592	Surgical and medical procedures	10042613	Therapeutic procedures and supportive care NEC	10043413	Therapeutic procedures NEC	10027700	Product used for unknown indication
129957761	6	16	4	12995776	10070592	Surgical and medical procedures	10042613	Therapeutic procedures and supportive care NEC	10043413	Therapeutic procedures NEC	10027700	Product used for unknown indication
129957761	7	16	4	12995776	10070592	Surgical and medical procedures	10042613	Therapeutic procedures and supportive care NEC	10043413	Therapeutic procedures NEC	10027700	Product used for unknown indication
129957761	8	16	4	12995776	10070592	Surgical and medical procedures	10042613	Therapeutic procedures and supportive care NEC	10043413	Therapeutic procedures NEC	10027700	Product used for unknown indication
129957761	9	16	4	12995776	10070592	Surgical and medical procedures	10042613	Therapeutic procedures and supportive care NEC	10043413	Therapeutic procedures NEC	10027700	Product used for unknown indication
129957791	1	16	4	12995779	10034623	Neoplasms benign, malignant and unspecified (incl cysts and polyps)	10029104	Lymphomas non-Hodgkin's T-cell	10025321	Peripheral T-cell lymphomas NEC	10034622	Peripheral T-cell lymphoma unspecified
129957801	1	16	4	12995780	10002227	Neoplasms benign, malignant and unspecified (incl cysts and polyps)	10029104	Lymphomas non-Hodgkin's T-cell	10025321	Anaplastic large cell lymphomas T- and null-cell types	10002235	Anaplastic large cell lymphoma T- and null-cell types
129957801	10	16	4	12995780	10070592	Surgical and medical procedures	10042613	Therapeutic procedures and supportive care NEC	10043413	Therapeutic procedures NEC	10027700	Product used for unknown indication
129957801	12	16	4	12995780	10070592	Surgical and medical procedures	10042613	Therapeutic procedures and supportive care NEC	10043413	Therapeutic procedures NEC	10027700	Product used for unknown indication
129957801	13	16	4	12995780	10070592	Surgical and medical procedures	10042613	Therapeutic procedures and supportive care NEC	10043413	Therapeutic procedures NEC	10027700	Product used for unknown indication
129957801	14	16	4	12995780	10070592	Surgical and medical procedures	10042613	Therapeutic procedures and supportive care NEC	10043413	Therapeutic procedures NEC	10027700	Product used for unknown indication
129957801	3	16	4	12995780	10070592	Surgical and medical procedures	10042613	Therapeutic procedures and supportive care NEC	10043413	Therapeutic procedures NEC	10027700	Product used for unknown indication
129957801	4	16	4	12995780	10070592	Surgical and medical procedures	10042613	Therapeutic procedures and supportive care NEC	10043413	Therapeutic procedures NEC	10027700	Product used for unknown indication
129957801	5	16	4	12995780	10070592	Surgical and medical procedures	10042613	Therapeutic procedures and supportive care NEC	10043413	Therapeutic procedures NEC	10027700	Product used for unknown indication
129957801	6	16	4	12995780	10070592	Surgical and medical procedures	10042613	Therapeutic procedures and supportive care NEC	10043413	Therapeutic procedures NEC	10027700	Product used for unknown indication
129957801	7	16	4	12995780	10070592	Surgical and medical procedures	10042613	Therapeutic procedures and supportive care NEC	10043413	Therapeutic procedures NEC	10027700	Product used for unknown indication
129957801	9	16	4	12995780	10070592	Surgical and medical procedures	10042613	Therapeutic procedures and supportive care NEC	10043413	Therapeutic procedures NEC	10027700	Product used for unknown indication
129957851	1	16	4	12995785	10011677	Neoplasms benign, malignant and unspecified (incl cysts and polyps)	10029104	Lymphomas non-Hodgkin's T-cell	10025321	Mycoses fungoides	10028484	Cutaneous T-cell lymphoma
129957871	1	16	4	12995787	10011677	Neoplasms benign, malignant and unspecified (incl cysts and polyps)	10029104	Lymphomas non-Hodgkin's T-cell	10025321	Mycoses fungoides	10028484	Cutaneous T-cell lymphoma
129957871	2	16	4	12995787	10070592	Surgical and medical procedures	10042613	Therapeutic procedures and supportive care NEC	10043413	Therapeutic procedures NEC	10027700	Product used for unknown indication
129957871	3	16	4	12995787	10070592	Surgical and medical procedures	10042613	Therapeutic procedures and supportive care NEC	10043413	Therapeutic procedures NEC	10027700	Product used for unknown indication
129957871	4	16	4	12995787	10070592	Surgical and medical procedures	10042613	Therapeutic procedures and supportive care NEC	10043413	Therapeutic procedures NEC	10027700	Product used for unknown indication
129957901	1	16	4	12995790	10011677	Neoplasms benign, malignant and unspecified (incl cysts and polyps)	10029104	Lymphomas non-Hodgkin's T-cell	10025321	Mycoses fungoides	10028484	Cutaneous T-cell lymphoma
129957901	3	16	4	12995790	10070592	Surgical and medical procedures	10042613	Therapeutic procedures and supportive care NEC	10043413	Therapeutic procedures NEC	10027700	Product used for unknown indication
132646652	1	17	1	13264665	10011677	Neoplasms benign, malignant and unspecified (incl cysts and polyps)	10029104	Lymphomas non-Hodgkin's T-cell	10025321	Mycoses fungoides	10028484	Cutaneous T-cell lymphoma
132646652	10	17	1	13264665	10070592	Surgical and medical procedures	10042613	Therapeutic procedures and supportive care NEC	10043413	Therapeutic procedures NEC	10027700	Product used for unknown indication
132646652	2	17	1	13264665	10033371	General disorders and administration site conditions	10018065	General system disorders NEC	10018073	Pain and discomfort NEC	10033372	Pain
132646652	3	17	1	13264665	10070592	Surgical and medical procedures	10042613	Therapeutic procedures and supportive care NEC	10043413	Therapeutic procedures NEC	10027700	Product used for unknown indication
132646652	4	17	1	13264665	10028813	Gastrointestinal disorders	10017947	Gastrointestinal signs and symptoms	10018012	Nausea and vomiting symptoms	10028817	Nausea
132646652	5	17	1	13264665	10070592	Surgical and medical procedures	10042613	Therapeutic procedures and supportive care NEC	10043413	Therapeutic procedures NEC	10027700	Product used for unknown indication
132646652	6	17	1	13264665	10070592	Surgical and medical procedures	10042613	Therapeutic procedures and supportive care NEC	10043413	Therapeutic procedures NEC	10027700	Product used for unknown indication
132646652	7	17	1	13264665	10020772	Vascular disorders	10047065	Vascular hypertensive disorders	10057166	Vascular hypertensive disorders NEC	10020774	Hypertension
132646652	8	17	1	13264665	10020772	Vascular disorders	10047065	Vascular hypertensive disorders	10057166	Vascular hypertensive disorders NEC	10020774	Hypertension
132646652	9	17	1	13264665	10070592	Surgical and medical procedures	10042613	Therapeutic procedures and supportive care NEC	10043413	Therapeutic procedures NEC	10027700	Product used for unknown indication
132883202	1	17	1	13288320	10011677	Neoplasms benign, malignant and unspecified (incl cysts and polyps)	10029104	Lymphomas non-Hodgkin's T-cell	10025321	Mycoses fungoides	10028484	Cutaneous T-cell lymphoma
132883202	2	17	1	13288320	10070592	Surgical and medical procedures	10042613	Therapeutic procedures and supportive care NEC	10043413	Therapeutic procedures NEC	10027700	Product used for unknown indication
132883202	3	17	1	13288320	10070592	Surgical and medical procedures	10042613	Therapeutic procedures and supportive care NEC	10043413	Therapeutic procedures NEC	10027700	Product used for unknown indication
137475361	1	17	3	13747536	10011677	Neoplasms benign, malignant and unspecified (incl cysts and polyps)	10029104	Lymphomas non-Hodgkin's T-cell	10025321	Mycoses fungoides	10028484	Cutaneous T-cell lymphoma
137475361	10	17	3	13747536	10070592	Surgical and medical procedures	10042613	Therapeutic procedures and supportive care NEC	10043413	Therapeutic procedures NEC	10027700	Product used for unknown indication
137475361	11	17	3	13747536	10070592	Surgical and medical procedures	10042613	Therapeutic procedures and supportive care NEC	10043413	Therapeutic procedures NEC	10027700	Product used for unknown indication
137475361	12	17	3	13747536	10070592	Surgical and medical procedures	10042613	Therapeutic procedures and supportive care NEC	10043413	Therapeutic procedures NEC	10027700	Product used for unknown indication
137475361	13	17	3	13747536	10070592	Surgical and medical procedures	10042613	Therapeutic procedures and supportive care NEC	10043413	Therapeutic procedures NEC	10027700	Product used for unknown indication
137475361	3	17	3	13747536	10070592	Surgical and medical procedures	10042613	Therapeutic procedures and supportive care NEC	10043413	Therapeutic procedures NEC	10027700	Product used for unknown indication
137475361	4	17	3	13747536	10070592	Surgical and medical procedures	10042613	Therapeutic procedures and supportive care NEC	10043413	Therapeutic procedures NEC	10027700	Product used for unknown indication
137475361	5	17	3	13747536	10070592	Surgical and medical procedures	10042613	Therapeutic procedures and supportive care NEC	10043413	Therapeutic procedures NEC	10027700	Product used for unknown indication
137475361	6	17	3	13747536	10070592	Surgical and medical procedures	10042613	Therapeutic procedures and supportive care NEC	10043413	Therapeutic procedures NEC	10027700	Product used for unknown indication
137475361	7	17	3	13747536	10070592	Surgical and medical procedures	10042613	Therapeutic procedures and supportive care NEC	10043413	Therapeutic procedures NEC	10027700	Product used for unknown indication
137475361	8	17	3	13747536	10070592	Surgical and medical procedures	10042613	Therapeutic procedures and supportive care NEC	10043413	Therapeutic procedures NEC	10027700	Product used for unknown indication
137475361	9	17	3	13747536	10070592	Surgical and medical procedures	10042613	Therapeutic procedures and supportive care NEC	10043413	Therapeutic procedures NEC	10027700	Product used for unknown indication
139783101	1	17	3	13978310	10034623	Neoplasms benign, malignant and unspecified (incl cysts and polyps)	10029104	Lymphomas non-Hodgkin's T-cell	10025321	Peripheral T-cell lymphomas NEC	10034622	Peripheral T-cell lymphoma unspecified
139783101	2	17	3	13978310	10011677	Neoplasms benign, malignant and unspecified (incl cysts and polyps)	10029104	Lymphomas non-Hodgkin's T-cell	10025321	Mycoses fungoides	10028484	Cutaneous T-cell lymphoma
139783101	3	17	3	13978310	10070592	Surgical and medical procedures	10042613	Therapeutic procedures and supportive care NEC	10043413	Therapeutic procedures NEC	10027700	Product used for unknown indication
139783101	4	17	3	13978310	10070592	Surgical and medical procedures	10042613	Therapeutic procedures and supportive care NEC	10043413	Therapeutic procedures NEC	10027700	Product used for unknown indication
140681701	1	17	4	14068170	10034623	Neoplasms benign, malignant and unspecified (incl cysts and polyps)	10029104	Lymphomas non-Hodgkin's T-cell	10025321	Peripheral T-cell lymphomas NEC	10034622	Peripheral T-cell lymphoma unspecified
141004291	1	17	4	14100429	10070592	Surgical and medical procedures	10042613	Therapeutic procedures and supportive care NEC	10043413	Therapeutic procedures NEC	10027700	Product used for unknown indication
141004302	1	18	2	14100430	10070592	Surgical and medical procedures	10042613	Therapeutic procedures and supportive care NEC	10043413	Therapeutic procedures NEC	10027700	Product used for unknown indication
141265971	1	17	4	14126597	10070592	Surgical and medical procedures	10042613	Therapeutic procedures and supportive care NEC	10043413	Therapeutic procedures NEC	10027700	Product used for unknown indication
141579671	1	17	4	14157967	10034623	Neoplasms benign, malignant and unspecified (incl cysts and polyps)	10029104	Lymphomas non-Hodgkin's T-cell	10025321	Peripheral T-cell lymphomas NEC	10034622	Peripheral T-cell lymphoma unspecified
141579671	2	17	4	14157967	10070592	Surgical and medical procedures	10042613	Therapeutic procedures and supportive care NEC	10043413	Therapeutic procedures NEC	10027700	Product used for unknown indication
141579671	3	17	4	14157967	10070592	Surgical and medical procedures	10042613	Therapeutic procedures and supportive care NEC	10043413	Therapeutic procedures NEC	10027700	Product used for unknown indication
141580611	1	17	4	14158061	10034623	Neoplasms benign, malignant and unspecified (incl cysts and polyps)	10029104	Lymphomas non-Hodgkin's T-cell	10025321	Peripheral T-cell lymphomas NEC	10034622	Peripheral T-cell lymphoma unspecified
141580611	2	17	4	14158061	10070592	Surgical and medical procedures	10042613	Therapeutic procedures and supportive care NEC	10043413	Therapeutic procedures NEC	10027700	Product used for unknown indication
141580611	3	17	4	14158061	10070592	Surgical and medical procedures	10042613	Therapeutic procedures and supportive care NEC	10043413	Therapeutic procedures NEC	10027700	Product used for unknown indication
141751703	1	18	4	14175170	10002227	Neoplasms benign, malignant and unspecified (incl cysts and polyps)	10029104	Lymphomas non-Hodgkin's T-cell	10025321	Anaplastic large cell lymphomas T- and null-cell types	10002235	Anaplastic large cell lymphoma T- and null-cell types
141751703	2	18	4	14175170	10070592	Surgical and medical procedures	10042613	Therapeutic procedures and supportive care NEC	10043413	Therapeutic procedures NEC	10027700	Product used for unknown indication
141751722	1	18	1	14175172	10070592	Surgical and medical procedures	10042613	Therapeutic procedures and supportive care NEC	10043413	Therapeutic procedures NEC	10027700	Product used for unknown indication
141751722	10	18	1	14175172	10070592	Surgical and medical procedures	10042613	Therapeutic procedures and supportive care NEC	10043413	Therapeutic procedures NEC	10027700	Product used for unknown indication
141751722	11	18	1	14175172	10070592	Surgical and medical procedures	10042613	Therapeutic procedures and supportive care NEC	10043413	Therapeutic procedures NEC	10027700	Product used for unknown indication
141751722	12	18	1	14175172	10070592	Surgical and medical procedures	10042613	Therapeutic procedures and supportive care NEC	10043413	Therapeutic procedures NEC	10027700	Product used for unknown indication
141751722	13	18	1	14175172	10070592	Surgical and medical procedures	10042613	Therapeutic procedures and supportive care NEC	10043413	Therapeutic procedures NEC	10027700	Product used for unknown indication
141751722	14	18	1	14175172	10070592	Surgical and medical procedures	10042613	Therapeutic procedures and supportive care NEC	10043413	Therapeutic procedures NEC	10027700	Product used for unknown indication
141751722	15	18	1	14175172	10070592	Surgical and medical procedures	10042613	Therapeutic procedures and supportive care NEC	10043413	Therapeutic procedures NEC	10027700	Product used for unknown indication
141751722	16	18	1	14175172	10070592	Surgical and medical procedures	10042613	Therapeutic procedures and supportive care NEC	10043413	Therapeutic procedures NEC	10027700	Product used for unknown indication
141751722	17	18	1	14175172	10070592	Surgical and medical procedures	10042613	Therapeutic procedures and supportive care NEC	10043413	Therapeutic procedures NEC	10027700	Product used for unknown indication
141751722	18	18	1	14175172	10070592	Surgical and medical procedures	10042613	Therapeutic procedures and supportive care NEC	10043413	Therapeutic procedures NEC	10027700	Product used for unknown indication
141751722	19	18	1	14175172	10070592	Surgical and medical procedures	10042613	Therapeutic procedures and supportive care NEC	10043413	Therapeutic procedures NEC	10027700	Product used for unknown indication
141751722	2	18	1	14175172	10070592	Surgical and medical procedures	10042613	Therapeutic procedures and supportive care NEC	10043413	Therapeutic procedures NEC	10027700	Product used for unknown indication
141751722	20	18	1	14175172	10070592	Surgical and medical procedures	10042613	Therapeutic procedures and supportive care NEC	10043413	Therapeutic procedures NEC	10027700	Product used for unknown indication
141751722	21	18	1	14175172	10070592	Surgical and medical procedures	10042613	Therapeutic procedures and supportive care NEC	10043413	Therapeutic procedures NEC	10027700	Product used for unknown indication
141751722	4	18	1	14175172	10070592	Surgical and medical procedures	10042613	Therapeutic procedures and supportive care NEC	10043413	Therapeutic procedures NEC	10027700	Product used for unknown indication
141751722	6	18	1	14175172	10070592	Surgical and medical procedures	10042613	Therapeutic procedures and supportive care NEC	10043413	Therapeutic procedures NEC	10027700	Product used for unknown indication
141751722	7	18	1	14175172	10070592	Surgical and medical procedures	10042613	Therapeutic procedures and supportive care NEC	10043413	Therapeutic procedures NEC	10027700	Product used for unknown indication
141751722	8	18	1	14175172	10070592	Surgical and medical procedures	10042613	Therapeutic procedures and supportive care NEC	10043413	Therapeutic procedures NEC	10027700	Product used for unknown indication
141751722	9	18	1	14175172	10070592	Surgical and medical procedures	10042613	Therapeutic procedures and supportive care NEC	10043413	Therapeutic procedures NEC	10027700	Product used for unknown indication
141884342	1	17	4	14188434	10034623	Neoplasms benign, malignant and unspecified (incl cysts and polyps)	10029104	Lymphomas non-Hodgkin's T-cell	10025321	Peripheral T-cell lymphomas NEC	10034622	Peripheral T-cell lymphoma unspecified
141884342	2	17	4	14188434	10070592	Surgical and medical procedures	10042613	Therapeutic procedures and supportive care NEC	10043413	Therapeutic procedures NEC	10027700	Product used for unknown indication
141884342	3	17	4	14188434	10070592	Surgical and medical procedures	10042613	Therapeutic procedures and supportive care NEC	10043413	Therapeutic procedures NEC	10027700	Product used for unknown indication
142165632	1	18	3	14216563	10070592	Surgical and medical procedures	10042613	Therapeutic procedures and supportive care NEC	10043413	Therapeutic procedures NEC	10027700	Product used for unknown indication
142165632	4	18	3	14216563	10036898	Surgical and medical procedures	10042613	Therapeutic procedures and supportive care NEC	10043413	Prophylactic procedures NEC	10036896	Prophylaxis
142165632	5	18	3	14216563	10036898	Surgical and medical procedures	10042613	Therapeutic procedures and supportive care NEC	10043413	Prophylactic procedures NEC	10036896	Prophylaxis
142165632	6	18	3	14216563	10036898	Surgical and medical procedures	10042613	Therapeutic procedures and supportive care NEC	10043413	Prophylactic procedures NEC	10036896	Prophylaxis
142448711	1	17	4	14244871	10034623	Neoplasms benign, malignant and unspecified (incl cysts and polyps)	10029104	Lymphomas non-Hodgkin's T-cell	10025321	Peripheral T-cell lymphomas NEC	10034622	Peripheral T-cell lymphoma unspecified
142931802	1	17	4	14293180	10070592	Surgical and medical procedures	10042613	Therapeutic procedures and supportive care NEC	10043413	Therapeutic procedures NEC	10027700	Product used for unknown indication
142931802	3	17	4	14293180	10036898	Surgical and medical procedures	10042613	Therapeutic procedures and supportive care NEC	10043413	Prophylactic procedures NEC	10036896	Prophylaxis
142931802	4	17	4	14293180	10036898	Surgical and medical procedures	10042613	Therapeutic procedures and supportive care NEC	10043413	Prophylactic procedures NEC	10036896	Prophylaxis
143195861	1	17	4	14319586	10070592	Surgical and medical procedures	10042613	Therapeutic procedures and supportive care NEC	10043413	Therapeutic procedures NEC	10027700	Product used for unknown indication
143195861	2	17	4	14319586	10070592	Surgical and medical procedures	10042613	Therapeutic procedures and supportive care NEC	10043413	Therapeutic procedures NEC	10027700	Product used for unknown indication
143195982	1	18	3	14319598	10034623	Neoplasms benign, malignant and unspecified (incl cysts and polyps)	10029104	Lymphomas non-Hodgkin's T-cell	10025321	Peripheral T-cell lymphomas NEC	10034622	Peripheral T-cell lymphoma unspecified
143195982	2	18	3	14319598	10070592	Surgical and medical procedures	10042613	Therapeutic procedures and supportive care NEC	10043413	Therapeutic procedures NEC	10027700	Product used for unknown indication
143195982	3	18	3	14319598	10070592	Surgical and medical procedures	10042613	Therapeutic procedures and supportive care NEC	10043413	Therapeutic procedures NEC	10027700	Product used for unknown indication
143577482	1	18	1	14357748	10070592	Surgical and medical procedures	10042613	Therapeutic procedures and supportive care NEC	10043413	Therapeutic procedures NEC	10027700	Product used for unknown indication
143577482	3	18	1	14357748	10070592	Surgical and medical procedures	10042613	Therapeutic procedures and supportive care NEC	10043413	Therapeutic procedures NEC	10027700	Product used for unknown indication
143577482	4	18	1	14357748	10070592	Surgical and medical procedures	10042613	Therapeutic procedures and supportive care NEC	10043413	Therapeutic procedures NEC	10027700	Product used for unknown indication
143577482	5	18	1	14357748	10070592	Surgical and medical procedures	10042613	Therapeutic procedures and supportive care NEC	10043413	Therapeutic procedures NEC	10027700	Product used for unknown indication
144478211	1	18	1	14447821	10034623	Neoplasms benign, malignant and unspecified (incl cysts and polyps)	10029104	Lymphomas non-Hodgkin's T-cell	10025321	Peripheral T-cell lymphomas NEC	10034622	Peripheral T-cell lymphoma unspecified
144478211	2	18	1	14447821	10070592	Surgical and medical procedures	10042613	Therapeutic procedures and supportive care NEC	10043413	Therapeutic procedures NEC	10027700	Product used for unknown indication
144478211	3	18	1	14447821	10070592	Surgical and medical procedures	10042613	Therapeutic procedures and supportive care NEC	10043413	Therapeutic procedures NEC	10027700	Product used for unknown indication
145838244	1	19	1	14583824	10002449	Neoplasms benign, malignant and unspecified (incl cysts and polyps)	10029104	Lymphomas non-Hodgkin's T-cell	10025321	Angioimmunoblastic T-cell lymphomas	10002450	Angioimmunoblastic T-cell lymphoma
145838244	10	19	1	14583824	10036898	Surgical and medical procedures	10042613	Therapeutic procedures and supportive care NEC	10043413	Prophylactic procedures NEC	10036896	Prophylaxis
145838244	11	19	1	14583824	10070592	Surgical and medical procedures	10042613	Therapeutic procedures and supportive care NEC	10043413	Therapeutic procedures NEC	10027700	Product used for unknown indication
145838244	3	19	1	14583824	10070592	Surgical and medical procedures	10042613	Therapeutic procedures and supportive care NEC	10043413	Therapeutic procedures NEC	10027700	Product used for unknown indication
145838244	4	19	1	14583824	10070592	Surgical and medical procedures	10042613	Therapeutic procedures and supportive care NEC	10043413	Therapeutic procedures NEC	10027700	Product used for unknown indication
145838244	5	19	1	14583824	10012601	Metabolism and nutrition disorders	10027433	Glucose metabolism disorders (incl diabetes mellitus)	10018424	Diabetes mellitus (incl subtypes)	10012602	Diabetes mellitus
145838244	6	19	1	14583824	10012601	Metabolism and nutrition disorders	10027433	Glucose metabolism disorders (incl diabetes mellitus)	10018424	Diabetes mellitus (incl subtypes)	10012602	Diabetes mellitus
145838244	7	19	1	14583824	10070592	Surgical and medical procedures	10042613	Therapeutic procedures and supportive care NEC	10043413	Therapeutic procedures NEC	10027700	Product used for unknown indication
145838244	8	19	1	14583824	10070592	Surgical and medical procedures	10042613	Therapeutic procedures and supportive care NEC	10043413	Therapeutic procedures NEC	10027700	Product used for unknown indication
145838244	9	19	1	14583824	10070592	Surgical and medical procedures	10042613	Therapeutic procedures and supportive care NEC	10043413	Therapeutic procedures NEC	10027700	Product used for unknown indication
146152631	1	18	1	14615263	10070592	Surgical and medical procedures	10042613	Therapeutic procedures and supportive care NEC	10043413	Therapeutic procedures NEC	10027700	Product used for unknown indication
146309994	1	18	2	14630999	10034623	Neoplasms benign, malignant and unspecified (incl cysts and polyps)	10029104	Lymphomas non-Hodgkin's T-cell	10025321	Peripheral T-cell lymphomas NEC	10034622	Peripheral T-cell lymphoma unspecified
146309994	2	18	2	14630999	10070592	Surgical and medical procedures	10042613	Therapeutic procedures and supportive care NEC	10043413	Therapeutic procedures NEC	10027700	Product used for unknown indication
146309994	3	18	2	14630999	10070592	Surgical and medical procedures	10042613	Therapeutic procedures and supportive care NEC	10043413	Therapeutic procedures NEC	10027700	Product used for unknown indication
146310121	1	18	1	14631012	10070592	Surgical and medical procedures	10042613	Therapeutic procedures and supportive care NEC	10043413	Therapeutic procedures NEC	10027700	Product used for unknown indication
146415422	1	18	2	14641542	10034625	Neoplasms benign, malignant and unspecified (incl cysts and polyps)	10029104	Lymphomas non-Hodgkin's T-cell	10025321	Peripheral T-cell lymphomas NEC	10034622	Peripheral T-cell lymphoma unspecified recurrent
146868951	1	18	1	14686895	10070592	Surgical and medical procedures	10042613	Therapeutic procedures and supportive care NEC	10043413	Therapeutic procedures NEC	10027700	Product used for unknown indication
146868951	2	18	1	14686895	10036898	Surgical and medical procedures	10042613	Therapeutic procedures and supportive care NEC	10043413	Prophylactic procedures NEC	10036896	Prophylaxis
146868951	3	18	1	14686895	10036898	Surgical and medical procedures	10042613	Therapeutic procedures and supportive care NEC	10043413	Prophylactic procedures NEC	10036896	Prophylaxis
146908431	1	18	1	14690843	10070592	Surgical and medical procedures	10042613	Therapeutic procedures and supportive care NEC	10043413	Therapeutic procedures NEC	10027700	Product used for unknown indication
147002852	1	18	2	14700285	10034626	Neoplasms benign, malignant and unspecified (incl cysts and polyps)	10029104	Lymphomas non-Hodgkin's T-cell	10025321	Peripheral T-cell lymphomas NEC	10034622	Peripheral T-cell lymphoma unspecified refractory
147002852	10	18	2	14700285	10042128	Gastrointestinal disorders	10017947	Oral soft tissue conditions	10031013	Stomatitis and ulceration	10042129	Stomatitis
147002852	11	18	2	14700285	10070592	Surgical and medical procedures	10042613	Therapeutic procedures and supportive care NEC	10043413	Therapeutic procedures NEC	10027700	Product used for unknown indication
147002852	12	18	2	14700285	10070592	Surgical and medical procedures	10042613	Therapeutic procedures and supportive care NEC	10043413	Therapeutic procedures NEC	10027700	Product used for unknown indication
147002852	13	18	2	14700285	10070592	Surgical and medical procedures	10042613	Therapeutic procedures and supportive care NEC	10043413	Therapeutic procedures NEC	10027700	Product used for unknown indication
147002852	14	18	2	14700285	10070592	Surgical and medical procedures	10042613	Therapeutic procedures and supportive care NEC	10043413	Therapeutic procedures NEC	10027700	Product used for unknown indication
147002852	15	18	2	14700285	10070592	Surgical and medical procedures	10042613	Therapeutic procedures and supportive care NEC	10043413	Therapeutic procedures NEC	10027700	Product used for unknown indication
147002852	16	18	2	14700285	10070592	Surgical and medical procedures	10042613	Therapeutic procedures and supportive care NEC	10043413	Therapeutic procedures NEC	10027700	Product used for unknown indication
147002852	17	18	2	14700285	10070592	Surgical and medical procedures	10042613	Therapeutic procedures and supportive care NEC	10043413	Therapeutic procedures NEC	10027700	Product used for unknown indication
147002852	18	18	2	14700285	10070592	Surgical and medical procedures	10042613	Therapeutic procedures and supportive care NEC	10043413	Therapeutic procedures NEC	10027700	Product used for unknown indication
147002852	19	18	2	14700285	10028813	Gastrointestinal disorders	10017947	Gastrointestinal signs and symptoms	10018012	Nausea and vomiting symptoms	10028817	Nausea
147002852	20	18	2	14700285	10036898	Surgical and medical procedures	10042613	Therapeutic procedures and supportive care NEC	10043413	Prophylactic procedures NEC	10036896	Prophylaxis
147002852	4	18	2	14700285	10070592	Surgical and medical procedures	10042613	Therapeutic procedures and supportive care NEC	10043413	Therapeutic procedures NEC	10027700	Product used for unknown indication
147002852	5	18	2	14700285	10070592	Surgical and medical procedures	10042613	Therapeutic procedures and supportive care NEC	10043413	Therapeutic procedures NEC	10027700	Product used for unknown indication
147002852	6	18	2	14700285	10070592	Surgical and medical procedures	10042613	Therapeutic procedures and supportive care NEC	10043413	Therapeutic procedures NEC	10027700	Product used for unknown indication
147002852	7	18	2	14700285	10070592	Surgical and medical procedures	10042613	Therapeutic procedures and supportive care NEC	10043413	Therapeutic procedures NEC	10027700	Product used for unknown indication
147002852	8	18	2	14700285	10028813	Gastrointestinal disorders	10017947	Gastrointestinal signs and symptoms	10018012	Nausea and vomiting symptoms	10028817	Nausea
147002852	9	18	2	14700285	10047700	Gastrointestinal disorders	10017947	Gastrointestinal signs and symptoms	10018012	Nausea and vomiting symptoms	10028817	Vomiting
147478811	1	18	2	14747881	10070592	Surgical and medical procedures	10042613	Therapeutic procedures and supportive care NEC	10043413	Therapeutic procedures NEC	10027700	Product used for unknown indication
147478811	2	18	2	14747881	10036898	Surgical and medical procedures	10042613	Therapeutic procedures and supportive care NEC	10043413	Prophylactic procedures NEC	10036896	Prophylaxis
147478811	3	18	2	14747881	10036898	Surgical and medical procedures	10042613	Therapeutic procedures and supportive care NEC	10043413	Prophylactic procedures NEC	10036896	Prophylaxis
147801242	1	18	3	14780124	10034623	Neoplasms benign, malignant and unspecified (incl cysts and polyps)	10029104	Lymphomas non-Hodgkin's T-cell	10025321	Peripheral T-cell lymphomas NEC	10034622	Peripheral T-cell lymphoma unspecified
147801271	1	18	2	14780127	10034623	Neoplasms benign, malignant and unspecified (incl cysts and polyps)	10029104	Lymphomas non-Hodgkin's T-cell	10025321	Peripheral T-cell lymphomas NEC	10034622	Peripheral T-cell lymphoma unspecified
149359942	1	18	2	14935994	10034623	Neoplasms benign, malignant and unspecified (incl cysts and polyps)	10029104	Lymphomas non-Hodgkin's T-cell	10025321	Peripheral T-cell lymphomas NEC	10034622	Peripheral T-cell lymphoma unspecified
149359942	4	18	2	14935994	10036898	Surgical and medical procedures	10042613	Therapeutic procedures and supportive care NEC	10043413	Prophylactic procedures NEC	10036896	Prophylaxis
149359942	5	18	2	14935994	10036898	Surgical and medical procedures	10042613	Therapeutic procedures and supportive care NEC	10043413	Prophylactic procedures NEC	10036896	Prophylaxis
149359942	6	18	2	14935994	10070592	Surgical and medical procedures	10042613	Therapeutic procedures and supportive care NEC	10043413	Therapeutic procedures NEC	10027700	Product used for unknown indication
149359951	1	18	2	14935995	10070592	Surgical and medical procedures	10042613	Therapeutic procedures and supportive care NEC	10043413	Therapeutic procedures NEC	10027700	Product used for unknown indication
149594941	1	18	2	14959494	10073481	Neoplasms benign, malignant and unspecified (incl cysts and polyps)	10029104	Lymphomas non-Hodgkin's T-cell	10025321	Intestinal T-cell lymphomas	10022704	Enteropathy-associated T-cell lymphoma
150014391	1	18	2	15001439	10025310	Neoplasms benign, malignant and unspecified (incl cysts and polyps)	10029104	Lymphomas NEC	10025323	Lymphomas unspecified NEC	10025324	Lymphoma
152820151	1	18	3	15282015	10002227	Neoplasms benign, malignant and unspecified (incl cysts and polyps)	10029104	Lymphomas non-Hodgkin's T-cell	10025321	Anaplastic large cell lymphomas T- and null-cell types	10002235	Anaplastic large cell lymphoma T- and null-cell types
152820161	1	18	4	15282016	10002456	Neoplasms benign, malignant and unspecified (incl cysts and polyps)	10029104	Lymphomas non-Hodgkin's T-cell	10025321	Angioimmunoblastic T-cell lymphomas	10002450	Angioimmunoblastic T-cell lymphoma stage III
152820161	3	18	4	15282016	10002456	Neoplasms benign, malignant and unspecified (incl cysts and polyps)	10029104	Lymphomas non-Hodgkin's T-cell	10025321	Angioimmunoblastic T-cell lymphomas	10002450	Angioimmunoblastic T-cell lymphoma stage III
152820201	1	18	3	15282020	10070592	Surgical and medical procedures	10042613	Therapeutic procedures and supportive care NEC	10043413	Therapeutic procedures NEC	10027700	Product used for unknown indication
152820201	2	18	3	15282020	10036898	Surgical and medical procedures	10042613	Therapeutic procedures and supportive care NEC	10043413	Prophylactic procedures NEC	10036896	Prophylaxis
152820251	1	18	3	15282025	10070592	Surgical and medical procedures	10042613	Therapeutic procedures and supportive care NEC	10043413	Therapeutic procedures NEC	10027700	Product used for unknown indication
153041901	1	18	3	15304190	10025310	Neoplasms benign, malignant and unspecified (incl cysts and polyps)	10029104	Lymphomas NEC	10025323	Lymphomas unspecified NEC	10025324	Lymphoma
153486251	1	18	3	15348625	10070592	Surgical and medical procedures	10042613	Therapeutic procedures and supportive care NEC	10043413	Therapeutic procedures NEC	10027700	Product used for unknown indication
153486251	2	18	3	15348625	10036898	Surgical and medical procedures	10042613	Therapeutic procedures and supportive care NEC	10043413	Prophylactic procedures NEC	10036896	Prophylaxis
153486251	4	18	3	15348625	10036898	Surgical and medical procedures	10042613	Therapeutic procedures and supportive care NEC	10043413	Prophylactic procedures NEC	10036896	Prophylaxis
153533422	1	18	3	15353342	10034623	Neoplasms benign, malignant and unspecified (incl cysts and polyps)	10029104	Lymphomas non-Hodgkin's T-cell	10025321	Peripheral T-cell lymphomas NEC	10034622	Peripheral T-cell lymphoma unspecified
153533422	10	18	3	15353342	10070592	Surgical and medical procedures	10042613	Therapeutic procedures and supportive care NEC	10043413	Therapeutic procedures NEC	10027700	Product used for unknown indication
153533422	11	18	3	15353342	10070592	Surgical and medical procedures	10042613	Therapeutic procedures and supportive care NEC	10043413	Therapeutic procedures NEC	10027700	Product used for unknown indication
153533422	12	18	3	15353342	10070592	Surgical and medical procedures	10042613	Therapeutic procedures and supportive care NEC	10043413	Therapeutic procedures NEC	10027700	Product used for unknown indication
153533422	13	18	3	15353342	10070592	Surgical and medical procedures	10042613	Therapeutic procedures and supportive care NEC	10043413	Therapeutic procedures NEC	10027700	Product used for unknown indication
153533422	14	18	3	15353342	10070592	Surgical and medical procedures	10042613	Therapeutic procedures and supportive care NEC	10043413	Therapeutic procedures NEC	10027700	Product used for unknown indication
153533422	2	18	3	15353342	10070592	Surgical and medical procedures	10042613	Therapeutic procedures and supportive care NEC	10043413	Therapeutic procedures NEC	10027700	Product used for unknown indication
153533422	3	18	3	15353342	10070592	Surgical and medical procedures	10042613	Therapeutic procedures and supportive care NEC	10043413	Therapeutic procedures NEC	10027700	Product used for unknown indication
153533422	4	18	3	15353342	10070592	Surgical and medical procedures	10042613	Therapeutic procedures and supportive care NEC	10043413	Therapeutic procedures NEC	10027700	Product used for unknown indication
153533422	5	18	3	15353342	10070592	Surgical and medical procedures	10042613	Therapeutic procedures and supportive care NEC	10043413	Therapeutic procedures NEC	10027700	Product used for unknown indication
153533422	6	18	3	15353342	10070592	Surgical and medical procedures	10042613	Therapeutic procedures and supportive care NEC	10043413	Therapeutic procedures NEC	10027700	Product used for unknown indication
153533422	7	18	3	15353342	10070592	Surgical and medical procedures	10042613	Therapeutic procedures and supportive care NEC	10043413	Therapeutic procedures NEC	10027700	Product used for unknown indication
153533422	8	18	3	15353342	10070592	Surgical and medical procedures	10042613	Therapeutic procedures and supportive care NEC	10043413	Therapeutic procedures NEC	10027700	Product used for unknown indication
153533422	9	18	3	15353342	10070592	Surgical and medical procedures	10042613	Therapeutic procedures and supportive care NEC	10043413	Therapeutic procedures NEC	10027700	Product used for unknown indication
153533451	1	18	3	15353345	10002449	Neoplasms benign, malignant and unspecified (incl cysts and polyps)	10029104	Lymphomas non-Hodgkin's T-cell	10025321	Angioimmunoblastic T-cell lymphomas	10002450	Angioimmunoblastic T-cell lymphoma
154275692	1	19	1	15427569	10070592	Surgical and medical procedures	10042613	Therapeutic procedures and supportive care NEC	10043413	Therapeutic procedures NEC	10027700	Product used for unknown indication
154275692	2	19	1	15427569	10036898	Surgical and medical procedures	10042613	Therapeutic procedures and supportive care NEC	10043413	Prophylactic procedures NEC	10036896	Prophylaxis
154618331	1	18	4	15461833	10011677	Neoplasms benign, malignant and unspecified (incl cysts and polyps)	10029104	Lymphomas non-Hodgkin's T-cell	10025321	Mycoses fungoides	10028484	Cutaneous T-cell lymphoma
154618331	2	18	4	15461833	10036898	Surgical and medical procedures	10042613	Therapeutic procedures and supportive care NEC	10043413	Prophylactic procedures NEC	10036896	Prophylaxis
154618331	3	18	4	15461833	10036898	Surgical and medical procedures	10042613	Therapeutic procedures and supportive care NEC	10043413	Prophylactic procedures NEC	10036896	Prophylaxis
154618331	4	18	4	15461833	10011677	Neoplasms benign, malignant and unspecified (incl cysts and polyps)	10029104	Lymphomas non-Hodgkin's T-cell	10025321	Mycoses fungoides	10028484	Cutaneous T-cell lymphoma
154618331	5	18	4	15461833	10011677	Neoplasms benign, malignant and unspecified (incl cysts and polyps)	10029104	Lymphomas non-Hodgkin's T-cell	10025321	Mycoses fungoides	10028484	Cutaneous T-cell lymphoma
154618341	1	18	4	15461834	10034623	Neoplasms benign, malignant and unspecified (incl cysts and polyps)	10029104	Lymphomas non-Hodgkin's T-cell	10025321	Peripheral T-cell lymphomas NEC	10034622	Peripheral T-cell lymphoma unspecified
154618391	1	18	4	15461839	10034623	Neoplasms benign, malignant and unspecified (incl cysts and polyps)	10029104	Lymphomas non-Hodgkin's T-cell	10025321	Peripheral T-cell lymphomas NEC	10034622	Peripheral T-cell lymphoma unspecified
154618391	2	18	4	15461839	10036898	Surgical and medical procedures	10042613	Therapeutic procedures and supportive care NEC	10043413	Prophylactic procedures NEC	10036896	Prophylaxis
154618391	3	18	4	15461839	10036898	Surgical and medical procedures	10042613	Therapeutic procedures and supportive care NEC	10043413	Prophylactic procedures NEC	10036896	Prophylaxis
154618391	4	18	4	15461839	10034623	Neoplasms benign, malignant and unspecified (incl cysts and polyps)	10029104	Lymphomas non-Hodgkin's T-cell	10025321	Peripheral T-cell lymphomas NEC	10034622	Peripheral T-cell lymphoma unspecified
154963981	1	18	4	15496398	10070592	Surgical and medical procedures	10042613	Therapeutic procedures and supportive care NEC	10043413	Therapeutic procedures NEC	10027700	Product used for unknown indication
154963991	1	18	4	15496399	10011677	Neoplasms benign, malignant and unspecified (incl cysts and polyps)	10029104	Lymphomas non-Hodgkin's T-cell	10025321	Mycoses fungoides	10028484	Cutaneous T-cell lymphoma
155335291	1	18	4	15533529	10070592	Surgical and medical procedures	10042613	Therapeutic procedures and supportive care NEC	10043413	Therapeutic procedures NEC	10027700	Product used for unknown indication
156232981	1	18	4	15623298	10070592	Surgical and medical procedures	10042613	Therapeutic procedures and supportive care NEC	10043413	Therapeutic procedures NEC	10027700	Product used for unknown indication
156233002	1	19	1	15623300	10075460	Neoplasms benign, malignant and unspecified (incl cysts and polyps)	10029104	Lymphomas NEC	10025323	Lymphomas unspecified NEC	10025324	Blastic plasmacytoid dendritic cell neoplasia
156233002	3	19	1	15623300	10075460	Neoplasms benign, malignant and unspecified (incl cysts and polyps)	10029104	Lymphomas NEC	10025323	Lymphomas unspecified NEC	10025324	Blastic plasmacytoid dendritic cell neoplasia
156233002	4	19	1	15623300	10075460	Neoplasms benign, malignant and unspecified (incl cysts and polyps)	10029104	Lymphomas NEC	10025323	Lymphomas unspecified NEC	10025324	Blastic plasmacytoid dendritic cell neoplasia
156233002	5	19	1	15623300	10075460	Neoplasms benign, malignant and unspecified (incl cysts and polyps)	10029104	Lymphomas NEC	10025323	Lymphomas unspecified NEC	10025324	Blastic plasmacytoid dendritic cell neoplasia
156233002	6	19	1	15623300	10075460	Neoplasms benign, malignant and unspecified (incl cysts and polyps)	10029104	Lymphomas NEC	10025323	Lymphomas unspecified NEC	10025324	Blastic plasmacytoid dendritic cell neoplasia
156233002	7	19	1	15623300	10066215	Surgical and medical procedures	10042613	Therapeutic procedures and supportive care NEC	10043413	Therapeutic procedures NEC	10027700	Supplementation therapy
156233002	8	19	1	15623300	10066215	Surgical and medical procedures	10042613	Therapeutic procedures and supportive care NEC	10043413	Therapeutic procedures NEC	10027700	Supplementation therapy
156456351	1	18	4	15645635	10070592	Surgical and medical procedures	10042613	Therapeutic procedures and supportive care NEC	10043413	Therapeutic procedures NEC	10027700	Product used for unknown indication
156456481	1	18	4	15645648	10070592	Surgical and medical procedures	10042613	Therapeutic procedures and supportive care NEC	10043413	Therapeutic procedures NEC	10027700	Product used for unknown indication
156456481	2	18	4	15645648	10036898	Surgical and medical procedures	10042613	Therapeutic procedures and supportive care NEC	10043413	Prophylactic procedures NEC	10036896	Prophylaxis
156456481	3	18	4	15645648	10036898	Surgical and medical procedures	10042613	Therapeutic procedures and supportive care NEC	10043413	Prophylactic procedures NEC	10036896	Prophylaxis
156826691	1	18	4	15682669	10034623	Neoplasms benign, malignant and unspecified (incl cysts and polyps)	10029104	Lymphomas non-Hodgkin's T-cell	10025321	Peripheral T-cell lymphomas NEC	10034622	Peripheral T-cell lymphoma unspecified
156826701	1	18	4	15682670	10034623	Neoplasms benign, malignant and unspecified (incl cysts and polyps)	10029104	Lymphomas non-Hodgkin's T-cell	10025321	Peripheral T-cell lymphomas NEC	10034622	Peripheral T-cell lymphoma unspecified
156826711	1	18	4	15682671	10034623	Neoplasms benign, malignant and unspecified (incl cysts and polyps)	10029104	Lymphomas non-Hodgkin's T-cell	10025321	Peripheral T-cell lymphomas NEC	10034622	Peripheral T-cell lymphoma unspecified
156826711	2	18	4	15682671	10042983	Neoplasms benign, malignant and unspecified (incl cysts and polyps)	10029104	Lymphomas non-Hodgkin's T-cell	10025321	Anaplastic large cell lymphomas T- and null-cell types	10002235	T-cell lymphoma stage III
156826731	1	18	4	15682673	10011677	Neoplasms benign, malignant and unspecified (incl cysts and polyps)	10029104	Lymphomas non-Hodgkin's T-cell	10025321	Mycoses fungoides	10028484	Cutaneous T-cell lymphoma
157250031	1	18	4	15725003	10034623	Neoplasms benign, malignant and unspecified (incl cysts and polyps)	10029104	Lymphomas non-Hodgkin's T-cell	10025321	Peripheral T-cell lymphomas NEC	10034622	Peripheral T-cell lymphoma unspecified
159212951	1	19	1	15921295	10070592	Surgical and medical procedures	10042613	Therapeutic procedures and supportive care NEC	10043413	Therapeutic procedures NEC	10027700	Product used for unknown indication
159212971	1	19	1	15921297	10034623	Neoplasms benign, malignant and unspecified (incl cysts and polyps)	10029104	Lymphomas non-Hodgkin's T-cell	10025321	Peripheral T-cell lymphomas NEC	10034622	Peripheral T-cell lymphoma unspecified
159212971	3	19	1	15921297	10070592	Surgical and medical procedures	10042613	Therapeutic procedures and supportive care NEC	10043413	Therapeutic procedures NEC	10027700	Product used for unknown indication
159212971	5	19	1	15921297	10070592	Surgical and medical procedures	10042613	Therapeutic procedures and supportive care NEC	10043413	Therapeutic procedures NEC	10027700	Product used for unknown indication
159212971	6	19	1	15921297	10034623	Neoplasms benign, malignant and unspecified (incl cysts and polyps)	10029104	Lymphomas non-Hodgkin's T-cell	10025321	Peripheral T-cell lymphomas NEC	10034622	Peripheral T-cell lymphoma unspecified
159212971	7	19	1	15921297	10034623	Neoplasms benign, malignant and unspecified (incl cysts and polyps)	10029104	Lymphomas non-Hodgkin's T-cell	10025321	Peripheral T-cell lymphomas NEC	10034622	Peripheral T-cell lymphoma unspecified
159212971	8	19	1	15921297	10034623	Neoplasms benign, malignant and unspecified (incl cysts and polyps)	10029104	Lymphomas non-Hodgkin's T-cell	10025321	Peripheral T-cell lymphomas NEC	10034622	Peripheral T-cell lymphoma unspecified
161161421	1	19	1	16116142	10002452	Neoplasms benign, malignant and unspecified (incl cysts and polyps)	10029104	Lymphomas non-Hodgkin's T-cell	10025321	Angioimmunoblastic T-cell lymphomas	10002450	Angioimmunoblastic T-cell lymphoma recurrent
161161681	1	19	1	16116168	10002449	Neoplasms benign, malignant and unspecified (incl cysts and polyps)	10029104	Lymphomas non-Hodgkin's T-cell	10025321	Angioimmunoblastic T-cell lymphomas	10002450	Angioimmunoblastic T-cell lymphoma
161161681	2	19	1	16116168	10070592	Surgical and medical procedures	10042613	Therapeutic procedures and supportive care NEC	10043413	Therapeutic procedures NEC	10027700	Product used for unknown indication
161161681	3	19	1	16116168	10070592	Surgical and medical procedures	10042613	Therapeutic procedures and supportive care NEC	10043413	Therapeutic procedures NEC	10027700	Product used for unknown indication
161161681	4	19	1	16116168	10070592	Surgical and medical procedures	10042613	Therapeutic procedures and supportive care NEC	10043413	Therapeutic procedures NEC	10027700	Product used for unknown indication
161522531	1	19	2	16152253	10070592	Surgical and medical procedures	10042613	Therapeutic procedures and supportive care NEC	10043413	Therapeutic procedures NEC	10027700	Product used for unknown indication
161739333	1	19	4	16173933	10002449	Neoplasms benign, malignant and unspecified (incl cysts and polyps)	10029104	Lymphomas non-Hodgkin's T-cell	10025321	Angioimmunoblastic T-cell lymphomas	10002450	Angioimmunoblastic T-cell lymphoma
161739333	2	19	4	16173933	10070592	Surgical and medical procedures	10042613	Therapeutic procedures and supportive care NEC	10043413	Therapeutic procedures NEC	10027700	Product used for unknown indication
161739333	3	19	4	16173933	10070592	Surgical and medical procedures	10042613	Therapeutic procedures and supportive care NEC	10043413	Therapeutic procedures NEC	10027700	Product used for unknown indication
163424181	1	19	2	16342418	10070592	Surgical and medical procedures	10042613	Therapeutic procedures and supportive care NEC	10043413	Therapeutic procedures NEC	10027700	Product used for unknown indication
163424191	1	19	2	16342419	10034623	Neoplasms benign, malignant and unspecified (incl cysts and polyps)	10029104	Lymphomas non-Hodgkin's T-cell	10025321	Peripheral T-cell lymphomas NEC	10034622	Peripheral T-cell lymphoma unspecified
164304721	1	19	2	16430472	10034623	Neoplasms benign, malignant and unspecified (incl cysts and polyps)	10029104	Lymphomas non-Hodgkin's T-cell	10025321	Peripheral T-cell lymphomas NEC	10034622	Peripheral T-cell lymphoma unspecified
164305581	1	19	2	16430558	10034623	Neoplasms benign, malignant and unspecified (incl cysts and polyps)	10029104	Lymphomas non-Hodgkin's T-cell	10025321	Peripheral T-cell lymphomas NEC	10034622	Peripheral T-cell lymphoma unspecified
164371964	1	20	3	16437196	10011677	Neoplasms benign, malignant and unspecified (incl cysts and polyps)	10029104	Lymphomas non-Hodgkin's T-cell	10025321	Mycoses fungoides	10028484	Cutaneous T-cell lymphoma
164371964	3	20	3	16437196	10011677	Neoplasms benign, malignant and unspecified (incl cysts and polyps)	10029104	Lymphomas non-Hodgkin's T-cell	10025321	Mycoses fungoides	10028484	Cutaneous T-cell lymphoma
164371964	4	20	3	16437196	10011677	Neoplasms benign, malignant and unspecified (incl cysts and polyps)	10029104	Lymphomas non-Hodgkin's T-cell	10025321	Mycoses fungoides	10028484	Cutaneous T-cell lymphoma
164371964	5	20	3	16437196	10011677	Neoplasms benign, malignant and unspecified (incl cysts and polyps)	10029104	Lymphomas non-Hodgkin's T-cell	10025321	Mycoses fungoides	10028484	Cutaneous T-cell lymphoma
164371964	6	20	3	16437196	10036898	Surgical and medical procedures	10042613	Therapeutic procedures and supportive care NEC	10043413	Prophylactic procedures NEC	10036896	Prophylaxis
164371964	7	20	3	16437196	10036898	Surgical and medical procedures	10042613	Therapeutic procedures and supportive care NEC	10043413	Prophylactic procedures NEC	10036896	Prophylaxis
164371964	8	20	3	16437196	10036898	Surgical and medical procedures	10042613	Therapeutic procedures and supportive care NEC	10043413	Prophylactic procedures NEC	10036896	Prophylaxis
164624672	1	19	4	16462467	10034625	Neoplasms benign, malignant and unspecified (incl cysts and polyps)	10029104	Lymphomas non-Hodgkin's T-cell	10025321	Peripheral T-cell lymphomas NEC	10034622	Peripheral T-cell lymphoma unspecified recurrent
164624672	5	19	4	16462467	10070592	Surgical and medical procedures	10042613	Therapeutic procedures and supportive care NEC	10043413	Therapeutic procedures NEC	10027700	Product used for unknown indication
164624672	6	19	4	16462467	10070592	Surgical and medical procedures	10042613	Therapeutic procedures and supportive care NEC	10043413	Therapeutic procedures NEC	10027700	Product used for unknown indication
164772941	1	19	2	16477294	10070592	Surgical and medical procedures	10042613	Therapeutic procedures and supportive care NEC	10043413	Therapeutic procedures NEC	10027700	Product used for unknown indication
164772941	3	19	2	16477294	10036898	Surgical and medical procedures	10042613	Therapeutic procedures and supportive care NEC	10043413	Prophylactic procedures NEC	10036896	Prophylaxis
164773471	1	19	2	16477347	10011677	Neoplasms benign, malignant and unspecified (incl cysts and polyps)	10029104	Lymphomas non-Hodgkin's T-cell	10025321	Mycoses fungoides	10028484	Cutaneous T-cell lymphoma
164773471	2	19	2	16477347	10036898	Surgical and medical procedures	10042613	Therapeutic procedures and supportive care NEC	10043413	Prophylactic procedures NEC	10036896	Prophylaxis
165244261	1	19	3	16524426	10073481	Neoplasms benign, malignant and unspecified (incl cysts and polyps)	10029104	Lymphomas non-Hodgkin's T-cell	10025321	Intestinal T-cell lymphomas	10022704	Enteropathy-associated T-cell lymphoma
165244261	10	19	3	16524426	10070592	Surgical and medical procedures	10042613	Therapeutic procedures and supportive care NEC	10043413	Therapeutic procedures NEC	10027700	Product used for unknown indication
165244261	11	19	3	16524426	10070592	Surgical and medical procedures	10042613	Therapeutic procedures and supportive care NEC	10043413	Therapeutic procedures NEC	10027700	Product used for unknown indication
165244261	12	19	3	16524426	10070592	Surgical and medical procedures	10042613	Therapeutic procedures and supportive care NEC	10043413	Therapeutic procedures NEC	10027700	Product used for unknown indication
165244261	13	19	3	16524426	10070592	Surgical and medical procedures	10042613	Therapeutic procedures and supportive care NEC	10043413	Therapeutic procedures NEC	10027700	Product used for unknown indication
165244261	14	19	3	16524426	10070592	Surgical and medical procedures	10042613	Therapeutic procedures and supportive care NEC	10043413	Therapeutic procedures NEC	10027700	Product used for unknown indication
165244261	2	19	3	16524426	10070592	Surgical and medical procedures	10042613	Therapeutic procedures and supportive care NEC	10043413	Therapeutic procedures NEC	10027700	Product used for unknown indication
165244261	3	19	3	16524426	10070592	Surgical and medical procedures	10042613	Therapeutic procedures and supportive care NEC	10043413	Therapeutic procedures NEC	10027700	Product used for unknown indication
165244261	4	19	3	16524426	10070592	Surgical and medical procedures	10042613	Therapeutic procedures and supportive care NEC	10043413	Therapeutic procedures NEC	10027700	Product used for unknown indication
165244261	5	19	3	16524426	10070592	Surgical and medical procedures	10042613	Therapeutic procedures and supportive care NEC	10043413	Therapeutic procedures NEC	10027700	Product used for unknown indication
165244261	6	19	3	16524426	10070592	Surgical and medical procedures	10042613	Therapeutic procedures and supportive care NEC	10043413	Therapeutic procedures NEC	10027700	Product used for unknown indication
165244261	7	19	3	16524426	10070592	Surgical and medical procedures	10042613	Therapeutic procedures and supportive care NEC	10043413	Therapeutic procedures NEC	10027700	Product used for unknown indication
165244261	8	19	3	16524426	10070592	Surgical and medical procedures	10042613	Therapeutic procedures and supportive care NEC	10043413	Therapeutic procedures NEC	10027700	Product used for unknown indication
165244261	9	19	3	16524426	10070592	Surgical and medical procedures	10042613	Therapeutic procedures and supportive care NEC	10043413	Therapeutic procedures NEC	10027700	Product used for unknown indication
165244764	1	19	3	16524476	10034623	Neoplasms benign, malignant and unspecified (incl cysts and polyps)	10029104	Lymphomas non-Hodgkin's T-cell	10025321	Peripheral T-cell lymphomas NEC	10034622	Peripheral T-cell lymphoma unspecified
165260272	1	19	3	16526027	10034623	Neoplasms benign, malignant and unspecified (incl cysts and polyps)	10029104	Lymphomas non-Hodgkin's T-cell	10025321	Peripheral T-cell lymphomas NEC	10034622	Peripheral T-cell lymphoma unspecified
165260272	3	19	3	16526027	10034623	Neoplasms benign, malignant and unspecified (incl cysts and polyps)	10029104	Lymphomas non-Hodgkin's T-cell	10025321	Peripheral T-cell lymphomas NEC	10034622	Peripheral T-cell lymphoma unspecified
165260272	4	19	3	16526027	10036898	Surgical and medical procedures	10042613	Therapeutic procedures and supportive care NEC	10043413	Prophylactic procedures NEC	10036896	Prophylaxis
165260272	5	19	3	16526027	10036898	Surgical and medical procedures	10042613	Therapeutic procedures and supportive care NEC	10043413	Prophylactic procedures NEC	10036896	Prophylaxis
165260343	1	19	3	16526034	10002449	Neoplasms benign, malignant and unspecified (incl cysts and polyps)	10029104	Lymphomas non-Hodgkin's T-cell	10025321	Angioimmunoblastic T-cell lymphomas	10002450	Angioimmunoblastic T-cell lymphoma
166862632	1	19	3	16686263	10034623	Neoplasms benign, malignant and unspecified (incl cysts and polyps)	10029104	Lymphomas non-Hodgkin's T-cell	10025321	Peripheral T-cell lymphomas NEC	10034622	Peripheral T-cell lymphoma unspecified
166862632	5	19	3	16686263	10034623	Neoplasms benign, malignant and unspecified (incl cysts and polyps)	10029104	Lymphomas non-Hodgkin's T-cell	10025321	Peripheral T-cell lymphomas NEC	10034622	Peripheral T-cell lymphoma unspecified
166862632	7	19	3	16686263	10036898	Surgical and medical procedures	10042613	Therapeutic procedures and supportive care NEC	10043413	Prophylactic procedures NEC	10036896	Prophylaxis
166862632	8	19	3	16686263	10036898	Surgical and medical procedures	10042613	Therapeutic procedures and supportive care NEC	10043413	Prophylactic procedures NEC	10036896	Prophylaxis
167147293	1	20	1	16714729	10034623	Neoplasms benign, malignant and unspecified (incl cysts and polyps)	10029104	Lymphomas non-Hodgkin's T-cell	10025321	Peripheral T-cell lymphomas NEC	10034622	Peripheral T-cell lymphoma unspecified
167147293	10	20	1	16714729	10070592	Surgical and medical procedures	10042613	Therapeutic procedures and supportive care NEC	10043413	Therapeutic procedures NEC	10027700	Product used for unknown indication
167147293	29	20	1	16714729	10049924	Surgical and medical procedures	10042613	Therapeutic procedures and supportive care NEC	10043413	Antiinfective therapies	10002790	Infection prophylaxis
167147293	30	20	1	16714729	10054981	Surgical and medical procedures	10042613	Gastrointestinal therapeutic procedures	10017998	Gastrointestinal therapeutic procedures NEC	10018013	Prophylaxis against gastrointestinal ulcer
167147293	31	20	1	16714729	10081392	Surgical and medical procedures	10042613	Therapeutic procedures and supportive care NEC	10043413	Prophylactic procedures NEC	10036896	Metabolic disorder prophylaxis
167147293	32	20	1	16714729	10022437	Psychiatric disorders	10037175	Sleep disorders and disturbances	10040991	Disturbances in initiating and maintaining sleep	10013510	Insomnia
167147293	33	20	1	16714729	10047289	Cardiac disorders	10007541	Cardiac arrhythmias	10007521	Ventricular arrhythmias and cardiac arrest	10047283	Ventricular extrasystoles
167147293	34	20	1	16714729	10047289	Cardiac disorders	10007541	Cardiac arrhythmias	10007521	Ventricular arrhythmias and cardiac arrest	10047283	Ventricular extrasystoles
167147293	35	20	1	16714729	10043634	Surgical and medical procedures	10042613	Haematological and lymphoid tissue therapeutic procedures	10025309	Haematological therapeutic procedures NEC	10052724	Thrombosis prophylaxis
167147293	36	20	1	16714729	10054133	Surgical and medical procedures	10042613	Gastrointestinal therapeutic procedures	10017998	Gastrointestinal therapeutic procedures NEC	10018013	Prophylaxis of nausea and vomiting
167147293	7	20	1	16714729	10034623	Neoplasms benign, malignant and unspecified (incl cysts and polyps)	10029104	Lymphomas non-Hodgkin's T-cell	10025321	Peripheral T-cell lymphomas NEC	10034622	Peripheral T-cell lymphoma unspecified
167147293	8	20	1	16714729	10036898	Surgical and medical procedures	10042613	Therapeutic procedures and supportive care NEC	10043413	Prophylactic procedures NEC	10036896	Prophylaxis
167147293	9	20	1	16714729	10036898	Surgical and medical procedures	10042613	Therapeutic procedures and supportive care NEC	10043413	Prophylactic procedures NEC	10036896	Prophylaxis
167194401	1	19	3	16719440	10070592	Surgical and medical procedures	10042613	Therapeutic procedures and supportive care NEC	10043413	Therapeutic procedures NEC	10027700	Product used for unknown indication
167194401	2	19	3	16719440	10036898	Surgical and medical procedures	10042613	Therapeutic procedures and supportive care NEC	10043413	Prophylactic procedures NEC	10036896	Prophylaxis
167194401	3	19	3	16719440	10036898	Surgical and medical procedures	10042613	Therapeutic procedures and supportive care NEC	10043413	Prophylactic procedures NEC	10036896	Prophylaxis
167588173	1	19	4	16758817	10034623	Neoplasms benign, malignant and unspecified (incl cysts and polyps)	10029104	Lymphomas non-Hodgkin's T-cell	10025321	Peripheral T-cell lymphomas NEC	10034622	Peripheral T-cell lymphoma unspecified
167747491	1	19	3	16774749	10002452	Neoplasms benign, malignant and unspecified (incl cysts and polyps)	10029104	Lymphomas non-Hodgkin's T-cell	10025321	Angioimmunoblastic T-cell lymphomas	10002450	Angioimmunoblastic T-cell lymphoma recurrent
167747491	2	19	3	16774749	10070592	Surgical and medical procedures	10042613	Therapeutic procedures and supportive care NEC	10043413	Therapeutic procedures NEC	10027700	Product used for unknown indication
167747491	3	19	3	16774749	10070592	Surgical and medical procedures	10042613	Therapeutic procedures and supportive care NEC	10043413	Therapeutic procedures NEC	10027700	Product used for unknown indication
167747491	4	19	3	16774749	10070592	Surgical and medical procedures	10042613	Therapeutic procedures and supportive care NEC	10043413	Therapeutic procedures NEC	10027700	Product used for unknown indication
167750802	1	19	4	16775080	10034623	Neoplasms benign, malignant and unspecified (incl cysts and polyps)	10029104	Lymphomas non-Hodgkin's T-cell	10025321	Peripheral T-cell lymphomas NEC	10034622	Peripheral T-cell lymphoma unspecified
167750802	22	19	4	16775080	10054133	Surgical and medical procedures	10042613	Gastrointestinal therapeutic procedures	10017998	Gastrointestinal therapeutic procedures NEC	10018013	Prophylaxis of nausea and vomiting
167750802	23	19	4	16775080	10017853	Gastrointestinal disorders	10017947	Gastrointestinal inflammatory conditions	10017969	Gastritis (excl infective)	10017854	Gastritis
167750802	24	19	4	16775080	10010774	Gastrointestinal disorders	10017947	Gastrointestinal motility and defaecation conditions	10017977	Gastrointestinal atonic and hypomotility disorders NEC	10017933	Constipation
167750802	25	19	4	16775080	10010774	Gastrointestinal disorders	10017947	Gastrointestinal motility and defaecation conditions	10017977	Gastrointestinal atonic and hypomotility disorders NEC	10017933	Constipation
167750802	7	19	4	16775080	10036898	Surgical and medical procedures	10042613	Therapeutic procedures and supportive care NEC	10043413	Prophylactic procedures NEC	10036896	Prophylaxis
167750802	8	19	4	16775080	10036898	Surgical and medical procedures	10042613	Therapeutic procedures and supportive care NEC	10043413	Prophylactic procedures NEC	10036896	Prophylaxis
167750802	9	19	4	16775080	10070592	Surgical and medical procedures	10042613	Therapeutic procedures and supportive care NEC	10043413	Therapeutic procedures NEC	10027700	Product used for unknown indication
168150903	1	24	4	16815090	10034623	Neoplasms benign, malignant and unspecified (incl cysts and polyps)	10029104	Lymphomas non-Hodgkin's T-cell	10025321	Peripheral T-cell lymphomas NEC	10034622	Peripheral T-cell lymphoma unspecified
168150903	3	24	4	16815090	10070592	Surgical and medical procedures	10042613	Therapeutic procedures and supportive care NEC	10043413	Therapeutic procedures NEC	10027700	Product used for unknown indication
168150903	4	24	4	16815090	10070592	Surgical and medical procedures	10042613	Therapeutic procedures and supportive care NEC	10043413	Therapeutic procedures NEC	10027700	Product used for unknown indication
168319073	1	19	4	16831907	10034629	Neoplasms benign, malignant and unspecified (incl cysts and polyps)	10029104	Lymphomas non-Hodgkin's T-cell	10025321	Peripheral T-cell lymphomas NEC	10034622	Peripheral T-cell lymphoma unspecified stage III
168319073	2	19	4	16831907	10034629	Neoplasms benign, malignant and unspecified (incl cysts and polyps)	10029104	Lymphomas non-Hodgkin's T-cell	10025321	Peripheral T-cell lymphomas NEC	10034622	Peripheral T-cell lymphoma unspecified stage III
168319073	3	19	4	16831907	10036898	Surgical and medical procedures	10042613	Therapeutic procedures and supportive care NEC	10043413	Prophylactic procedures NEC	10036896	Prophylaxis
168319073	4	19	4	16831907	10034623	Neoplasms benign, malignant and unspecified (incl cysts and polyps)	10029104	Lymphomas non-Hodgkin's T-cell	10025321	Peripheral T-cell lymphomas NEC	10034622	Peripheral T-cell lymphoma unspecified
168718141	1	19	4	16871814	10034623	Neoplasms benign, malignant and unspecified (incl cysts and polyps)	10029104	Lymphomas non-Hodgkin's T-cell	10025321	Peripheral T-cell lymphomas NEC	10034622	Peripheral T-cell lymphoma unspecified
168726315	1	25	1	16872631	10034623	Neoplasms benign, malignant and unspecified (incl cysts and polyps)	10029104	Lymphomas non-Hodgkin's T-cell	10025321	Peripheral T-cell lymphomas NEC	10034622	Peripheral T-cell lymphoma unspecified
168726315	2	25	1	16872631	10034623	Neoplasms benign, malignant and unspecified (incl cysts and polyps)	10029104	Lymphomas non-Hodgkin's T-cell	10025321	Peripheral T-cell lymphomas NEC	10034622	Peripheral T-cell lymphoma unspecified
168726315	3	25	1	16872631	10034623	Neoplasms benign, malignant and unspecified (incl cysts and polyps)	10029104	Lymphomas non-Hodgkin's T-cell	10025321	Peripheral T-cell lymphomas NEC	10034622	Peripheral T-cell lymphoma unspecified
168726633	1	22	3	16872663	10073481	Neoplasms benign, malignant and unspecified (incl cysts and polyps)	10029104	Lymphomas non-Hodgkin's T-cell	10025321	Intestinal T-cell lymphomas	10022704	Enteropathy-associated T-cell lymphoma
168726633	2	22	3	16872663	10070592	Surgical and medical procedures	10042613	Therapeutic procedures and supportive care NEC	10043413	Therapeutic procedures NEC	10027700	Product used for unknown indication
169278612	1	20	1	16927861	10034623	Neoplasms benign, malignant and unspecified (incl cysts and polyps)	10029104	Lymphomas non-Hodgkin's T-cell	10025321	Peripheral T-cell lymphomas NEC	10034622	Peripheral T-cell lymphoma unspecified
169278612	2	20	1	16927861	10002449	Neoplasms benign, malignant and unspecified (incl cysts and polyps)	10029104	Lymphomas non-Hodgkin's T-cell	10025321	Angioimmunoblastic T-cell lymphomas	10002450	Angioimmunoblastic T-cell lymphoma
169278612	3	20	1	16927861	10070592	Surgical and medical procedures	10042613	Therapeutic procedures and supportive care NEC	10043413	Therapeutic procedures NEC	10027700	Product used for unknown indication
169278612	4	20	1	16927861	10070592	Surgical and medical procedures	10042613	Therapeutic procedures and supportive care NEC	10043413	Therapeutic procedures NEC	10027700	Product used for unknown indication
169278612	5	20	1	16927861	10070592	Surgical and medical procedures	10042613	Therapeutic procedures and supportive care NEC	10043413	Therapeutic procedures NEC	10027700	Product used for unknown indication
169371293	1	19	4	16937129	10002456	Neoplasms benign, malignant and unspecified (incl cysts and polyps)	10029104	Lymphomas non-Hodgkin's T-cell	10025321	Angioimmunoblastic T-cell lymphomas	10002450	Angioimmunoblastic T-cell lymphoma stage III
169371293	10	19	4	16937129	10036898	Surgical and medical procedures	10042613	Therapeutic procedures and supportive care NEC	10043413	Prophylactic procedures NEC	10036896	Prophylaxis
169371293	12	19	4	16937129	10036898	Surgical and medical procedures	10042613	Therapeutic procedures and supportive care NEC	10043413	Prophylactic procedures NEC	10036896	Prophylaxis
169371293	13	19	4	16937129	10003210	Vascular disorders	10047065	Arteriosclerosis, stenosis, vascular insufficiency and necrosis	10003216	Non-site specific necrosis and vascular insufficiency NEC	10029558	Arteriosclerosis
169371293	14	19	4	16937129	10019670	Hepatobiliary disorders	10019805	Hepatic and hepatobiliary disorders	10019654	Hepatic enzymes and function abnormalities	10019661	Hepatic function abnormal
169371293	17	19	4	16937129	10054133	Surgical and medical procedures	10042613	Gastrointestinal therapeutic procedures	10017998	Gastrointestinal therapeutic procedures NEC	10018013	Prophylaxis of nausea and vomiting
169371293	20	19	4	16937129	10070592	Surgical and medical procedures	10042613	Therapeutic procedures and supportive care NEC	10043413	Therapeutic procedures NEC	10027700	Product used for unknown indication
169371293	3	19	4	16937129	10054981	Surgical and medical procedures	10042613	Gastrointestinal therapeutic procedures	10017998	Gastrointestinal therapeutic procedures NEC	10018013	Prophylaxis against gastrointestinal ulcer
169371293	39	19	4	16937129	10002456	Neoplasms benign, malignant and unspecified (incl cysts and polyps)	10029104	Lymphomas non-Hodgkin's T-cell	10025321	Angioimmunoblastic T-cell lymphomas	10002450	Angioimmunoblastic T-cell lymphoma stage III
169371293	41	19	4	16937129	10002456	Neoplasms benign, malignant and unspecified (incl cysts and polyps)	10029104	Lymphomas non-Hodgkin's T-cell	10025321	Angioimmunoblastic T-cell lymphomas	10002450	Angioimmunoblastic T-cell lymphoma stage III
169371293	42	19	4	16937129	10002456	Neoplasms benign, malignant and unspecified (incl cysts and polyps)	10029104	Lymphomas non-Hodgkin's T-cell	10025321	Angioimmunoblastic T-cell lymphomas	10002450	Angioimmunoblastic T-cell lymphoma stage III
169371293	43	19	4	16937129	10067029	Surgical and medical procedures	10042613	Obstetric and gynaecological therapeutic procedures	10029903	Gynaecological therapeutic procedures NEC	10052725	Menstrual cycle management
169371293	44	19	4	16937129	10006445	Respiratory, thoracic and mediastinal disorders	10038738	Bronchial disorders (excl neoplasms)	10006436	Bronchial conditions NEC	10006429	Bronchiectasis
169371293	45	19	4	16937129	10081391	Surgical and medical procedures	10042613	Skin and subcutaneous tissue therapeutic procedures	10040795	Skin and subcutaneous tissue therapeutic procedures NEC	10040794	Skin disorder prophylaxis
169371293	46	19	4	16937129	10049924	Surgical and medical procedures	10042613	Therapeutic procedures and supportive care NEC	10043413	Antiinfective therapies	10002790	Infection prophylaxis
169371293	47	19	4	16937129	10049924	Surgical and medical procedures	10042613	Therapeutic procedures and supportive care NEC	10043413	Antiinfective therapies	10002790	Infection prophylaxis
169371293	48	19	4	16937129	10054133	Surgical and medical procedures	10042613	Gastrointestinal therapeutic procedures	10017998	Gastrointestinal therapeutic procedures NEC	10018013	Prophylaxis of nausea and vomiting
169371293	49	19	4	16937129	10036898	Surgical and medical procedures	10042613	Therapeutic procedures and supportive care NEC	10043413	Prophylactic procedures NEC	10036896	Prophylaxis
169371293	5	19	4	16937129	10049924	Surgical and medical procedures	10042613	Therapeutic procedures and supportive care NEC	10043413	Antiinfective therapies	10002790	Infection prophylaxis
169371293	50	19	4	16937129	10036898	Surgical and medical procedures	10042613	Therapeutic procedures and supportive care NEC	10043413	Prophylactic procedures NEC	10036896	Prophylaxis
169371293	6	19	4	16937129	10049924	Surgical and medical procedures	10042613	Therapeutic procedures and supportive care NEC	10043413	Antiinfective therapies	10002790	Infection prophylaxis
169371293	7	19	4	16937129	10049924	Surgical and medical procedures	10042613	Therapeutic procedures and supportive care NEC	10043413	Antiinfective therapies	10002790	Infection prophylaxis
169371293	9	19	4	16937129	10036898	Surgical and medical procedures	10042613	Therapeutic procedures and supportive care NEC	10043413	Prophylactic procedures NEC	10036896	Prophylaxis
169725811	1	19	4	16972581	10070592	Surgical and medical procedures	10042613	Therapeutic procedures and supportive care NEC	10043413	Therapeutic procedures NEC	10027700	Product used for unknown indication
169725861	1	19	4	16972586	10034626	Neoplasms benign, malignant and unspecified (incl cysts and polyps)	10029104	Lymphomas non-Hodgkin's T-cell	10025321	Peripheral T-cell lymphomas NEC	10034622	Peripheral T-cell lymphoma unspecified refractory
169919725	1	20	1	16991972	10034623	Neoplasms benign, malignant and unspecified (incl cysts and polyps)	10029104	Lymphomas non-Hodgkin's T-cell	10025321	Peripheral T-cell lymphomas NEC	10034622	Peripheral T-cell lymphoma unspecified
170561011	1	19	4	17056101	10034623	Neoplasms benign, malignant and unspecified (incl cysts and polyps)	10029104	Lymphomas non-Hodgkin's T-cell	10025321	Peripheral T-cell lymphomas NEC	10034622	Peripheral T-cell lymphoma unspecified
170740571	1	19	4	17074057	10034623	Neoplasms benign, malignant and unspecified (incl cysts and polyps)	10029104	Lymphomas non-Hodgkin's T-cell	10025321	Peripheral T-cell lymphomas NEC	10034622	Peripheral T-cell lymphoma unspecified
170744441	1	19	4	17074444	10011677	Neoplasms benign, malignant and unspecified (incl cysts and polyps)	10029104	Lymphomas non-Hodgkin's T-cell	10025321	Mycoses fungoides	10028484	Cutaneous T-cell lymphoma
170744441	3	19	4	17074444	10070592	Surgical and medical procedures	10042613	Therapeutic procedures and supportive care NEC	10043413	Therapeutic procedures NEC	10027700	Product used for unknown indication
170744441	4	19	4	17074444	10070592	Surgical and medical procedures	10042613	Therapeutic procedures and supportive care NEC	10043413	Therapeutic procedures NEC	10027700	Product used for unknown indication
170744441	5	19	4	17074444	10070592	Surgical and medical procedures	10042613	Therapeutic procedures and supportive care NEC	10043413	Therapeutic procedures NEC	10027700	Product used for unknown indication
170744441	6	19	4	17074444	10070592	Surgical and medical procedures	10042613	Therapeutic procedures and supportive care NEC	10043413	Therapeutic procedures NEC	10027700	Product used for unknown indication
170744441	7	19	4	17074444	10070592	Surgical and medical procedures	10042613	Therapeutic procedures and supportive care NEC	10043413	Therapeutic procedures NEC	10027700	Product used for unknown indication
170745111	1	19	4	17074511	10034623	Neoplasms benign, malignant and unspecified (incl cysts and polyps)	10029104	Lymphomas non-Hodgkin's T-cell	10025321	Peripheral T-cell lymphomas NEC	10034622	Peripheral T-cell lymphoma unspecified
1707867810	1	20	4	17078678	10034623	Neoplasms benign, malignant and unspecified (incl cysts and polyps)	10029104	Lymphomas non-Hodgkin's T-cell	10025321	Peripheral T-cell lymphomas NEC	10034622	Peripheral T-cell lymphoma unspecified
1707867810	8	20	4	17078678	10070592	Surgical and medical procedures	10042613	Therapeutic procedures and supportive care NEC	10043413	Therapeutic procedures NEC	10027700	Product used for unknown indication
1707867810	9	20	4	17078678	10070592	Surgical and medical procedures	10042613	Therapeutic procedures and supportive care NEC	10043413	Therapeutic procedures NEC	10027700	Product used for unknown indication
170961472	1	19	4	17096147	10034623	Neoplasms benign, malignant and unspecified (incl cysts and polyps)	10029104	Lymphomas non-Hodgkin's T-cell	10025321	Peripheral T-cell lymphomas NEC	10034622	Peripheral T-cell lymphoma unspecified
170961472	2	19	4	17096147	10070592	Surgical and medical procedures	10042613	Therapeutic procedures and supportive care NEC	10043413	Therapeutic procedures NEC	10027700	Product used for unknown indication
170961472	3	19	4	17096147	10070592	Surgical and medical procedures	10042613	Therapeutic procedures and supportive care NEC	10043413	Therapeutic procedures NEC	10027700	Product used for unknown indication
170966962	1	19	4	17096696	10034623	Neoplasms benign, malignant and unspecified (incl cysts and polyps)	10029104	Lymphomas non-Hodgkin's T-cell	10025321	Peripheral T-cell lymphomas NEC	10034622	Peripheral T-cell lymphoma unspecified
171377134	1	20	2	17137713	10034623	Neoplasms benign, malignant and unspecified (incl cysts and polyps)	10029104	Lymphomas non-Hodgkin's T-cell	10025321	Peripheral T-cell lymphomas NEC	10034622	Peripheral T-cell lymphoma unspecified
171377134	2	20	2	17137713	10070592	Surgical and medical procedures	10042613	Therapeutic procedures and supportive care NEC	10043413	Therapeutic procedures NEC	10027700	Product used for unknown indication
171377134	3	20	2	17137713	10070592	Surgical and medical procedures	10042613	Therapeutic procedures and supportive care NEC	10043413	Therapeutic procedures NEC	10027700	Product used for unknown indication
171397621	1	19	4	17139762	10034623	Neoplasms benign, malignant and unspecified (incl cysts and polyps)	10029104	Lymphomas non-Hodgkin's T-cell	10025321	Peripheral T-cell lymphomas NEC	10034622	Peripheral T-cell lymphoma unspecified
171397621	2	19	4	17139762	10034623	Neoplasms benign, malignant and unspecified (incl cysts and polyps)	10029104	Lymphomas non-Hodgkin's T-cell	10025321	Peripheral T-cell lymphomas NEC	10034622	Peripheral T-cell lymphoma unspecified
171397621	3	19	4	17139762	10036898	Surgical and medical procedures	10042613	Therapeutic procedures and supportive care NEC	10043413	Prophylactic procedures NEC	10036896	Prophylaxis
171397621	4	19	4	17139762	10036898	Surgical and medical procedures	10042613	Therapeutic procedures and supportive care NEC	10043413	Prophylactic procedures NEC	10036896	Prophylaxis
171686471	1	19	4	17168647	10034623	Neoplasms benign, malignant and unspecified (incl cysts and polyps)	10029104	Lymphomas non-Hodgkin's T-cell	10025321	Peripheral T-cell lymphomas NEC	10034622	Peripheral T-cell lymphoma unspecified
171686471	4	19	4	17168647	10034623	Neoplasms benign, malignant and unspecified (incl cysts and polyps)	10029104	Lymphomas non-Hodgkin's T-cell	10025321	Peripheral T-cell lymphomas NEC	10034622	Peripheral T-cell lymphoma unspecified
171686471	5	19	4	17168647	10036898	Surgical and medical procedures	10042613	Therapeutic procedures and supportive care NEC	10043413	Prophylactic procedures NEC	10036896	Prophylaxis
171686471	6	19	4	17168647	10036898	Surgical and medical procedures	10042613	Therapeutic procedures and supportive care NEC	10043413	Prophylactic procedures NEC	10036896	Prophylaxis
171686471	7	19	4	17168647	10070592	Surgical and medical procedures	10042613	Therapeutic procedures and supportive care NEC	10043413	Therapeutic procedures NEC	10027700	Product used for unknown indication
171786651	10	19	4	17178665	10070592	Surgical and medical procedures	10042613	Therapeutic procedures and supportive care NEC	10043413	Therapeutic procedures NEC	10027700	Product used for unknown indication
171786651	11	19	4	17178665	10070592	Surgical and medical procedures	10042613	Therapeutic procedures and supportive care NEC	10043413	Therapeutic procedures NEC	10027700	Product used for unknown indication
171786651	12	19	4	17178665	10070592	Surgical and medical procedures	10042613	Therapeutic procedures and supportive care NEC	10043413	Therapeutic procedures NEC	10027700	Product used for unknown indication
171786651	13	19	4	17178665	10070592	Surgical and medical procedures	10042613	Therapeutic procedures and supportive care NEC	10043413	Therapeutic procedures NEC	10027700	Product used for unknown indication
171786651	14	19	4	17178665	10070592	Surgical and medical procedures	10042613	Therapeutic procedures and supportive care NEC	10043413	Therapeutic procedures NEC	10027700	Product used for unknown indication
171786651	15	19	4	17178665	10070592	Surgical and medical procedures	10042613	Therapeutic procedures and supportive care NEC	10043413	Therapeutic procedures NEC	10027700	Product used for unknown indication
171786651	16	19	4	17178665	10070592	Surgical and medical procedures	10042613	Therapeutic procedures and supportive care NEC	10043413	Therapeutic procedures NEC	10027700	Product used for unknown indication
171786651	17	19	4	17178665	10070592	Surgical and medical procedures	10042613	Therapeutic procedures and supportive care NEC	10043413	Therapeutic procedures NEC	10027700	Product used for unknown indication
171786651	18	19	4	17178665	10070592	Surgical and medical procedures	10042613	Therapeutic procedures and supportive care NEC	10043413	Therapeutic procedures NEC	10027700	Product used for unknown indication
171786651	19	19	4	17178665	10070592	Surgical and medical procedures	10042613	Therapeutic procedures and supportive care NEC	10043413	Therapeutic procedures NEC	10027700	Product used for unknown indication
171786651	20	19	4	17178665	10070592	Surgical and medical procedures	10042613	Therapeutic procedures and supportive care NEC	10043413	Therapeutic procedures NEC	10027700	Product used for unknown indication
171786651	21	19	4	17178665	10070592	Surgical and medical procedures	10042613	Therapeutic procedures and supportive care NEC	10043413	Therapeutic procedures NEC	10027700	Product used for unknown indication
171786651	22	19	4	17178665	10070592	Surgical and medical procedures	10042613	Therapeutic procedures and supportive care NEC	10043413	Therapeutic procedures NEC	10027700	Product used for unknown indication
171786651	23	19	4	17178665	10070592	Surgical and medical procedures	10042613	Therapeutic procedures and supportive care NEC	10043413	Therapeutic procedures NEC	10027700	Product used for unknown indication
171786651	24	19	4	17178665	10070592	Surgical and medical procedures	10042613	Therapeutic procedures and supportive care NEC	10043413	Therapeutic procedures NEC	10027700	Product used for unknown indication
171786651	25	19	4	17178665	10070592	Surgical and medical procedures	10042613	Therapeutic procedures and supportive care NEC	10043413	Therapeutic procedures NEC	10027700	Product used for unknown indication
171786651	7	19	4	17178665	10034623	Neoplasms benign, malignant and unspecified (incl cysts and polyps)	10029104	Lymphomas non-Hodgkin's T-cell	10025321	Peripheral T-cell lymphomas NEC	10034622	Peripheral T-cell lymphoma unspecified
171786651	8	19	4	17178665	10070592	Surgical and medical procedures	10042613	Therapeutic procedures and supportive care NEC	10043413	Therapeutic procedures NEC	10027700	Product used for unknown indication
171786651	9	19	4	17178665	10070592	Surgical and medical procedures	10042613	Therapeutic procedures and supportive care NEC	10043413	Therapeutic procedures NEC	10027700	Product used for unknown indication
172005333	1	20	1	17200533	10002227	Neoplasms benign, malignant and unspecified (incl cysts and polyps)	10029104	Lymphomas non-Hodgkin's T-cell	10025321	Anaplastic large cell lymphomas T- and null-cell types	10002235	Anaplastic large cell lymphoma T- and null-cell types
172005333	17	20	1	17200533	10002227	Neoplasms benign, malignant and unspecified (incl cysts and polyps)	10029104	Lymphomas non-Hodgkin's T-cell	10025321	Anaplastic large cell lymphomas T- and null-cell types	10002235	Anaplastic large cell lymphoma T- and null-cell types
172005333	21	20	1	17200533	10066598	Surgical and medical procedures	10042613	Gastrointestinal therapeutic procedures	10017998	Gastrointestinal therapeutic procedures NEC	10018013	Gastritis prophylaxis
172005333	22	20	1	17200533	10018304	Eye disorders	10015919	Glaucoma and ocular hypertension	10018307	Glaucomas (excl congenital)	10018305	Glaucoma
172005333	23	20	1	17200533	10010774	Gastrointestinal disorders	10017947	Gastrointestinal motility and defaecation conditions	10017977	Gastrointestinal atonic and hypomotility disorders NEC	10017933	Constipation
172005333	24	20	1	17200533	10036898	Surgical and medical procedures	10042613	Therapeutic procedures and supportive care NEC	10043413	Prophylactic procedures NEC	10036896	Prophylaxis
172005333	25	20	1	17200533	10049924	Surgical and medical procedures	10042613	Therapeutic procedures and supportive care NEC	10043413	Antiinfective therapies	10002790	Infection prophylaxis
172005333	26	20	1	17200533	10053469	Surgical and medical procedures	10042613	Therapeutic procedures and supportive care NEC	10043413	Analgesia supportive care	10002185	Analgesic therapy
172005333	27	20	1	17200533	10054133	Surgical and medical procedures	10042613	Gastrointestinal therapeutic procedures	10017998	Gastrointestinal therapeutic procedures NEC	10018013	Prophylaxis of nausea and vomiting
172005333	28	20	1	17200533	10002227	Neoplasms benign, malignant and unspecified (incl cysts and polyps)	10029104	Lymphomas non-Hodgkin's T-cell	10025321	Anaplastic large cell lymphomas T- and null-cell types	10002235	Anaplastic large cell lymphoma T- and null-cell types
172005333	29	20	1	17200533	10002227	Neoplasms benign, malignant and unspecified (incl cysts and polyps)	10029104	Lymphomas non-Hodgkin's T-cell	10025321	Anaplastic large cell lymphomas T- and null-cell types	10002235	Anaplastic large cell lymphoma T- and null-cell types
172005333	3	20	1	17200533	10036898	Surgical and medical procedures	10042613	Therapeutic procedures and supportive care NEC	10043413	Prophylactic procedures NEC	10036896	Prophylaxis
172005333	30	20	1	17200533	10002227	Neoplasms benign, malignant and unspecified (incl cysts and polyps)	10029104	Lymphomas non-Hodgkin's T-cell	10025321	Anaplastic large cell lymphomas T- and null-cell types	10002235	Anaplastic large cell lymphoma T- and null-cell types
172005333	31	20	1	17200533	10013781	Gastrointestinal disorders	10017947	Salivary gland conditions	10039404	Oral dryness and saliva altered	10030975	Dry mouth
172005333	32	20	1	17200533	10013781	Gastrointestinal disorders	10017947	Salivary gland conditions	10039404	Oral dryness and saliva altered	10030975	Dry mouth
172005333	33	20	1	17200533	10043945	Gastrointestinal disorders	10017947	Tongue conditions	10043946	Tongue signs and symptoms	10043985	Tongue coated
172005333	34	20	1	17200533	10049924	Surgical and medical procedures	10042613	Therapeutic procedures and supportive care NEC	10043413	Antiinfective therapies	10002790	Infection prophylaxis
172005333	35	20	1	17200533	10066536	Surgical and medical procedures	10042613	Therapeutic procedures and supportive care NEC	10043413	Prophylactic procedures NEC	10036896	Allergy prophylaxis
172005333	36	20	1	17200533	10010774	Gastrointestinal disorders	10017947	Gastrointestinal motility and defaecation conditions	10017977	Gastrointestinal atonic and hypomotility disorders NEC	10017933	Constipation
172005333	37	20	1	17200533	10021789	Infections and infestations	10021881	Infections - pathogen unspecified	10021879	Infections NEC	10021902	Infection
172005333	39	20	1	17200533	10036898	Surgical and medical procedures	10042613	Therapeutic procedures and supportive care NEC	10043413	Prophylactic procedures NEC	10036896	Prophylaxis
172005333	4	20	1	17200533	10036898	Surgical and medical procedures	10042613	Therapeutic procedures and supportive care NEC	10043413	Prophylactic procedures NEC	10036896	Prophylaxis
172005333	40	20	1	17200533	10021789	Infections and infestations	10021881	Infections - pathogen unspecified	10021879	Infections NEC	10021902	Infection
172005333	41	20	1	17200533	10049924	Surgical and medical procedures	10042613	Therapeutic procedures and supportive care NEC	10043413	Antiinfective therapies	10002790	Infection prophylaxis
172005333	42	20	1	17200533	10021789	Infections and infestations	10021881	Infections - pathogen unspecified	10021879	Infections NEC	10021902	Infection
172005333	43	20	1	17200533	10021789	Infections and infestations	10021881	Infections - pathogen unspecified	10021879	Infections NEC	10021902	Infection
172005333	44	20	1	17200533	10021789	Infections and infestations	10021881	Infections - pathogen unspecified	10021879	Infections NEC	10021902	Infection
172005333	45	20	1	17200533	10002227	Neoplasms benign, malignant and unspecified (incl cysts and polyps)	10029104	Lymphomas non-Hodgkin's T-cell	10025321	Anaplastic large cell lymphomas T- and null-cell types	10002235	Anaplastic large cell lymphoma T- and null-cell types
172005333	46	20	1	17200533	10066598	Surgical and medical procedures	10042613	Gastrointestinal therapeutic procedures	10017998	Gastrointestinal therapeutic procedures NEC	10018013	Gastritis prophylaxis
172005333	47	20	1	17200533	10002227	Neoplasms benign, malignant and unspecified (incl cysts and polyps)	10029104	Lymphomas non-Hodgkin's T-cell	10025321	Anaplastic large cell lymphomas T- and null-cell types	10002235	Anaplastic large cell lymphoma T- and null-cell types
172005333	48	20	1	17200533	10054133	Surgical and medical procedures	10042613	Gastrointestinal therapeutic procedures	10017998	Gastrointestinal therapeutic procedures NEC	10018013	Prophylaxis of nausea and vomiting
172005333	49	20	1	17200533	10002227	Neoplasms benign, malignant and unspecified (incl cysts and polyps)	10029104	Lymphomas non-Hodgkin's T-cell	10025321	Anaplastic large cell lymphomas T- and null-cell types	10002235	Anaplastic large cell lymphoma T- and null-cell types
172005333	50	20	1	17200533	10010774	Gastrointestinal disorders	10017947	Gastrointestinal motility and defaecation conditions	10017977	Gastrointestinal atonic and hypomotility disorders NEC	10017933	Constipation
172005333	51	20	1	17200533	10002227	Neoplasms benign, malignant and unspecified (incl cysts and polyps)	10029104	Lymphomas non-Hodgkin's T-cell	10025321	Anaplastic large cell lymphomas T- and null-cell types	10002235	Anaplastic large cell lymphoma T- and null-cell types
172005333	52	20	1	17200533	10002227	Neoplasms benign, malignant and unspecified (incl cysts and polyps)	10029104	Lymphomas non-Hodgkin's T-cell	10025321	Anaplastic large cell lymphomas T- and null-cell types	10002235	Anaplastic large cell lymphoma T- and null-cell types
172005333	53	20	1	17200533	10049924	Surgical and medical procedures	10042613	Therapeutic procedures and supportive care NEC	10043413	Antiinfective therapies	10002790	Infection prophylaxis
172005333	54	20	1	17200533	10010774	Gastrointestinal disorders	10017947	Gastrointestinal motility and defaecation conditions	10017977	Gastrointestinal atonic and hypomotility disorders NEC	10017933	Constipation
172005333	55	20	1	17200533	10021789	Infections and infestations	10021881	Infections - pathogen unspecified	10021879	Infections NEC	10021902	Infection
172005333	56	20	1	17200533	10070592	Surgical and medical procedures	10042613	Therapeutic procedures and supportive care NEC	10043413	Therapeutic procedures NEC	10027700	Product used for unknown indication
172005333	57	20	1	17200533	10070592	Surgical and medical procedures	10042613	Therapeutic procedures and supportive care NEC	10043413	Therapeutic procedures NEC	10027700	Product used for unknown indication
172005333	58	20	1	17200533	10070592	Surgical and medical procedures	10042613	Therapeutic procedures and supportive care NEC	10043413	Therapeutic procedures NEC	10027700	Product used for unknown indication
172005333	8	20	1	17200533	10070592	Surgical and medical procedures	10042613	Therapeutic procedures and supportive care NEC	10043413	Therapeutic procedures NEC	10027700	Product used for unknown indication
172005755	1	21	4	17200575	10002456	Neoplasms benign, malignant and unspecified (incl cysts and polyps)	10029104	Lymphomas non-Hodgkin's T-cell	10025321	Angioimmunoblastic T-cell lymphomas	10002450	Angioimmunoblastic T-cell lymphoma stage III
172005755	14	21	4	17200575	10002456	Neoplasms benign, malignant and unspecified (incl cysts and polyps)	10029104	Lymphomas non-Hodgkin's T-cell	10025321	Angioimmunoblastic T-cell lymphomas	10002450	Angioimmunoblastic T-cell lymphoma stage III
172005755	15	21	4	17200575	10029366	Investigations	10022891	Haematology investigations (incl blood groups)	10018851	White blood cell analyses	10047938	Neutrophil count decreased
172005755	18	21	4	17200575	10036898	Surgical and medical procedures	10042613	Therapeutic procedures and supportive care NEC	10043413	Prophylactic procedures NEC	10036896	Prophylaxis
172005755	19	21	4	17200575	10036898	Surgical and medical procedures	10042613	Therapeutic procedures and supportive care NEC	10043413	Prophylactic procedures NEC	10036896	Prophylaxis
172005755	20	21	4	17200575	10002456	Neoplasms benign, malignant and unspecified (incl cysts and polyps)	10029104	Lymphomas non-Hodgkin's T-cell	10025321	Angioimmunoblastic T-cell lymphomas	10002450	Angioimmunoblastic T-cell lymphoma stage III
172005755	21	21	4	17200575	10002456	Neoplasms benign, malignant and unspecified (incl cysts and polyps)	10029104	Lymphomas non-Hodgkin's T-cell	10025321	Angioimmunoblastic T-cell lymphomas	10002450	Angioimmunoblastic T-cell lymphoma stage III
172005755	22	21	4	17200575	10002456	Neoplasms benign, malignant and unspecified (incl cysts and polyps)	10029104	Lymphomas non-Hodgkin's T-cell	10025321	Angioimmunoblastic T-cell lymphomas	10002450	Angioimmunoblastic T-cell lymphoma stage III
172005755	23	21	4	17200575	10002456	Neoplasms benign, malignant and unspecified (incl cysts and polyps)	10029104	Lymphomas non-Hodgkin's T-cell	10025321	Angioimmunoblastic T-cell lymphomas	10002450	Angioimmunoblastic T-cell lymphoma stage III
172005755	24	21	4	17200575	10002456	Neoplasms benign, malignant and unspecified (incl cysts and polyps)	10029104	Lymphomas non-Hodgkin's T-cell	10025321	Angioimmunoblastic T-cell lymphomas	10002450	Angioimmunoblastic T-cell lymphoma stage III
172005755	25	21	4	17200575	10002456	Neoplasms benign, malignant and unspecified (incl cysts and polyps)	10029104	Lymphomas non-Hodgkin's T-cell	10025321	Angioimmunoblastic T-cell lymphomas	10002450	Angioimmunoblastic T-cell lymphoma stage III
172005755	26	21	4	17200575	10002456	Neoplasms benign, malignant and unspecified (incl cysts and polyps)	10029104	Lymphomas non-Hodgkin's T-cell	10025321	Angioimmunoblastic T-cell lymphomas	10002450	Angioimmunoblastic T-cell lymphoma stage III
172005755	27	21	4	17200575	10002456	Neoplasms benign, malignant and unspecified (incl cysts and polyps)	10029104	Lymphomas non-Hodgkin's T-cell	10025321	Angioimmunoblastic T-cell lymphomas	10002450	Angioimmunoblastic T-cell lymphoma stage III
172005755	28	21	4	17200575	10002456	Neoplasms benign, malignant and unspecified (incl cysts and polyps)	10029104	Lymphomas non-Hodgkin's T-cell	10025321	Angioimmunoblastic T-cell lymphomas	10002450	Angioimmunoblastic T-cell lymphoma stage III
172005755	29	21	4	17200575	10002456	Neoplasms benign, malignant and unspecified (incl cysts and polyps)	10029104	Lymphomas non-Hodgkin's T-cell	10025321	Angioimmunoblastic T-cell lymphomas	10002450	Angioimmunoblastic T-cell lymphoma stage III
172005755	30	21	4	17200575	10002456	Neoplasms benign, malignant and unspecified (incl cysts and polyps)	10029104	Lymphomas non-Hodgkin's T-cell	10025321	Angioimmunoblastic T-cell lymphomas	10002450	Angioimmunoblastic T-cell lymphoma stage III
172005755	31	21	4	17200575	10002456	Neoplasms benign, malignant and unspecified (incl cysts and polyps)	10029104	Lymphomas non-Hodgkin's T-cell	10025321	Angioimmunoblastic T-cell lymphomas	10002450	Angioimmunoblastic T-cell lymphoma stage III
172233783	1	21	2	17223378	10034623	Neoplasms benign, malignant and unspecified (incl cysts and polyps)	10029104	Lymphomas non-Hodgkin's T-cell	10025321	Peripheral T-cell lymphomas NEC	10034622	Peripheral T-cell lymphoma unspecified
172233783	10	21	2	17223378	10034623	Neoplasms benign, malignant and unspecified (incl cysts and polyps)	10029104	Lymphomas non-Hodgkin's T-cell	10025321	Peripheral T-cell lymphomas NEC	10034622	Peripheral T-cell lymphoma unspecified
172233783	6	21	2	17223378	10070592	Surgical and medical procedures	10042613	Therapeutic procedures and supportive care NEC	10043413	Therapeutic procedures NEC	10027700	Product used for unknown indication
172233783	7	21	2	17223378	10070592	Surgical and medical procedures	10042613	Therapeutic procedures and supportive care NEC	10043413	Therapeutic procedures NEC	10027700	Product used for unknown indication
172233783	8	21	2	17223378	10070592	Surgical and medical procedures	10042613	Therapeutic procedures and supportive care NEC	10043413	Therapeutic procedures NEC	10027700	Product used for unknown indication
172233783	9	21	2	17223378	10034623	Neoplasms benign, malignant and unspecified (incl cysts and polyps)	10029104	Lymphomas non-Hodgkin's T-cell	10025321	Peripheral T-cell lymphomas NEC	10034622	Peripheral T-cell lymphoma unspecified
172878191	1	20	1	17287819	10002449	Neoplasms benign, malignant and unspecified (incl cysts and polyps)	10029104	Lymphomas non-Hodgkin's T-cell	10025321	Angioimmunoblastic T-cell lymphomas	10002450	Angioimmunoblastic T-cell lymphoma
172878191	6	20	1	17287819	10036898	Surgical and medical procedures	10042613	Therapeutic procedures and supportive care NEC	10043413	Prophylactic procedures NEC	10036896	Prophylaxis
172878191	7	20	1	17287819	10036898	Surgical and medical procedures	10042613	Therapeutic procedures and supportive care NEC	10043413	Prophylactic procedures NEC	10036896	Prophylaxis
172878191	8	20	1	17287819	10002449	Neoplasms benign, malignant and unspecified (incl cysts and polyps)	10029104	Lymphomas non-Hodgkin's T-cell	10025321	Angioimmunoblastic T-cell lymphomas	10002450	Angioimmunoblastic T-cell lymphoma
173239412	1	20	1	17323941	10002449	Neoplasms benign, malignant and unspecified (incl cysts and polyps)	10029104	Lymphomas non-Hodgkin's T-cell	10025321	Angioimmunoblastic T-cell lymphomas	10002450	Angioimmunoblastic T-cell lymphoma
173323481	1	20	1	17332348	10002227	Neoplasms benign, malignant and unspecified (incl cysts and polyps)	10029104	Lymphomas non-Hodgkin's T-cell	10025321	Anaplastic large cell lymphomas T- and null-cell types	10002235	Anaplastic large cell lymphoma T- and null-cell types
173323481	10	20	1	17332348	10036898	Surgical and medical procedures	10042613	Therapeutic procedures and supportive care NEC	10043413	Prophylactic procedures NEC	10036896	Prophylaxis
173323481	12	20	1	17332348	10070592	Surgical and medical procedures	10042613	Therapeutic procedures and supportive care NEC	10043413	Therapeutic procedures NEC	10027700	Product used for unknown indication
173323481	27	20	1	17332348	10036898	Surgical and medical procedures	10042613	Therapeutic procedures and supportive care NEC	10043413	Prophylactic procedures NEC	10036896	Prophylaxis
173323481	30	20	1	17332348	10058019	Neoplasms benign, malignant and unspecified (incl cysts and polyps)	10029104	Neoplasm related morbidities	10068775	Oncologic complications and emergencies	10030315	Cancer pain
173323481	31	20	1	17332348	10017822	Gastrointestinal disorders	10017947	Gastrointestinal ulceration and perforation	10018027	Gastric ulcers and perforation	10017847	Gastric ulcer
173323481	32	20	1	17332348	10010774	Gastrointestinal disorders	10017947	Gastrointestinal motility and defaecation conditions	10017977	Gastrointestinal atonic and hypomotility disorders NEC	10017933	Constipation
173323481	34	20	1	17332348	10058019	Neoplasms benign, malignant and unspecified (incl cysts and polyps)	10029104	Neoplasm related morbidities	10068775	Oncologic complications and emergencies	10030315	Cancer pain
173323481	35	20	1	17332348	10054133	Surgical and medical procedures	10042613	Gastrointestinal therapeutic procedures	10017998	Gastrointestinal therapeutic procedures NEC	10018013	Prophylaxis of nausea and vomiting
173323481	37	20	1	17332348	10058019	Neoplasms benign, malignant and unspecified (incl cysts and polyps)	10029104	Neoplasm related morbidities	10068775	Oncologic complications and emergencies	10030315	Cancer pain
173323481	38	20	1	17332348	10010774	Gastrointestinal disorders	10017947	Gastrointestinal motility and defaecation conditions	10017977	Gastrointestinal atonic and hypomotility disorders NEC	10017933	Constipation
173323481	39	20	1	17332348	10049924	Surgical and medical procedures	10042613	Therapeutic procedures and supportive care NEC	10043413	Antiinfective therapies	10002790	Infection prophylaxis
173323481	40	20	1	17332348	10049924	Surgical and medical procedures	10042613	Therapeutic procedures and supportive care NEC	10043413	Antiinfective therapies	10002790	Infection prophylaxis
173323481	9	20	1	17332348	10036898	Surgical and medical procedures	10042613	Therapeutic procedures and supportive care NEC	10043413	Prophylactic procedures NEC	10036896	Prophylaxis
1740034914	1	21	3	17400349	10034623	Neoplasms benign, malignant and unspecified (incl cysts and polyps)	10029104	Lymphomas non-Hodgkin's T-cell	10025321	Peripheral T-cell lymphomas NEC	10034622	Peripheral T-cell lymphoma unspecified
1740034914	10	21	3	17400349	10070592	Surgical and medical procedures	10042613	Therapeutic procedures and supportive care NEC	10043413	Therapeutic procedures NEC	10027700	Product used for unknown indication
1740034914	9	21	3	17400349	10070592	Surgical and medical procedures	10042613	Therapeutic procedures and supportive care NEC	10043413	Therapeutic procedures NEC	10027700	Product used for unknown indication
174126073	1	20	1	17412607	10003899	Neoplasms benign, malignant and unspecified (incl cysts and polyps)	10029104	Lymphomas non-Hodgkin's B-cell	10025320	B-cell lymphomas NEC	10003900	B-cell lymphoma
174126073	10	20	1	17412607	10070592	Surgical and medical procedures	10042613	Therapeutic procedures and supportive care NEC	10043413	Therapeutic procedures NEC	10027700	Product used for unknown indication
174126073	22	20	1	17412607	10003899	Neoplasms benign, malignant and unspecified (incl cysts and polyps)	10029104	Lymphomas non-Hodgkin's B-cell	10025320	B-cell lymphomas NEC	10003900	B-cell lymphoma
174126073	28	20	1	17412607	10020772	Vascular disorders	10047065	Vascular hypertensive disorders	10057166	Vascular hypertensive disorders NEC	10020774	Hypertension
174126073	29	20	1	17412607	10020772	Vascular disorders	10047065	Vascular hypertensive disorders	10057166	Vascular hypertensive disorders NEC	10020774	Hypertension
174126073	30	20	1	17412607	10054977	Surgical and medical procedures	10042613	Therapeutic procedures and supportive care NEC	10043413	Therapeutic procedures NEC	10027700	Electrolyte substitution therapy
174126073	31	20	1	17412607	10022437	Psychiatric disorders	10037175	Sleep disorders and disturbances	10040991	Disturbances in initiating and maintaining sleep	10013510	Insomnia
174126073	32	20	1	17412607	10036898	Surgical and medical procedures	10042613	Therapeutic procedures and supportive care NEC	10043413	Prophylactic procedures NEC	10036896	Prophylaxis
174126073	33	20	1	17412607	10049924	Surgical and medical procedures	10042613	Therapeutic procedures and supportive care NEC	10043413	Antiinfective therapies	10002790	Infection prophylaxis
174126073	34	20	1	17412607	10043945	Gastrointestinal disorders	10017947	Tongue conditions	10043946	Tongue signs and symptoms	10043985	Tongue coated
174126073	35	20	1	17412607	10036898	Surgical and medical procedures	10042613	Therapeutic procedures and supportive care NEC	10043413	Prophylactic procedures NEC	10036896	Prophylaxis
174126073	37	20	1	17412607	10043945	Gastrointestinal disorders	10017947	Tongue conditions	10043946	Tongue signs and symptoms	10043985	Tongue coated
174126073	39	20	1	17412607	10036898	Surgical and medical procedures	10042613	Therapeutic procedures and supportive care NEC	10043413	Prophylactic procedures NEC	10036896	Prophylaxis
174126073	40	20	1	17412607	10049924	Surgical and medical procedures	10042613	Therapeutic procedures and supportive care NEC	10043413	Antiinfective therapies	10002790	Infection prophylaxis
174126073	41	20	1	17412607	10020772	Vascular disorders	10047065	Vascular hypertensive disorders	10057166	Vascular hypertensive disorders NEC	10020774	Hypertension
174126073	42	20	1	17412607	10049924	Surgical and medical procedures	10042613	Therapeutic procedures and supportive care NEC	10043413	Antiinfective therapies	10002790	Infection prophylaxis
174126073	43	20	1	17412607	10054133	Surgical and medical procedures	10042613	Gastrointestinal therapeutic procedures	10017998	Gastrointestinal therapeutic procedures NEC	10018013	Prophylaxis of nausea and vomiting
174126073	7	20	1	17412607	10036898	Surgical and medical procedures	10042613	Therapeutic procedures and supportive care NEC	10043413	Prophylactic procedures NEC	10036896	Prophylaxis
174126073	9	20	1	17412607	10036898	Surgical and medical procedures	10042613	Therapeutic procedures and supportive care NEC	10043413	Prophylactic procedures NEC	10036896	Prophylaxis
174182072	1	20	1	17418207	10034623	Neoplasms benign, malignant and unspecified (incl cysts and polyps)	10029104	Lymphomas non-Hodgkin's T-cell	10025321	Peripheral T-cell lymphomas NEC	10034622	Peripheral T-cell lymphoma unspecified
174182072	2	20	1	17418207	10070592	Surgical and medical procedures	10042613	Therapeutic procedures and supportive care NEC	10043413	Therapeutic procedures NEC	10027700	Product used for unknown indication
174182072	3	20	1	17418207	10070592	Surgical and medical procedures	10042613	Therapeutic procedures and supportive care NEC	10043413	Therapeutic procedures NEC	10027700	Product used for unknown indication
174931962	1	20	1	17493196	10034623	Neoplasms benign, malignant and unspecified (incl cysts and polyps)	10029104	Lymphomas non-Hodgkin's T-cell	10025321	Peripheral T-cell lymphomas NEC	10034622	Peripheral T-cell lymphoma unspecified
174931962	12	20	1	17493196	10036898	Surgical and medical procedures	10042613	Therapeutic procedures and supportive care NEC	10043413	Prophylactic procedures NEC	10036896	Prophylaxis
174931962	13	20	1	17493196	10036898	Surgical and medical procedures	10042613	Therapeutic procedures and supportive care NEC	10043413	Prophylactic procedures NEC	10036896	Prophylaxis
174931962	14	20	1	17493196	10036898	Surgical and medical procedures	10042613	Therapeutic procedures and supportive care NEC	10043413	Prophylactic procedures NEC	10036896	Prophylaxis
174931962	15	20	1	17493196	10017853	Gastrointestinal disorders	10017947	Gastrointestinal inflammatory conditions	10017969	Gastritis (excl infective)	10017854	Gastritis
174931962	16	20	1	17493196	10049924	Surgical and medical procedures	10042613	Therapeutic procedures and supportive care NEC	10043413	Antiinfective therapies	10002790	Infection prophylaxis
174931962	17	20	1	17493196	10020772	Vascular disorders	10047065	Vascular hypertensive disorders	10057166	Vascular hypertensive disorders NEC	10020774	Hypertension
174931962	18	20	1	17493196	10031282	Musculoskeletal and connective tissue disorders	10028395	Bone disorders (excl congenital and fractures)	10005959	Metabolic bone disorders	10027425	Osteoporosis
174931962	19	20	1	17493196	10036898	Surgical and medical procedures	10042613	Therapeutic procedures and supportive care NEC	10043413	Prophylactic procedures NEC	10036896	Prophylaxis
174931962	20	20	1	17493196	10011224	Respiratory, thoracic and mediastinal disorders	10038738	Respiratory disorders NEC	10038716	Coughing and associated symptoms	10011233	Cough
174931962	21	20	1	17493196	10036898	Surgical and medical procedures	10042613	Therapeutic procedures and supportive care NEC	10043413	Prophylactic procedures NEC	10036896	Prophylaxis
174931962	22	20	1	17493196	10049924	Surgical and medical procedures	10042613	Therapeutic procedures and supportive care NEC	10043413	Antiinfective therapies	10002790	Infection prophylaxis
174931962	23	20	1	17493196	10049924	Surgical and medical procedures	10042613	Therapeutic procedures and supportive care NEC	10043413	Antiinfective therapies	10002790	Infection prophylaxis
174931962	27	20	1	17493196	10049924	Surgical and medical procedures	10042613	Therapeutic procedures and supportive care NEC	10043413	Antiinfective therapies	10002790	Infection prophylaxis
174931962	31	20	1	17493196	10049924	Surgical and medical procedures	10042613	Therapeutic procedures and supportive care NEC	10043413	Antiinfective therapies	10002790	Infection prophylaxis
174931962	32	20	1	17493196	10049924	Surgical and medical procedures	10042613	Therapeutic procedures and supportive care NEC	10043413	Antiinfective therapies	10002790	Infection prophylaxis
174931962	34	20	1	17493196	10066598	Surgical and medical procedures	10042613	Gastrointestinal therapeutic procedures	10017998	Gastrointestinal therapeutic procedures NEC	10018013	Gastritis prophylaxis
174931962	35	20	1	17493196	10011831	Infections and infestations	10021881	Viral infectious disorders	10047438	Cytomegaloviral infections	10011827	Cytomegalovirus infection
174931962	36	20	1	17493196	10031282	Musculoskeletal and connective tissue disorders	10028395	Bone disorders (excl congenital and fractures)	10005959	Metabolic bone disorders	10027425	Osteoporosis
174931962	37	20	1	17493196	10020903	Metabolism and nutrition disorders	10027433	Purine and pyrimidine metabolism disorders	10037546	Disorders of purine metabolism	10070968	Hyperuricaemia
174931962	38	20	1	17493196	10054133	Surgical and medical procedures	10042613	Gastrointestinal therapeutic procedures	10017998	Gastrointestinal therapeutic procedures NEC	10018013	Prophylaxis of nausea and vomiting
174931962	39	20	1	17493196	10049924	Surgical and medical procedures	10042613	Therapeutic procedures and supportive care NEC	10043413	Antiinfective therapies	10002790	Infection prophylaxis
174931962	42	20	1	17493196	10049924	Surgical and medical procedures	10042613	Therapeutic procedures and supportive care NEC	10043413	Antiinfective therapies	10002790	Infection prophylaxis
174931962	43	20	1	17493196	10049924	Surgical and medical procedures	10042613	Therapeutic procedures and supportive care NEC	10043413	Antiinfective therapies	10002790	Infection prophylaxis
174931962	46	20	1	17493196	10010774	Gastrointestinal disorders	10017947	Gastrointestinal motility and defaecation conditions	10017977	Gastrointestinal atonic and hypomotility disorders NEC	10017933	Constipation
174931962	47	20	1	17493196	10070592	Surgical and medical procedures	10042613	Therapeutic procedures and supportive care NEC	10043413	Therapeutic procedures NEC	10027700	Product used for unknown indication
174931962	5	20	1	17493196	10020903	Metabolism and nutrition disorders	10027433	Purine and pyrimidine metabolism disorders	10037546	Disorders of purine metabolism	10070968	Hyperuricaemia
174931962	6	20	1	17493196	10070592	Surgical and medical procedures	10042613	Therapeutic procedures and supportive care NEC	10043413	Therapeutic procedures NEC	10027700	Product used for unknown indication
175255732	1	20	1	17525573	10002456	Neoplasms benign, malignant and unspecified (incl cysts and polyps)	10029104	Lymphomas non-Hodgkin's T-cell	10025321	Angioimmunoblastic T-cell lymphomas	10002450	Angioimmunoblastic T-cell lymphoma stage III
175255732	10	20	1	17525573	10070592	Surgical and medical procedures	10042613	Therapeutic procedures and supportive care NEC	10043413	Therapeutic procedures NEC	10027700	Product used for unknown indication
175255732	28	20	1	17525573	10036898	Surgical and medical procedures	10042613	Therapeutic procedures and supportive care NEC	10043413	Prophylactic procedures NEC	10036896	Prophylaxis
175255732	31	20	1	17525573	10049924	Surgical and medical procedures	10042613	Therapeutic procedures and supportive care NEC	10043413	Antiinfective therapies	10002790	Infection prophylaxis
175255732	32	20	1	17525573	10020903	Metabolism and nutrition disorders	10027433	Purine and pyrimidine metabolism disorders	10037546	Disorders of purine metabolism	10070968	Hyperuricaemia
175255732	33	20	1	17525573	10036898	Surgical and medical procedures	10042613	Therapeutic procedures and supportive care NEC	10043413	Prophylactic procedures NEC	10036896	Prophylaxis
175255732	35	20	1	17525573	10054133	Surgical and medical procedures	10042613	Gastrointestinal therapeutic procedures	10017998	Gastrointestinal therapeutic procedures NEC	10018013	Prophylaxis of nausea and vomiting
175255732	36	20	1	17525573	10036898	Surgical and medical procedures	10042613	Therapeutic procedures and supportive care NEC	10043413	Prophylactic procedures NEC	10036896	Prophylaxis
175255732	8	20	1	17525573	10036898	Surgical and medical procedures	10042613	Therapeutic procedures and supportive care NEC	10043413	Prophylactic procedures NEC	10036896	Prophylaxis
175491421	1	20	1	17549142	10002449	Neoplasms benign, malignant and unspecified (incl cysts and polyps)	10029104	Lymphomas non-Hodgkin's T-cell	10025321	Angioimmunoblastic T-cell lymphomas	10002450	Angioimmunoblastic T-cell lymphoma
175491421	2	20	1	17549142	10002449	Neoplasms benign, malignant and unspecified (incl cysts and polyps)	10029104	Lymphomas non-Hodgkin's T-cell	10025321	Angioimmunoblastic T-cell lymphomas	10002450	Angioimmunoblastic T-cell lymphoma
175491421	3	20	1	17549142	10070592	Surgical and medical procedures	10042613	Therapeutic procedures and supportive care NEC	10043413	Therapeutic procedures NEC	10027700	Product used for unknown indication
175491421	4	20	1	17549142	10070592	Surgical and medical procedures	10042613	Therapeutic procedures and supportive care NEC	10043413	Therapeutic procedures NEC	10027700	Product used for unknown indication
175491421	5	20	1	17549142	10070592	Surgical and medical procedures	10042613	Therapeutic procedures and supportive care NEC	10043413	Therapeutic procedures NEC	10027700	Product used for unknown indication
175583301	1	20	1	17558330	10042979	Neoplasms benign, malignant and unspecified (incl cysts and polyps)	10029104	Lymphomas non-Hodgkin's T-cell	10025321	Anaplastic large cell lymphomas T- and null-cell types	10002235	T-cell lymphoma recurrent
175583301	2	20	1	17558330	10071583	Immune system disorders	10021428	Immune disorders NEC	10027665	Immune and associated conditions NEC	10027682	Haemophagocytic lymphohistiocytosis
175583301	3	20	1	17558330	10070592	Surgical and medical procedures	10042613	Therapeutic procedures and supportive care NEC	10043413	Therapeutic procedures NEC	10027700	Product used for unknown indication
175583301	4	20	1	17558330	10070592	Surgical and medical procedures	10042613	Therapeutic procedures and supportive care NEC	10043413	Therapeutic procedures NEC	10027700	Product used for unknown indication
176741143	1	20	2	17674114	10066957	Neoplasms benign, malignant and unspecified (incl cysts and polyps)	10029104	Lymphomas non-Hodgkin's T-cell	10025321	Adult T-cell lymphomas/leukaemias	10001414	Hepatosplenic T-cell lymphoma
176741143	10	20	2	17674114	10066957	Neoplasms benign, malignant and unspecified (incl cysts and polyps)	10029104	Lymphomas non-Hodgkin's T-cell	10025321	Adult T-cell lymphomas/leukaemias	10001414	Hepatosplenic T-cell lymphoma
176741143	11	20	2	17674114	10066957	Neoplasms benign, malignant and unspecified (incl cysts and polyps)	10029104	Lymphomas non-Hodgkin's T-cell	10025321	Adult T-cell lymphomas/leukaemias	10001414	Hepatosplenic T-cell lymphoma
176741143	12	20	2	17674114	10066957	Neoplasms benign, malignant and unspecified (incl cysts and polyps)	10029104	Lymphomas non-Hodgkin's T-cell	10025321	Adult T-cell lymphomas/leukaemias	10001414	Hepatosplenic T-cell lymphoma
176741143	2	20	2	17674114	10066957	Neoplasms benign, malignant and unspecified (incl cysts and polyps)	10029104	Lymphomas non-Hodgkin's T-cell	10025321	Adult T-cell lymphomas/leukaemias	10001414	Hepatosplenic T-cell lymphoma
176741143	3	20	2	17674114	10066957	Neoplasms benign, malignant and unspecified (incl cysts and polyps)	10029104	Lymphomas non-Hodgkin's T-cell	10025321	Adult T-cell lymphomas/leukaemias	10001414	Hepatosplenic T-cell lymphoma
176741143	4	20	2	17674114	10066957	Neoplasms benign, malignant and unspecified (incl cysts and polyps)	10029104	Lymphomas non-Hodgkin's T-cell	10025321	Adult T-cell lymphomas/leukaemias	10001414	Hepatosplenic T-cell lymphoma
176741143	5	20	2	17674114	10066957	Neoplasms benign, malignant and unspecified (incl cysts and polyps)	10029104	Lymphomas non-Hodgkin's T-cell	10025321	Adult T-cell lymphomas/leukaemias	10001414	Hepatosplenic T-cell lymphoma
176741143	6	20	2	17674114	10066957	Neoplasms benign, malignant and unspecified (incl cysts and polyps)	10029104	Lymphomas non-Hodgkin's T-cell	10025321	Adult T-cell lymphomas/leukaemias	10001414	Hepatosplenic T-cell lymphoma
176741143	7	20	2	17674114	10066957	Neoplasms benign, malignant and unspecified (incl cysts and polyps)	10029104	Lymphomas non-Hodgkin's T-cell	10025321	Adult T-cell lymphomas/leukaemias	10001414	Hepatosplenic T-cell lymphoma
176741143	8	20	2	17674114	10066957	Neoplasms benign, malignant and unspecified (incl cysts and polyps)	10029104	Lymphomas non-Hodgkin's T-cell	10025321	Adult T-cell lymphomas/leukaemias	10001414	Hepatosplenic T-cell lymphoma
176741143	9	20	2	17674114	10066957	Neoplasms benign, malignant and unspecified (incl cysts and polyps)	10029104	Lymphomas non-Hodgkin's T-cell	10025321	Adult T-cell lymphomas/leukaemias	10001414	Hepatosplenic T-cell lymphoma
177370302	1	20	2	17737030	10025310	Neoplasms benign, malignant and unspecified (incl cysts and polyps)	10029104	Lymphomas NEC	10025323	Lymphomas unspecified NEC	10025324	Lymphoma
177421153	1	20	3	17742115	10034623	Neoplasms benign, malignant and unspecified (incl cysts and polyps)	10029104	Lymphomas non-Hodgkin's T-cell	10025321	Peripheral T-cell lymphomas NEC	10034622	Peripheral T-cell lymphoma unspecified
177421153	4	20	3	17742115	10036898	Surgical and medical procedures	10042613	Therapeutic procedures and supportive care NEC	10043413	Prophylactic procedures NEC	10036896	Prophylaxis
177421153	5	20	3	17742115	10036898	Surgical and medical procedures	10042613	Therapeutic procedures and supportive care NEC	10043413	Prophylactic procedures NEC	10036896	Prophylaxis
177635822	1	20	4	17763582	10034623	Neoplasms benign, malignant and unspecified (incl cysts and polyps)	10029104	Lymphomas non-Hodgkin's T-cell	10025321	Peripheral T-cell lymphomas NEC	10034622	Peripheral T-cell lymphoma unspecified
177635822	2	20	4	17763582	10070592	Surgical and medical procedures	10042613	Therapeutic procedures and supportive care NEC	10043413	Therapeutic procedures NEC	10027700	Product used for unknown indication
177635822	3	20	4	17763582	10070592	Surgical and medical procedures	10042613	Therapeutic procedures and supportive care NEC	10043413	Therapeutic procedures NEC	10027700	Product used for unknown indication
178332741	1	20	2	17833274	10002455	Neoplasms benign, malignant and unspecified (incl cysts and polyps)	10029104	Lymphomas non-Hodgkin's T-cell	10025321	Angioimmunoblastic T-cell lymphomas	10002450	Angioimmunoblastic T-cell lymphoma stage II
178332741	10	20	2	17833274	10036898	Surgical and medical procedures	10042613	Therapeutic procedures and supportive care NEC	10043413	Prophylactic procedures NEC	10036896	Prophylaxis
178332741	11	20	2	17833274	10002455	Neoplasms benign, malignant and unspecified (incl cysts and polyps)	10029104	Lymphomas non-Hodgkin's T-cell	10025321	Angioimmunoblastic T-cell lymphomas	10002450	Angioimmunoblastic T-cell lymphoma stage II
178332741	12	20	2	17833274	10002455	Neoplasms benign, malignant and unspecified (incl cysts and polyps)	10029104	Lymphomas non-Hodgkin's T-cell	10025321	Angioimmunoblastic T-cell lymphomas	10002450	Angioimmunoblastic T-cell lymphoma stage II
178332741	13	20	2	17833274	10002455	Neoplasms benign, malignant and unspecified (incl cysts and polyps)	10029104	Lymphomas non-Hodgkin's T-cell	10025321	Angioimmunoblastic T-cell lymphomas	10002450	Angioimmunoblastic T-cell lymphoma stage II
178332741	14	20	2	17833274	10002455	Neoplasms benign, malignant and unspecified (incl cysts and polyps)	10029104	Lymphomas non-Hodgkin's T-cell	10025321	Angioimmunoblastic T-cell lymphomas	10002450	Angioimmunoblastic T-cell lymphoma stage II
178332741	15	20	2	17833274	10002455	Neoplasms benign, malignant and unspecified (incl cysts and polyps)	10029104	Lymphomas non-Hodgkin's T-cell	10025321	Angioimmunoblastic T-cell lymphomas	10002450	Angioimmunoblastic T-cell lymphoma stage II
178332741	16	20	2	17833274	10070592	Surgical and medical procedures	10042613	Therapeutic procedures and supportive care NEC	10043413	Therapeutic procedures NEC	10027700	Product used for unknown indication
178332741	9	20	2	17833274	10036898	Surgical and medical procedures	10042613	Therapeutic procedures and supportive care NEC	10043413	Prophylactic procedures NEC	10036896	Prophylaxis
178374652	1	20	3	17837465	10011683	Neoplasms benign, malignant and unspecified (incl cysts and polyps)	10029104	Lymphomas non-Hodgkin's T-cell	10025321	Mycoses fungoides	10028484	Cutaneous T-cell lymphoma stage IV
178374652	2	20	3	17837465	10070592	Surgical and medical procedures	10042613	Therapeutic procedures and supportive care NEC	10043413	Therapeutic procedures NEC	10027700	Product used for unknown indication
178391372	1	20	3	17839137	10011681	Neoplasms benign, malignant and unspecified (incl cysts and polyps)	10029104	Lymphomas non-Hodgkin's T-cell	10025321	Mycoses fungoides	10028484	Cutaneous T-cell lymphoma stage II
178391372	4	20	3	17839137	10011681	Neoplasms benign, malignant and unspecified (incl cysts and polyps)	10029104	Lymphomas non-Hodgkin's T-cell	10025321	Mycoses fungoides	10028484	Cutaneous T-cell lymphoma stage II
178391372	6	20	3	17839137	10011681	Neoplasms benign, malignant and unspecified (incl cysts and polyps)	10029104	Lymphomas non-Hodgkin's T-cell	10025321	Mycoses fungoides	10028484	Cutaneous T-cell lymphoma stage II
178391372	7	20	3	17839137	10011681	Neoplasms benign, malignant and unspecified (incl cysts and polyps)	10029104	Lymphomas non-Hodgkin's T-cell	10025321	Mycoses fungoides	10028484	Cutaneous T-cell lymphoma stage II
178391372	8	20	3	17839137	10070592	Surgical and medical procedures	10042613	Therapeutic procedures and supportive care NEC	10043413	Therapeutic procedures NEC	10027700	Product used for unknown indication
178393274	1	21	1	17839327	10034623	Neoplasms benign, malignant and unspecified (incl cysts and polyps)	10029104	Lymphomas non-Hodgkin's T-cell	10025321	Peripheral T-cell lymphomas NEC	10034622	Peripheral T-cell lymphoma unspecified
178393274	14	21	1	17839327	10070592	Surgical and medical procedures	10042613	Therapeutic procedures and supportive care NEC	10043413	Therapeutic procedures NEC	10027700	Product used for unknown indication
178429644	1	21	1	17842964	10011677	Neoplasms benign, malignant and unspecified (incl cysts and polyps)	10029104	Lymphomas non-Hodgkin's T-cell	10025321	Mycoses fungoides	10028484	Cutaneous T-cell lymphoma
178429644	3	21	1	17842964	10070592	Surgical and medical procedures	10042613	Therapeutic procedures and supportive care NEC	10043413	Therapeutic procedures NEC	10027700	Product used for unknown indication
179426883	1	22	4	17942688	10002411	Neoplasms benign, malignant and unspecified (incl cysts and polyps)	10029104	Lymphomas non-Hodgkin's T-cell	10025321	Angiocentric lymphomas	10002412	Angiocentric lymphoma
179426883	2	22	4	17942688	10070592	Surgical and medical procedures	10042613	Therapeutic procedures and supportive care NEC	10043413	Therapeutic procedures NEC	10027700	Product used for unknown indication
179467032	1	21	3	17946703	10022706	Neoplasms benign, malignant and unspecified (incl cysts and polyps)	10029104	Lymphomas non-Hodgkin's T-cell	10025321	Intestinal T-cell lymphomas	10022704	Intestinal T-cell lymphoma recurrent
179467032	4	21	3	17946703	10070592	Surgical and medical procedures	10042613	Therapeutic procedures and supportive care NEC	10043413	Therapeutic procedures NEC	10027700	Product used for unknown indication
179542353	1	20	3	17954235	10034623	Neoplasms benign, malignant and unspecified (incl cysts and polyps)	10029104	Lymphomas non-Hodgkin's T-cell	10025321	Peripheral T-cell lymphomas NEC	10034622	Peripheral T-cell lymphoma unspecified
179542353	21	20	3	17954235	10036898	Surgical and medical procedures	10042613	Therapeutic procedures and supportive care NEC	10043413	Prophylactic procedures NEC	10036896	Prophylaxis
179542353	22	20	3	17954235	10036898	Surgical and medical procedures	10042613	Therapeutic procedures and supportive care NEC	10043413	Prophylactic procedures NEC	10036896	Prophylaxis
179771074	1	21	4	17977107	10011683	Neoplasms benign, malignant and unspecified (incl cysts and polyps)	10029104	Lymphomas non-Hodgkin's T-cell	10025321	Mycoses fungoides	10028484	Cutaneous T-cell lymphoma stage IV
179771074	3	21	4	17977107	10011683	Neoplasms benign, malignant and unspecified (incl cysts and polyps)	10029104	Lymphomas non-Hodgkin's T-cell	10025321	Mycoses fungoides	10028484	Cutaneous T-cell lymphoma stage IV
179771074	4	21	4	17977107	10036898	Surgical and medical procedures	10042613	Therapeutic procedures and supportive care NEC	10043413	Prophylactic procedures NEC	10036896	Prophylaxis
179771074	5	21	4	17977107	10036898	Surgical and medical procedures	10042613	Therapeutic procedures and supportive care NEC	10043413	Prophylactic procedures NEC	10036896	Prophylaxis
179771074	6	21	4	17977107	10011683	Neoplasms benign, malignant and unspecified (incl cysts and polyps)	10029104	Lymphomas non-Hodgkin's T-cell	10025321	Mycoses fungoides	10028484	Cutaneous T-cell lymphoma stage IV
179805985	1	21	4	17980598	10011681	Neoplasms benign, malignant and unspecified (incl cysts and polyps)	10029104	Lymphomas non-Hodgkin's T-cell	10025321	Mycoses fungoides	10028484	Cutaneous T-cell lymphoma stage II
179805985	2	21	4	17980598	10036898	Surgical and medical procedures	10042613	Therapeutic procedures and supportive care NEC	10043413	Prophylactic procedures NEC	10036896	Prophylaxis
179805985	3	21	4	17980598	10036898	Surgical and medical procedures	10042613	Therapeutic procedures and supportive care NEC	10043413	Prophylactic procedures NEC	10036896	Prophylaxis
179805985	4	21	4	17980598	10011681	Neoplasms benign, malignant and unspecified (incl cysts and polyps)	10029104	Lymphomas non-Hodgkin's T-cell	10025321	Mycoses fungoides	10028484	Cutaneous T-cell lymphoma stage II
179980213	1	20	3	17998021	10070592	Surgical and medical procedures	10042613	Therapeutic procedures and supportive care NEC	10043413	Therapeutic procedures NEC	10027700	Product used for unknown indication
180230703	1	20	4	18023070	10034623	Neoplasms benign, malignant and unspecified (incl cysts and polyps)	10029104	Lymphomas non-Hodgkin's T-cell	10025321	Peripheral T-cell lymphomas NEC	10034622	Peripheral T-cell lymphoma unspecified
180230703	6	20	4	18023070	10036898	Surgical and medical procedures	10042613	Therapeutic procedures and supportive care NEC	10043413	Prophylactic procedures NEC	10036896	Prophylaxis
180230703	7	20	4	18023070	10036898	Surgical and medical procedures	10042613	Therapeutic procedures and supportive care NEC	10043413	Prophylactic procedures NEC	10036896	Prophylaxis
181181357	1	21	1	18118135	10011677	Neoplasms benign, malignant and unspecified (incl cysts and polyps)	10029104	Lymphomas non-Hodgkin's T-cell	10025321	Mycoses fungoides	10028484	Cutaneous T-cell lymphoma
181181357	2	21	1	18118135	10034623	Neoplasms benign, malignant and unspecified (incl cysts and polyps)	10029104	Lymphomas non-Hodgkin's T-cell	10025321	Peripheral T-cell lymphomas NEC	10034622	Peripheral T-cell lymphoma unspecified
181181357	6	21	1	18118135	10070592	Surgical and medical procedures	10042613	Therapeutic procedures and supportive care NEC	10043413	Therapeutic procedures NEC	10027700	Product used for unknown indication
181222164	1	20	4	18122216	10011677	Neoplasms benign, malignant and unspecified (incl cysts and polyps)	10029104	Lymphomas non-Hodgkin's T-cell	10025321	Mycoses fungoides	10028484	Cutaneous T-cell lymphoma
181222164	3	20	4	18122216	10070592	Surgical and medical procedures	10042613	Therapeutic procedures and supportive care NEC	10043413	Therapeutic procedures NEC	10027700	Product used for unknown indication
181999781	1	20	3	18199978	10034623	Neoplasms benign, malignant and unspecified (incl cysts and polyps)	10029104	Lymphomas non-Hodgkin's T-cell	10025321	Peripheral T-cell lymphomas NEC	10034622	Peripheral T-cell lymphoma unspecified
181999781	4	20	3	18199978	10036898	Surgical and medical procedures	10042613	Therapeutic procedures and supportive care NEC	10043413	Prophylactic procedures NEC	10036896	Prophylaxis
181999781	5	20	3	18199978	10036898	Surgical and medical procedures	10042613	Therapeutic procedures and supportive care NEC	10043413	Prophylactic procedures NEC	10036896	Prophylaxis
181999781	6	20	3	18199978	10070592	Surgical and medical procedures	10042613	Therapeutic procedures and supportive care NEC	10043413	Therapeutic procedures NEC	10027700	Product used for unknown indication
181999831	1	20	3	18199983	10042971	Neoplasms benign, malignant and unspecified (incl cysts and polyps)	10029104	Lymphomas non-Hodgkin's T-cell	10025321	Anaplastic large cell lymphomas T- and null-cell types	10002235	T-cell lymphoma
182008342	1	21	1	18200834	10034629	Neoplasms benign, malignant and unspecified (incl cysts and polyps)	10029104	Lymphomas non-Hodgkin's T-cell	10025321	Peripheral T-cell lymphomas NEC	10034622	Peripheral T-cell lymphoma unspecified stage III
182008342	2	21	1	18200834	10034623	Neoplasms benign, malignant and unspecified (incl cysts and polyps)	10029104	Lymphomas non-Hodgkin's T-cell	10025321	Peripheral T-cell lymphomas NEC	10034622	Peripheral T-cell lymphoma unspecified
182008342	3	21	1	18200834	10036898	Surgical and medical procedures	10042613	Therapeutic procedures and supportive care NEC	10043413	Prophylactic procedures NEC	10036896	Prophylaxis
182008342	4	21	1	18200834	10070592	Surgical and medical procedures	10042613	Therapeutic procedures and supportive care NEC	10043413	Therapeutic procedures NEC	10027700	Product used for unknown indication
182010892	1	20	3	18201089	10034623	Neoplasms benign, malignant and unspecified (incl cysts and polyps)	10029104	Lymphomas non-Hodgkin's T-cell	10025321	Peripheral T-cell lymphomas NEC	10034622	Peripheral T-cell lymphoma unspecified
182010892	2	20	3	18201089	10036898	Surgical and medical procedures	10042613	Therapeutic procedures and supportive care NEC	10043413	Prophylactic procedures NEC	10036896	Prophylaxis
182010892	3	20	3	18201089	10070592	Surgical and medical procedures	10042613	Therapeutic procedures and supportive care NEC	10043413	Therapeutic procedures NEC	10027700	Product used for unknown indication
182349901	1	20	3	18234990	10070592	Surgical and medical procedures	10042613	Therapeutic procedures and supportive care NEC	10043413	Therapeutic procedures NEC	10027700	Product used for unknown indication
182349901	2	20	3	18234990	10070592	Surgical and medical procedures	10042613	Therapeutic procedures and supportive care NEC	10043413	Therapeutic procedures NEC	10027700	Product used for unknown indication
182719411	1	20	3	18271941	10034623	Neoplasms benign, malignant and unspecified (incl cysts and polyps)	10029104	Lymphomas non-Hodgkin's T-cell	10025321	Peripheral T-cell lymphomas NEC	10034622	Peripheral T-cell lymphoma unspecified
182719411	10	20	3	18271941	10070592	Surgical and medical procedures	10042613	Therapeutic procedures and supportive care NEC	10043413	Therapeutic procedures NEC	10027700	Product used for unknown indication
182719411	11	20	3	18271941	10070592	Surgical and medical procedures	10042613	Therapeutic procedures and supportive care NEC	10043413	Therapeutic procedures NEC	10027700	Product used for unknown indication
182719411	3	20	3	18271941	10070592	Surgical and medical procedures	10042613	Therapeutic procedures and supportive care NEC	10043413	Therapeutic procedures NEC	10027700	Product used for unknown indication
182719411	4	20	3	18271941	10070592	Surgical and medical procedures	10042613	Therapeutic procedures and supportive care NEC	10043413	Therapeutic procedures NEC	10027700	Product used for unknown indication
182719411	5	20	3	18271941	10070592	Surgical and medical procedures	10042613	Therapeutic procedures and supportive care NEC	10043413	Therapeutic procedures NEC	10027700	Product used for unknown indication
182719411	6	20	3	18271941	10070592	Surgical and medical procedures	10042613	Therapeutic procedures and supportive care NEC	10043413	Therapeutic procedures NEC	10027700	Product used for unknown indication
182719411	7	20	3	18271941	10070592	Surgical and medical procedures	10042613	Therapeutic procedures and supportive care NEC	10043413	Therapeutic procedures NEC	10027700	Product used for unknown indication
182719411	8	20	3	18271941	10070592	Surgical and medical procedures	10042613	Therapeutic procedures and supportive care NEC	10043413	Therapeutic procedures NEC	10027700	Product used for unknown indication
182719411	9	20	3	18271941	10070592	Surgical and medical procedures	10042613	Therapeutic procedures and supportive care NEC	10043413	Therapeutic procedures NEC	10027700	Product used for unknown indication
182918592	1	20	3	18291859	10002457	Neoplasms benign, malignant and unspecified (incl cysts and polyps)	10029104	Lymphomas non-Hodgkin's T-cell	10025321	Angioimmunoblastic T-cell lymphomas	10002450	Angioimmunoblastic T-cell lymphoma stage IV
183577091	1	20	4	18357709	10034623	Neoplasms benign, malignant and unspecified (incl cysts and polyps)	10029104	Lymphomas non-Hodgkin's T-cell	10025321	Peripheral T-cell lymphomas NEC	10034622	Peripheral T-cell lymphoma unspecified
183577091	3	20	4	18357709	10070592	Surgical and medical procedures	10042613	Therapeutic procedures and supportive care NEC	10043413	Therapeutic procedures NEC	10027700	Product used for unknown indication
183588572	1	20	4	18358857	10070592	Surgical and medical procedures	10042613	Therapeutic procedures and supportive care NEC	10043413	Therapeutic procedures NEC	10027700	Product used for unknown indication
184079512	1	20	4	18407951	10034623	Neoplasms benign, malignant and unspecified (incl cysts and polyps)	10029104	Lymphomas non-Hodgkin's T-cell	10025321	Peripheral T-cell lymphomas NEC	10034622	Peripheral T-cell lymphoma unspecified
184079512	10	20	4	18407951	10036898	Surgical and medical procedures	10042613	Therapeutic procedures and supportive care NEC	10043413	Prophylactic procedures NEC	10036896	Prophylaxis
184079512	9	20	4	18407951	10036898	Surgical and medical procedures	10042613	Therapeutic procedures and supportive care NEC	10043413	Prophylactic procedures NEC	10036896	Prophylaxis
184128232	1	20	4	18412823	10070592	Surgical and medical procedures	10042613	Therapeutic procedures and supportive care NEC	10043413	Therapeutic procedures NEC	10027700	Product used for unknown indication
184141992	1	21	4	18414199	10034623	Neoplasms benign, malignant and unspecified (incl cysts and polyps)	10029104	Lymphomas non-Hodgkin's T-cell	10025321	Peripheral T-cell lymphomas NEC	10034622	Peripheral T-cell lymphoma unspecified
184141992	2	21	4	18414199	10070592	Surgical and medical procedures	10042613	Therapeutic procedures and supportive care NEC	10043413	Therapeutic procedures NEC	10027700	Product used for unknown indication
184141992	3	21	4	18414199	10070592	Surgical and medical procedures	10042613	Therapeutic procedures and supportive care NEC	10043413	Therapeutic procedures NEC	10027700	Product used for unknown indication
184141992	4	21	4	18414199	10070592	Surgical and medical procedures	10042613	Therapeutic procedures and supportive care NEC	10043413	Therapeutic procedures NEC	10027700	Product used for unknown indication
184349204	1	21	1	18434920	10034623	Neoplasms benign, malignant and unspecified (incl cysts and polyps)	10029104	Lymphomas non-Hodgkin's T-cell	10025321	Peripheral T-cell lymphomas NEC	10034622	Peripheral T-cell lymphoma unspecified
184349204	6	21	1	18434920	10034623	Neoplasms benign, malignant and unspecified (incl cysts and polyps)	10029104	Lymphomas non-Hodgkin's T-cell	10025321	Peripheral T-cell lymphomas NEC	10034622	Peripheral T-cell lymphoma unspecified
184349204	7	21	1	18434920	10070592	Surgical and medical procedures	10042613	Therapeutic procedures and supportive care NEC	10043413	Therapeutic procedures NEC	10027700	Product used for unknown indication
184349204	8	21	1	18434920	10070592	Surgical and medical procedures	10042613	Therapeutic procedures and supportive care NEC	10043413	Therapeutic procedures NEC	10027700	Product used for unknown indication
184892893	1	21	4	18489289	10034623	Neoplasms benign, malignant and unspecified (incl cysts and polyps)	10029104	Lymphomas non-Hodgkin's T-cell	10025321	Peripheral T-cell lymphomas NEC	10034622	Peripheral T-cell lymphoma unspecified
184892893	4	21	4	18489289	10034623	Neoplasms benign, malignant and unspecified (incl cysts and polyps)	10029104	Lymphomas non-Hodgkin's T-cell	10025321	Peripheral T-cell lymphomas NEC	10034622	Peripheral T-cell lymphoma unspecified
184892893	5	21	4	18489289	10070592	Surgical and medical procedures	10042613	Therapeutic procedures and supportive care NEC	10043413	Therapeutic procedures NEC	10027700	Product used for unknown indication
184892893	6	21	4	18489289	10070592	Surgical and medical procedures	10042613	Therapeutic procedures and supportive care NEC	10043413	Therapeutic procedures NEC	10027700	Product used for unknown indication
185003953	1	21	2	18500395	10011683	Neoplasms benign, malignant and unspecified (incl cysts and polyps)	10029104	Lymphomas non-Hodgkin's T-cell	10025321	Mycoses fungoides	10028484	Cutaneous T-cell lymphoma stage IV
185003953	10	21	2	18500395	10070592	Surgical and medical procedures	10042613	Therapeutic procedures and supportive care NEC	10043413	Therapeutic procedures NEC	10027700	Product used for unknown indication
185003953	11	21	2	18500395	10070592	Surgical and medical procedures	10042613	Therapeutic procedures and supportive care NEC	10043413	Therapeutic procedures NEC	10027700	Product used for unknown indication
185003953	9	21	2	18500395	10011683	Neoplasms benign, malignant and unspecified (incl cysts and polyps)	10029104	Lymphomas non-Hodgkin's T-cell	10025321	Mycoses fungoides	10028484	Cutaneous T-cell lymphoma stage IV
185099594	1	21	1	18509959	10034623	Neoplasms benign, malignant and unspecified (incl cysts and polyps)	10029104	Lymphomas non-Hodgkin's T-cell	10025321	Peripheral T-cell lymphomas NEC	10034622	Peripheral T-cell lymphoma unspecified
185099594	16	21	1	18509959	10036898	Surgical and medical procedures	10042613	Therapeutic procedures and supportive care NEC	10043413	Prophylactic procedures NEC	10036896	Prophylaxis
185099594	17	21	1	18509959	10036898	Surgical and medical procedures	10042613	Therapeutic procedures and supportive care NEC	10043413	Prophylactic procedures NEC	10036896	Prophylaxis
185943133	1	21	1	18594313	10002456	Neoplasms benign, malignant and unspecified (incl cysts and polyps)	10029104	Lymphomas non-Hodgkin's T-cell	10025321	Angioimmunoblastic T-cell lymphomas	10002450	Angioimmunoblastic T-cell lymphoma stage III
185943133	14	21	1	18594313	10036898	Surgical and medical procedures	10042613	Therapeutic procedures and supportive care NEC	10043413	Prophylactic procedures NEC	10036896	Prophylaxis
185943133	15	21	1	18594313	10036898	Surgical and medical procedures	10042613	Therapeutic procedures and supportive care NEC	10043413	Prophylactic procedures NEC	10036896	Prophylaxis
185943133	16	21	1	18594313	10002456	Neoplasms benign, malignant and unspecified (incl cysts and polyps)	10029104	Lymphomas non-Hodgkin's T-cell	10025321	Angioimmunoblastic T-cell lymphomas	10002450	Angioimmunoblastic T-cell lymphoma stage III
185944683	1	21	1	18594468	10002452	Neoplasms benign, malignant and unspecified (incl cysts and polyps)	10029104	Lymphomas non-Hodgkin's T-cell	10025321	Angioimmunoblastic T-cell lymphomas	10002450	Angioimmunoblastic T-cell lymphoma recurrent
186875192	1	21	1	18687519	10034623	Neoplasms benign, malignant and unspecified (incl cysts and polyps)	10029104	Lymphomas non-Hodgkin's T-cell	10025321	Peripheral T-cell lymphomas NEC	10034622	Peripheral T-cell lymphoma unspecified
186875192	12	21	1	18687519	10036898	Surgical and medical procedures	10042613	Therapeutic procedures and supportive care NEC	10043413	Prophylactic procedures NEC	10036896	Prophylaxis
186875192	13	21	1	18687519	10036898	Surgical and medical procedures	10042613	Therapeutic procedures and supportive care NEC	10043413	Prophylactic procedures NEC	10036896	Prophylaxis
187652855	1	21	2	18765285	10002457	Neoplasms benign, malignant and unspecified (incl cysts and polyps)	10029104	Lymphomas non-Hodgkin's T-cell	10025321	Angioimmunoblastic T-cell lymphomas	10002450	Angioimmunoblastic T-cell lymphoma stage IV
187652855	13	21	2	18765285	10070592	Surgical and medical procedures	10042613	Therapeutic procedures and supportive care NEC	10043413	Therapeutic procedures NEC	10027700	Product used for unknown indication
187652855	14	21	2	18765285	10070592	Surgical and medical procedures	10042613	Therapeutic procedures and supportive care NEC	10043413	Therapeutic procedures NEC	10027700	Product used for unknown indication
187652855	7	21	2	18765285	10002457	Neoplasms benign, malignant and unspecified (incl cysts and polyps)	10029104	Lymphomas non-Hodgkin's T-cell	10025321	Angioimmunoblastic T-cell lymphomas	10002450	Angioimmunoblastic T-cell lymphoma stage IV
187652855	9	21	2	18765285	10070592	Surgical and medical procedures	10042613	Therapeutic procedures and supportive care NEC	10043413	Therapeutic procedures NEC	10027700	Product used for unknown indication
187927805	1	21	1	18792780	10034623	Neoplasms benign, malignant and unspecified (incl cysts and polyps)	10029104	Lymphomas non-Hodgkin's T-cell	10025321	Peripheral T-cell lymphomas NEC	10034622	Peripheral T-cell lymphoma unspecified
187927805	2	21	1	18792780	10061758	Surgical and medical procedures	10042613	Therapeutic procedures and supportive care NEC	10043413	Chemotherapies	10008442	Chemotherapy
188031593	1	21	1	18803159	10034623	Neoplasms benign, malignant and unspecified (incl cysts and polyps)	10029104	Lymphomas non-Hodgkin's T-cell	10025321	Peripheral T-cell lymphomas NEC	10034622	Peripheral T-cell lymphoma unspecified
188031593	2	21	1	18803159	10070592	Surgical and medical procedures	10042613	Therapeutic procedures and supportive care NEC	10043413	Therapeutic procedures NEC	10027700	Product used for unknown indication
188031593	3	21	1	18803159	10070592	Surgical and medical procedures	10042613	Therapeutic procedures and supportive care NEC	10043413	Therapeutic procedures NEC	10027700	Product used for unknown indication
188141842	1	21	1	18814184	10002457	Neoplasms benign, malignant and unspecified (incl cysts and polyps)	10029104	Lymphomas non-Hodgkin's T-cell	10025321	Angioimmunoblastic T-cell lymphomas	10002450	Angioimmunoblastic T-cell lymphoma stage IV
188141842	4	21	1	18814184	10036898	Surgical and medical procedures	10042613	Therapeutic procedures and supportive care NEC	10043413	Prophylactic procedures NEC	10036896	Prophylaxis
188141842	5	21	1	18814184	10036898	Surgical and medical procedures	10042613	Therapeutic procedures and supportive care NEC	10043413	Prophylactic procedures NEC	10036896	Prophylaxis
188142842	1	21	1	18814284	10034623	Neoplasms benign, malignant and unspecified (incl cysts and polyps)	10029104	Lymphomas non-Hodgkin's T-cell	10025321	Peripheral T-cell lymphomas NEC	10034622	Peripheral T-cell lymphoma unspecified
188142842	2	21	1	18814284	10011677	Neoplasms benign, malignant and unspecified (incl cysts and polyps)	10029104	Lymphomas non-Hodgkin's T-cell	10025321	Mycoses fungoides	10028484	Cutaneous T-cell lymphoma
188145134	1	21	1	18814513	10042971	Neoplasms benign, malignant and unspecified (incl cysts and polyps)	10029104	Lymphomas non-Hodgkin's T-cell	10025321	Anaplastic large cell lymphomas T- and null-cell types	10002235	T-cell lymphoma
188145134	2	21	1	18814513	10036898	Surgical and medical procedures	10042613	Therapeutic procedures and supportive care NEC	10043413	Prophylactic procedures NEC	10036896	Prophylaxis
188145134	3	21	1	18814513	10036898	Surgical and medical procedures	10042613	Therapeutic procedures and supportive care NEC	10043413	Prophylactic procedures NEC	10036896	Prophylaxis
188420054	1	21	1	18842005	10034623	Neoplasms benign, malignant and unspecified (incl cysts and polyps)	10029104	Lymphomas non-Hodgkin's T-cell	10025321	Peripheral T-cell lymphomas NEC	10034622	Peripheral T-cell lymphoma unspecified
188420054	8	21	1	18842005	10034623	Neoplasms benign, malignant and unspecified (incl cysts and polyps)	10029104	Lymphomas non-Hodgkin's T-cell	10025321	Peripheral T-cell lymphomas NEC	10034622	Peripheral T-cell lymphoma unspecified
188420054	9	21	1	18842005	10070592	Surgical and medical procedures	10042613	Therapeutic procedures and supportive care NEC	10043413	Therapeutic procedures NEC	10027700	Product used for unknown indication
188558742	1	21	1	18855874	10034623	Neoplasms benign, malignant and unspecified (incl cysts and polyps)	10029104	Lymphomas non-Hodgkin's T-cell	10025321	Peripheral T-cell lymphomas NEC	10034622	Peripheral T-cell lymphoma unspecified
188558742	2	21	1	18855874	10034623	Neoplasms benign, malignant and unspecified (incl cysts and polyps)	10029104	Lymphomas non-Hodgkin's T-cell	10025321	Peripheral T-cell lymphomas NEC	10034622	Peripheral T-cell lymphoma unspecified
188645912	1	21	1	18864591	10002227	Neoplasms benign, malignant and unspecified (incl cysts and polyps)	10029104	Lymphomas non-Hodgkin's T-cell	10025321	Anaplastic large cell lymphomas T- and null-cell types	10002235	Anaplastic large cell lymphoma T- and null-cell types
188645912	4	21	1	18864591	10036898	Surgical and medical procedures	10042613	Therapeutic procedures and supportive care NEC	10043413	Prophylactic procedures NEC	10036896	Prophylaxis
188645912	5	21	1	18864591	10036898	Surgical and medical procedures	10042613	Therapeutic procedures and supportive care NEC	10043413	Prophylactic procedures NEC	10036896	Prophylaxis
189026015	1	23	1	18902601	10034623	Neoplasms benign, malignant and unspecified (incl cysts and polyps)	10029104	Lymphomas non-Hodgkin's T-cell	10025321	Peripheral T-cell lymphomas NEC	10034622	Peripheral T-cell lymphoma unspecified
189185361	1	21	1	18918536	10034623	Neoplasms benign, malignant and unspecified (incl cysts and polyps)	10029104	Lymphomas non-Hodgkin's T-cell	10025321	Peripheral T-cell lymphomas NEC	10034622	Peripheral T-cell lymphoma unspecified
189185361	13	21	1	18918536	10036898	Surgical and medical procedures	10042613	Therapeutic procedures and supportive care NEC	10043413	Prophylactic procedures NEC	10036896	Prophylaxis
189185361	14	21	1	18918536	10036898	Surgical and medical procedures	10042613	Therapeutic procedures and supportive care NEC	10043413	Prophylactic procedures NEC	10036896	Prophylaxis
189185361	15	21	1	18918536	10034623	Neoplasms benign, malignant and unspecified (incl cysts and polyps)	10029104	Lymphomas non-Hodgkin's T-cell	10025321	Peripheral T-cell lymphomas NEC	10034622	Peripheral T-cell lymphoma unspecified
189640192	1	21	4	18964019	10034623	Neoplasms benign, malignant and unspecified (incl cysts and polyps)	10029104	Lymphomas non-Hodgkin's T-cell	10025321	Peripheral T-cell lymphomas NEC	10034622	Peripheral T-cell lymphoma unspecified
189640192	14	21	4	18964019	10070592	Surgical and medical procedures	10042613	Therapeutic procedures and supportive care NEC	10043413	Therapeutic procedures NEC	10027700	Product used for unknown indication
189640192	15	21	4	18964019	10070592	Surgical and medical procedures	10042613	Therapeutic procedures and supportive care NEC	10043413	Therapeutic procedures NEC	10027700	Product used for unknown indication
189803201	1	21	1	18980320	10002457	Neoplasms benign, malignant and unspecified (incl cysts and polyps)	10029104	Lymphomas non-Hodgkin's T-cell	10025321	Angioimmunoblastic T-cell lymphomas	10002450	Angioimmunoblastic T-cell lymphoma stage IV
189803201	3	21	1	18980320	10070592	Surgical and medical procedures	10042613	Therapeutic procedures and supportive care NEC	10043413	Therapeutic procedures NEC	10027700	Product used for unknown indication
189913293	1	22	1	18991329	10034623	Neoplasms benign, malignant and unspecified (incl cysts and polyps)	10029104	Lymphomas non-Hodgkin's T-cell	10025321	Peripheral T-cell lymphomas NEC	10034622	Peripheral T-cell lymphoma unspecified
189913293	3	22	1	18991329	10070592	Surgical and medical procedures	10042613	Therapeutic procedures and supportive care NEC	10043413	Therapeutic procedures NEC	10027700	Product used for unknown indication
190300195	1	21	2	19030019	10034623	Neoplasms benign, malignant and unspecified (incl cysts and polyps)	10029104	Lymphomas non-Hodgkin's T-cell	10025321	Peripheral T-cell lymphomas NEC	10034622	Peripheral T-cell lymphoma unspecified
190300195	2	21	2	19030019	10002227	Neoplasms benign, malignant and unspecified (incl cysts and polyps)	10029104	Lymphomas non-Hodgkin's T-cell	10025321	Anaplastic large cell lymphomas T- and null-cell types	10002235	Anaplastic large cell lymphoma T- and null-cell types
190344121	1	21	1	19034412	10011681	Neoplasms benign, malignant and unspecified (incl cysts and polyps)	10029104	Lymphomas non-Hodgkin's T-cell	10025321	Mycoses fungoides	10028484	Cutaneous T-cell lymphoma stage II
190511901	1	21	1	19051190	10034630	Neoplasms benign, malignant and unspecified (incl cysts and polyps)	10029104	Lymphomas non-Hodgkin's T-cell	10025321	Peripheral T-cell lymphomas NEC	10034622	Peripheral T-cell lymphoma unspecified stage IV
190511901	2	21	1	19051190	10070592	Surgical and medical procedures	10042613	Therapeutic procedures and supportive care NEC	10043413	Therapeutic procedures NEC	10027700	Product used for unknown indication
190511901	3	21	1	19051190	10070592	Surgical and medical procedures	10042613	Therapeutic procedures and supportive care NEC	10043413	Therapeutic procedures NEC	10027700	Product used for unknown indication
190718391	1	21	1	19071839	10034628	Neoplasms benign, malignant and unspecified (incl cysts and polyps)	10029104	Lymphomas non-Hodgkin's T-cell	10025321	Peripheral T-cell lymphomas NEC	10034622	Peripheral T-cell lymphoma unspecified stage II
190718391	2	21	1	19071839	10070592	Surgical and medical procedures	10042613	Therapeutic procedures and supportive care NEC	10043413	Therapeutic procedures NEC	10027700	Product used for unknown indication
190718481	1	21	1	19071848	10034629	Neoplasms benign, malignant and unspecified (incl cysts and polyps)	10029104	Lymphomas non-Hodgkin's T-cell	10025321	Peripheral T-cell lymphomas NEC	10034622	Peripheral T-cell lymphoma unspecified stage III
190721042	1	21	2	19072104	10034623	Neoplasms benign, malignant and unspecified (incl cysts and polyps)	10029104	Lymphomas non-Hodgkin's T-cell	10025321	Peripheral T-cell lymphomas NEC	10034622	Peripheral T-cell lymphoma unspecified
190721042	10	21	2	19072104	10070592	Surgical and medical procedures	10042613	Therapeutic procedures and supportive care NEC	10043413	Therapeutic procedures NEC	10027700	Product used for unknown indication
190721042	7	21	2	19072104	10070592	Surgical and medical procedures	10042613	Therapeutic procedures and supportive care NEC	10043413	Therapeutic procedures NEC	10027700	Product used for unknown indication
190721042	8	21	2	19072104	10070592	Surgical and medical procedures	10042613	Therapeutic procedures and supportive care NEC	10043413	Therapeutic procedures NEC	10027700	Product used for unknown indication
190721042	9	21	2	19072104	10070592	Surgical and medical procedures	10042613	Therapeutic procedures and supportive care NEC	10043413	Therapeutic procedures NEC	10027700	Product used for unknown indication
190721152	1	21	2	19072115	10011677	Neoplasms benign, malignant and unspecified (incl cysts and polyps)	10029104	Lymphomas non-Hodgkin's T-cell	10025321	Mycoses fungoides	10028484	Cutaneous T-cell lymphoma
190721881	1	21	1	19072188	10034623	Neoplasms benign, malignant and unspecified (incl cysts and polyps)	10029104	Lymphomas non-Hodgkin's T-cell	10025321	Peripheral T-cell lymphomas NEC	10034622	Peripheral T-cell lymphoma unspecified
191388231	1	21	2	19138823	10034623	Neoplasms benign, malignant and unspecified (incl cysts and polyps)	10029104	Lymphomas non-Hodgkin's T-cell	10025321	Peripheral T-cell lymphomas NEC	10034622	Peripheral T-cell lymphoma unspecified
191388231	5	21	2	19138823	10070592	Surgical and medical procedures	10042613	Therapeutic procedures and supportive care NEC	10043413	Therapeutic procedures NEC	10027700	Product used for unknown indication
191388231	6	21	2	19138823	10070592	Surgical and medical procedures	10042613	Therapeutic procedures and supportive care NEC	10043413	Therapeutic procedures NEC	10027700	Product used for unknown indication
191728242	1	21	2	19172824	10066957	Neoplasms benign, malignant and unspecified (incl cysts and polyps)	10029104	Lymphomas non-Hodgkin's T-cell	10025321	Adult T-cell lymphomas/leukaemias	10001414	Hepatosplenic T-cell lymphoma
191986112	1	21	2	19198611	10034623	Neoplasms benign, malignant and unspecified (incl cysts and polyps)	10029104	Lymphomas non-Hodgkin's T-cell	10025321	Peripheral T-cell lymphomas NEC	10034622	Peripheral T-cell lymphoma unspecified
191986112	2	21	2	19198611	10002227	Neoplasms benign, malignant and unspecified (incl cysts and polyps)	10029104	Lymphomas non-Hodgkin's T-cell	10025321	Anaplastic large cell lymphomas T- and null-cell types	10002235	Anaplastic large cell lymphoma T- and null-cell types
191996962	1	21	2	19199696	10011677	Neoplasms benign, malignant and unspecified (incl cysts and polyps)	10029104	Lymphomas non-Hodgkin's T-cell	10025321	Mycoses fungoides	10028484	Cutaneous T-cell lymphoma
192779051	1	21	2	19277905	10034623	Neoplasms benign, malignant and unspecified (incl cysts and polyps)	10029104	Lymphomas non-Hodgkin's T-cell	10025321	Peripheral T-cell lymphomas NEC	10034622	Peripheral T-cell lymphoma unspecified
192779051	3	21	2	19277905	10070592	Surgical and medical procedures	10042613	Therapeutic procedures and supportive care NEC	10043413	Therapeutic procedures NEC	10027700	Product used for unknown indication
192779051	4	21	2	19277905	10070592	Surgical and medical procedures	10042613	Therapeutic procedures and supportive care NEC	10043413	Therapeutic procedures NEC	10027700	Product used for unknown indication
193043773	1	21	3	19304377	10011677	Neoplasms benign, malignant and unspecified (incl cysts and polyps)	10029104	Lymphomas non-Hodgkin's T-cell	10025321	Mycoses fungoides	10028484	Cutaneous T-cell lymphoma
193043773	2	21	3	19304377	10034623	Neoplasms benign, malignant and unspecified (incl cysts and polyps)	10029104	Lymphomas non-Hodgkin's T-cell	10025321	Peripheral T-cell lymphomas NEC	10034622	Peripheral T-cell lymphoma unspecified
193283062	1	23	3	19328306	10034623	Neoplasms benign, malignant and unspecified (incl cysts and polyps)	10029104	Lymphomas non-Hodgkin's T-cell	10025321	Peripheral T-cell lymphomas NEC	10034622	Peripheral T-cell lymphoma unspecified
193283062	3	23	3	19328306	10034623	Neoplasms benign, malignant and unspecified (incl cysts and polyps)	10029104	Lymphomas non-Hodgkin's T-cell	10025321	Peripheral T-cell lymphomas NEC	10034622	Peripheral T-cell lymphoma unspecified
193283062	4	23	3	19328306	10070592	Surgical and medical procedures	10042613	Therapeutic procedures and supportive care NEC	10043413	Therapeutic procedures NEC	10027700	Product used for unknown indication
193283062	5	23	3	19328306	10070592	Surgical and medical procedures	10042613	Therapeutic procedures and supportive care NEC	10043413	Therapeutic procedures NEC	10027700	Product used for unknown indication
193643642	1	21	3	19364364	10034623	Neoplasms benign, malignant and unspecified (incl cysts and polyps)	10029104	Lymphomas non-Hodgkin's T-cell	10025321	Peripheral T-cell lymphomas NEC	10034622	Peripheral T-cell lymphoma unspecified
193643642	2	21	3	19364364	10070592	Surgical and medical procedures	10042613	Therapeutic procedures and supportive care NEC	10043413	Therapeutic procedures NEC	10027700	Product used for unknown indication
193643642	3	21	3	19364364	10070592	Surgical and medical procedures	10042613	Therapeutic procedures and supportive care NEC	10043413	Therapeutic procedures NEC	10027700	Product used for unknown indication
193643642	4	21	3	19364364	10070592	Surgical and medical procedures	10042613	Therapeutic procedures and supportive care NEC	10043413	Therapeutic procedures NEC	10027700	Product used for unknown indication
193643642	5	21	3	19364364	10070592	Surgical and medical procedures	10042613	Therapeutic procedures and supportive care NEC	10043413	Therapeutic procedures NEC	10027700	Product used for unknown indication
193728771	1	21	2	19372877	10034623	Neoplasms benign, malignant and unspecified (incl cysts and polyps)	10029104	Lymphomas non-Hodgkin's T-cell	10025321	Peripheral T-cell lymphomas NEC	10034622	Peripheral T-cell lymphoma unspecified
193862102	1	23	3	19386210	10042980	Neoplasms benign, malignant and unspecified (incl cysts and polyps)	10029104	Lymphomas non-Hodgkin's T-cell	10025321	Anaplastic large cell lymphomas T- and null-cell types	10002235	T-cell lymphoma refractory
193862102	10	23	3	19386210	10034629	Neoplasms benign, malignant and unspecified (incl cysts and polyps)	10029104	Lymphomas non-Hodgkin's T-cell	10025321	Peripheral T-cell lymphomas NEC	10034622	Peripheral T-cell lymphoma unspecified stage III
193862102	11	23	3	19386210	10028116	General disorders and administration site conditions	10018065	General system disorders NEC	10018073	Mucosal findings abnormal	10028114	Mucosal inflammation
193862102	12	23	3	19386210	10034629	Neoplasms benign, malignant and unspecified (incl cysts and polyps)	10029104	Lymphomas non-Hodgkin's T-cell	10025321	Peripheral T-cell lymphomas NEC	10034622	Peripheral T-cell lymphoma unspecified stage III
193862102	13	23	3	19386210	10028116	General disorders and administration site conditions	10018065	General system disorders NEC	10018073	Mucosal findings abnormal	10028114	Mucosal inflammation
193862102	15	23	3	19386210	10034629	Neoplasms benign, malignant and unspecified (incl cysts and polyps)	10029104	Lymphomas non-Hodgkin's T-cell	10025321	Peripheral T-cell lymphomas NEC	10034622	Peripheral T-cell lymphoma unspecified stage III
193862102	16	23	3	19386210	10028116	General disorders and administration site conditions	10018065	General system disorders NEC	10018073	Mucosal findings abnormal	10028114	Mucosal inflammation
193862102	2	23	3	19386210	10042979	Neoplasms benign, malignant and unspecified (incl cysts and polyps)	10029104	Lymphomas non-Hodgkin's T-cell	10025321	Anaplastic large cell lymphomas T- and null-cell types	10002235	T-cell lymphoma recurrent
193862102	3	23	3	19386210	10034629	Neoplasms benign, malignant and unspecified (incl cysts and polyps)	10029104	Lymphomas non-Hodgkin's T-cell	10025321	Peripheral T-cell lymphomas NEC	10034622	Peripheral T-cell lymphoma unspecified stage III
193862102	4	23	3	19386210	10042979	Neoplasms benign, malignant and unspecified (incl cysts and polyps)	10029104	Lymphomas non-Hodgkin's T-cell	10025321	Anaplastic large cell lymphomas T- and null-cell types	10002235	T-cell lymphoma recurrent
193862102	5	23	3	19386210	10042980	Neoplasms benign, malignant and unspecified (incl cysts and polyps)	10029104	Lymphomas non-Hodgkin's T-cell	10025321	Anaplastic large cell lymphomas T- and null-cell types	10002235	T-cell lymphoma refractory
193862102	6	23	3	19386210	10034629	Neoplasms benign, malignant and unspecified (incl cysts and polyps)	10029104	Lymphomas non-Hodgkin's T-cell	10025321	Peripheral T-cell lymphomas NEC	10034622	Peripheral T-cell lymphoma unspecified stage III
193862102	7	23	3	19386210	10034629	Neoplasms benign, malignant and unspecified (incl cysts and polyps)	10029104	Lymphomas non-Hodgkin's T-cell	10025321	Peripheral T-cell lymphomas NEC	10034622	Peripheral T-cell lymphoma unspecified stage III
193862102	8	23	3	19386210	10034629	Neoplasms benign, malignant and unspecified (incl cysts and polyps)	10029104	Lymphomas non-Hodgkin's T-cell	10025321	Peripheral T-cell lymphomas NEC	10034622	Peripheral T-cell lymphoma unspecified stage III
193862102	9	23	3	19386210	10034629	Neoplasms benign, malignant and unspecified (incl cysts and polyps)	10029104	Lymphomas non-Hodgkin's T-cell	10025321	Peripheral T-cell lymphomas NEC	10034622	Peripheral T-cell lymphoma unspecified stage III
193862192	1	23	3	19386219	10042980	Neoplasms benign, malignant and unspecified (incl cysts and polyps)	10029104	Lymphomas non-Hodgkin's T-cell	10025321	Anaplastic large cell lymphomas T- and null-cell types	10002235	T-cell lymphoma refractory
193862192	2	23	3	19386219	10042979	Neoplasms benign, malignant and unspecified (incl cysts and polyps)	10029104	Lymphomas non-Hodgkin's T-cell	10025321	Anaplastic large cell lymphomas T- and null-cell types	10002235	T-cell lymphoma recurrent
193862192	3	23	3	19386219	10034625	Neoplasms benign, malignant and unspecified (incl cysts and polyps)	10029104	Lymphomas non-Hodgkin's T-cell	10025321	Peripheral T-cell lymphomas NEC	10034622	Peripheral T-cell lymphoma unspecified recurrent
193862192	4	23	3	19386219	10042979	Neoplasms benign, malignant and unspecified (incl cysts and polyps)	10029104	Lymphomas non-Hodgkin's T-cell	10025321	Anaplastic large cell lymphomas T- and null-cell types	10002235	T-cell lymphoma recurrent
193862192	5	23	3	19386219	10042980	Neoplasms benign, malignant and unspecified (incl cysts and polyps)	10029104	Lymphomas non-Hodgkin's T-cell	10025321	Anaplastic large cell lymphomas T- and null-cell types	10002235	T-cell lymphoma refractory
193862192	6	23	3	19386219	10034625	Neoplasms benign, malignant and unspecified (incl cysts and polyps)	10029104	Lymphomas non-Hodgkin's T-cell	10025321	Peripheral T-cell lymphomas NEC	10034622	Peripheral T-cell lymphoma unspecified recurrent
193862192	7	23	3	19386219	10028116	General disorders and administration site conditions	10018065	General system disorders NEC	10018073	Mucosal findings abnormal	10028114	Mucosal inflammation
193862192	8	23	3	19386219	10028116	General disorders and administration site conditions	10018065	General system disorders NEC	10018073	Mucosal findings abnormal	10028114	Mucosal inflammation
193862212	1	23	3	19386221	10042980	Neoplasms benign, malignant and unspecified (incl cysts and polyps)	10029104	Lymphomas non-Hodgkin's T-cell	10025321	Anaplastic large cell lymphomas T- and null-cell types	10002235	T-cell lymphoma refractory
193862212	2	23	3	19386221	10042979	Neoplasms benign, malignant and unspecified (incl cysts and polyps)	10029104	Lymphomas non-Hodgkin's T-cell	10025321	Anaplastic large cell lymphomas T- and null-cell types	10002235	T-cell lymphoma recurrent
193862212	3	23	3	19386221	10002456	Neoplasms benign, malignant and unspecified (incl cysts and polyps)	10029104	Lymphomas non-Hodgkin's T-cell	10025321	Angioimmunoblastic T-cell lymphomas	10002450	Angioimmunoblastic T-cell lymphoma stage III
193862212	4	23	3	19386221	10042979	Neoplasms benign, malignant and unspecified (incl cysts and polyps)	10029104	Lymphomas non-Hodgkin's T-cell	10025321	Anaplastic large cell lymphomas T- and null-cell types	10002235	T-cell lymphoma recurrent
193862212	5	23	3	19386221	10042980	Neoplasms benign, malignant and unspecified (incl cysts and polyps)	10029104	Lymphomas non-Hodgkin's T-cell	10025321	Anaplastic large cell lymphomas T- and null-cell types	10002235	T-cell lymphoma refractory
193862212	6	23	3	19386221	10002456	Neoplasms benign, malignant and unspecified (incl cysts and polyps)	10029104	Lymphomas non-Hodgkin's T-cell	10025321	Angioimmunoblastic T-cell lymphomas	10002450	Angioimmunoblastic T-cell lymphoma stage III
193862212	7	23	3	19386221	10028116	General disorders and administration site conditions	10018065	General system disorders NEC	10018073	Mucosal findings abnormal	10028114	Mucosal inflammation
193862212	8	23	3	19386221	10028116	General disorders and administration site conditions	10018065	General system disorders NEC	10018073	Mucosal findings abnormal	10028114	Mucosal inflammation
193862232	1	23	3	19386223	10042980	Neoplasms benign, malignant and unspecified (incl cysts and polyps)	10029104	Lymphomas non-Hodgkin's T-cell	10025321	Anaplastic large cell lymphomas T- and null-cell types	10002235	T-cell lymphoma refractory
193862232	10	23	3	19386223	10070592	Surgical and medical procedures	10042613	Therapeutic procedures and supportive care NEC	10043413	Therapeutic procedures NEC	10027700	Product used for unknown indication
193862232	11	23	3	19386223	10070592	Surgical and medical procedures	10042613	Therapeutic procedures and supportive care NEC	10043413	Therapeutic procedures NEC	10027700	Product used for unknown indication
193862232	12	23	3	19386223	10070592	Surgical and medical procedures	10042613	Therapeutic procedures and supportive care NEC	10043413	Therapeutic procedures NEC	10027700	Product used for unknown indication
193862232	13	23	3	19386223	10070592	Surgical and medical procedures	10042613	Therapeutic procedures and supportive care NEC	10043413	Therapeutic procedures NEC	10027700	Product used for unknown indication
193862232	2	23	3	19386223	10042979	Neoplasms benign, malignant and unspecified (incl cysts and polyps)	10029104	Lymphomas non-Hodgkin's T-cell	10025321	Anaplastic large cell lymphomas T- and null-cell types	10002235	T-cell lymphoma recurrent
193862232	3	23	3	19386223	10002457	Neoplasms benign, malignant and unspecified (incl cysts and polyps)	10029104	Lymphomas non-Hodgkin's T-cell	10025321	Angioimmunoblastic T-cell lymphomas	10002450	Angioimmunoblastic T-cell lymphoma stage IV
193862232	4	23	3	19386223	10042979	Neoplasms benign, malignant and unspecified (incl cysts and polyps)	10029104	Lymphomas non-Hodgkin's T-cell	10025321	Anaplastic large cell lymphomas T- and null-cell types	10002235	T-cell lymphoma recurrent
193862232	5	23	3	19386223	10042980	Neoplasms benign, malignant and unspecified (incl cysts and polyps)	10029104	Lymphomas non-Hodgkin's T-cell	10025321	Anaplastic large cell lymphomas T- and null-cell types	10002235	T-cell lymphoma refractory
193862232	6	23	3	19386223	10002457	Neoplasms benign, malignant and unspecified (incl cysts and polyps)	10029104	Lymphomas non-Hodgkin's T-cell	10025321	Angioimmunoblastic T-cell lymphomas	10002450	Angioimmunoblastic T-cell lymphoma stage IV
193862232	7	23	3	19386223	10028116	General disorders and administration site conditions	10018065	General system disorders NEC	10018073	Mucosal findings abnormal	10028114	Mucosal inflammation
193862232	9	23	3	19386223	10028116	General disorders and administration site conditions	10018065	General system disorders NEC	10018073	Mucosal findings abnormal	10028114	Mucosal inflammation
193929593	1	23	3	19392959	10070592	Surgical and medical procedures	10042613	Therapeutic procedures and supportive care NEC	10043413	Therapeutic procedures NEC	10027700	Product used for unknown indication
193929593	10	23	3	19392959	10070592	Surgical and medical procedures	10042613	Therapeutic procedures and supportive care NEC	10043413	Therapeutic procedures NEC	10027700	Product used for unknown indication
193929593	11	23	3	19392959	10066957	Neoplasms benign, malignant and unspecified (incl cysts and polyps)	10029104	Lymphomas non-Hodgkin's T-cell	10025321	Adult T-cell lymphomas/leukaemias	10001414	Hepatosplenic T-cell lymphoma
193929593	12	23	3	19392959	10066957	Neoplasms benign, malignant and unspecified (incl cysts and polyps)	10029104	Lymphomas non-Hodgkin's T-cell	10025321	Adult T-cell lymphomas/leukaemias	10001414	Hepatosplenic T-cell lymphoma
193929593	13	23	3	19392959	10066957	Neoplasms benign, malignant and unspecified (incl cysts and polyps)	10029104	Lymphomas non-Hodgkin's T-cell	10025321	Adult T-cell lymphomas/leukaemias	10001414	Hepatosplenic T-cell lymphoma
193929593	14	23	3	19392959	10066957	Neoplasms benign, malignant and unspecified (incl cysts and polyps)	10029104	Lymphomas non-Hodgkin's T-cell	10025321	Adult T-cell lymphomas/leukaemias	10001414	Hepatosplenic T-cell lymphoma
193929593	15	23	3	19392959	10066957	Neoplasms benign, malignant and unspecified (incl cysts and polyps)	10029104	Lymphomas non-Hodgkin's T-cell	10025321	Adult T-cell lymphomas/leukaemias	10001414	Hepatosplenic T-cell lymphoma
193929593	2	23	3	19392959	10066957	Neoplasms benign, malignant and unspecified (incl cysts and polyps)	10029104	Lymphomas non-Hodgkin's T-cell	10025321	Adult T-cell lymphomas/leukaemias	10001414	Hepatosplenic T-cell lymphoma
193929593	20	23	3	19392959	10053762	Injury, poisoning and procedural complications	10022117	Off label uses and intentional product misuses/use issues	10079156	Off label uses	10076291	Off label use
193929593	21	23	3	19392959	10066957	Neoplasms benign, malignant and unspecified (incl cysts and polyps)	10029104	Lymphomas non-Hodgkin's T-cell	10025321	Adult T-cell lymphomas/leukaemias	10001414	Hepatosplenic T-cell lymphoma
193929593	22	23	3	19392959	10066957	Neoplasms benign, malignant and unspecified (incl cysts and polyps)	10029104	Lymphomas non-Hodgkin's T-cell	10025321	Adult T-cell lymphomas/leukaemias	10001414	Hepatosplenic T-cell lymphoma
193929593	3	23	3	19392959	10070592	Surgical and medical procedures	10042613	Therapeutic procedures and supportive care NEC	10043413	Therapeutic procedures NEC	10027700	Product used for unknown indication
193929593	4	23	3	19392959	10066957	Neoplasms benign, malignant and unspecified (incl cysts and polyps)	10029104	Lymphomas non-Hodgkin's T-cell	10025321	Adult T-cell lymphomas/leukaemias	10001414	Hepatosplenic T-cell lymphoma
193929593	8	23	3	19392959	10066957	Neoplasms benign, malignant and unspecified (incl cysts and polyps)	10029104	Lymphomas non-Hodgkin's T-cell	10025321	Adult T-cell lymphomas/leukaemias	10001414	Hepatosplenic T-cell lymphoma
193929593	9	23	3	19392959	10066957	Neoplasms benign, malignant and unspecified (incl cysts and polyps)	10029104	Lymphomas non-Hodgkin's T-cell	10025321	Adult T-cell lymphomas/leukaemias	10001414	Hepatosplenic T-cell lymphoma
194011712	1	21	4	19401171	10070592	Surgical and medical procedures	10042613	Therapeutic procedures and supportive care NEC	10043413	Therapeutic procedures NEC	10027700	Product used for unknown indication
194011712	3	21	4	19401171	10036898	Surgical and medical procedures	10042613	Therapeutic procedures and supportive care NEC	10043413	Prophylactic procedures NEC	10036896	Prophylaxis
194011712	4	21	4	19401171	10070592	Surgical and medical procedures	10042613	Therapeutic procedures and supportive care NEC	10043413	Therapeutic procedures NEC	10027700	Product used for unknown indication
194011712	5	21	4	19401171	10070592	Surgical and medical procedures	10042613	Therapeutic procedures and supportive care NEC	10043413	Therapeutic procedures NEC	10027700	Product used for unknown indication
194012004	1	21	4	19401200	10011681	Neoplasms benign, malignant and unspecified (incl cysts and polyps)	10029104	Lymphomas non-Hodgkin's T-cell	10025321	Mycoses fungoides	10028484	Cutaneous T-cell lymphoma stage II
194012004	3	21	4	19401200	10011681	Neoplasms benign, malignant and unspecified (incl cysts and polyps)	10029104	Lymphomas non-Hodgkin's T-cell	10025321	Mycoses fungoides	10028484	Cutaneous T-cell lymphoma stage II
194012004	4	21	4	19401200	10070592	Surgical and medical procedures	10042613	Therapeutic procedures and supportive care NEC	10043413	Therapeutic procedures NEC	10027700	Product used for unknown indication
194012004	5	21	4	19401200	10070592	Surgical and medical procedures	10042613	Therapeutic procedures and supportive care NEC	10043413	Therapeutic procedures NEC	10027700	Product used for unknown indication
194268441	1	21	2	19426844	10002455	Neoplasms benign, malignant and unspecified (incl cysts and polyps)	10029104	Lymphomas non-Hodgkin's T-cell	10025321	Angioimmunoblastic T-cell lymphomas	10002450	Angioimmunoblastic T-cell lymphoma stage II
194268441	3	21	2	19426844	10070592	Surgical and medical procedures	10042613	Therapeutic procedures and supportive care NEC	10043413	Therapeutic procedures NEC	10027700	Product used for unknown indication
194268441	4	21	2	19426844	10070592	Surgical and medical procedures	10042613	Therapeutic procedures and supportive care NEC	10043413	Therapeutic procedures NEC	10027700	Product used for unknown indication
194269851	1	21	2	19426985	10034623	Neoplasms benign, malignant and unspecified (incl cysts and polyps)	10029104	Lymphomas non-Hodgkin's T-cell	10025321	Peripheral T-cell lymphomas NEC	10034622	Peripheral T-cell lymphoma unspecified
194269851	25	21	2	19426985	10070592	Surgical and medical procedures	10042613	Therapeutic procedures and supportive care NEC	10043413	Therapeutic procedures NEC	10027700	Product used for unknown indication
194269851	26	21	2	19426985	10070592	Surgical and medical procedures	10042613	Therapeutic procedures and supportive care NEC	10043413	Therapeutic procedures NEC	10027700	Product used for unknown indication
194269851	27	21	2	19426985	10070592	Surgical and medical procedures	10042613	Therapeutic procedures and supportive care NEC	10043413	Therapeutic procedures NEC	10027700	Product used for unknown indication
194275051	1	21	2	19427505	10034623	Neoplasms benign, malignant and unspecified (incl cysts and polyps)	10029104	Lymphomas non-Hodgkin's T-cell	10025321	Peripheral T-cell lymphomas NEC	10034622	Peripheral T-cell lymphoma unspecified
194275051	12	21	2	19427505	10070592	Surgical and medical procedures	10042613	Therapeutic procedures and supportive care NEC	10043413	Therapeutic procedures NEC	10027700	Product used for unknown indication
194275051	13	21	2	19427505	10070592	Surgical and medical procedures	10042613	Therapeutic procedures and supportive care NEC	10043413	Therapeutic procedures NEC	10027700	Product used for unknown indication
194518341	1	21	2	19451834	10002454	Neoplasms benign, malignant and unspecified (incl cysts and polyps)	10029104	Lymphomas non-Hodgkin's T-cell	10025321	Angioimmunoblastic T-cell lymphomas	10002450	Angioimmunoblastic T-cell lymphoma stage I
194518341	6	21	2	19451834	10070592	Surgical and medical procedures	10042613	Therapeutic procedures and supportive care NEC	10043413	Therapeutic procedures NEC	10027700	Product used for unknown indication
194518341	7	21	2	19451834	10070592	Surgical and medical procedures	10042613	Therapeutic procedures and supportive care NEC	10043413	Therapeutic procedures NEC	10027700	Product used for unknown indication
194520881	1	21	2	19452088	10034630	Neoplasms benign, malignant and unspecified (incl cysts and polyps)	10029104	Lymphomas non-Hodgkin's T-cell	10025321	Peripheral T-cell lymphomas NEC	10034622	Peripheral T-cell lymphoma unspecified stage IV
194520881	4	21	2	19452088	10070592	Surgical and medical procedures	10042613	Therapeutic procedures and supportive care NEC	10043413	Therapeutic procedures NEC	10027700	Product used for unknown indication
194520881	5	21	2	19452088	10070592	Surgical and medical procedures	10042613	Therapeutic procedures and supportive care NEC	10043413	Therapeutic procedures NEC	10027700	Product used for unknown indication
194764812	1	21	3	19476481	10002457	Neoplasms benign, malignant and unspecified (incl cysts and polyps)	10029104	Lymphomas non-Hodgkin's T-cell	10025321	Angioimmunoblastic T-cell lymphomas	10002450	Angioimmunoblastic T-cell lymphoma stage IV
194764812	5	21	3	19476481	10070592	Surgical and medical procedures	10042613	Therapeutic procedures and supportive care NEC	10043413	Therapeutic procedures NEC	10027700	Product used for unknown indication
194764831	1	21	2	19476483	10002456	Neoplasms benign, malignant and unspecified (incl cysts and polyps)	10029104	Lymphomas non-Hodgkin's T-cell	10025321	Angioimmunoblastic T-cell lymphomas	10002450	Angioimmunoblastic T-cell lymphoma stage III
194764831	10	21	2	19476483	10070592	Surgical and medical procedures	10042613	Therapeutic procedures and supportive care NEC	10043413	Therapeutic procedures NEC	10027700	Product used for unknown indication
194764831	6	21	2	19476483	10070592	Surgical and medical procedures	10042613	Therapeutic procedures and supportive care NEC	10043413	Therapeutic procedures NEC	10027700	Product used for unknown indication
194764831	7	21	2	19476483	10070592	Surgical and medical procedures	10042613	Therapeutic procedures and supportive care NEC	10043413	Therapeutic procedures NEC	10027700	Product used for unknown indication
194764831	8	21	2	19476483	10070592	Surgical and medical procedures	10042613	Therapeutic procedures and supportive care NEC	10043413	Therapeutic procedures NEC	10027700	Product used for unknown indication
194764831	9	21	2	19476483	10070592	Surgical and medical procedures	10042613	Therapeutic procedures and supportive care NEC	10043413	Therapeutic procedures NEC	10027700	Product used for unknown indication
194764943	1	23	3	19476494	10034623	Neoplasms benign, malignant and unspecified (incl cysts and polyps)	10029104	Lymphomas non-Hodgkin's T-cell	10025321	Peripheral T-cell lymphomas NEC	10034622	Peripheral T-cell lymphoma unspecified
194764943	2	23	3	19476494	10070592	Surgical and medical procedures	10042613	Therapeutic procedures and supportive care NEC	10043413	Therapeutic procedures NEC	10027700	Product used for unknown indication
194765851	1	21	2	19476585	10002456	Neoplasms benign, malignant and unspecified (incl cysts and polyps)	10029104	Lymphomas non-Hodgkin's T-cell	10025321	Angioimmunoblastic T-cell lymphomas	10002450	Angioimmunoblastic T-cell lymphoma stage III
194765851	2	21	2	19476585	10070592	Surgical and medical procedures	10042613	Therapeutic procedures and supportive care NEC	10043413	Therapeutic procedures NEC	10027700	Product used for unknown indication
194765851	3	21	2	19476585	10070592	Surgical and medical procedures	10042613	Therapeutic procedures and supportive care NEC	10043413	Therapeutic procedures NEC	10027700	Product used for unknown indication
194789151	1	21	3	19478915	10002456	Neoplasms benign, malignant and unspecified (incl cysts and polyps)	10029104	Lymphomas non-Hodgkin's T-cell	10025321	Angioimmunoblastic T-cell lymphomas	10002450	Angioimmunoblastic T-cell lymphoma stage III
194789151	2	21	3	19478915	10070592	Surgical and medical procedures	10042613	Therapeutic procedures and supportive care NEC	10043413	Therapeutic procedures NEC	10027700	Product used for unknown indication
194789151	3	21	3	19478915	10070592	Surgical and medical procedures	10042613	Therapeutic procedures and supportive care NEC	10043413	Therapeutic procedures NEC	10027700	Product used for unknown indication
194789151	4	21	3	19478915	10070592	Surgical and medical procedures	10042613	Therapeutic procedures and supportive care NEC	10043413	Therapeutic procedures NEC	10027700	Product used for unknown indication
194789151	5	21	3	19478915	10070592	Surgical and medical procedures	10042613	Therapeutic procedures and supportive care NEC	10043413	Therapeutic procedures NEC	10027700	Product used for unknown indication
194789151	6	21	3	19478915	10070592	Surgical and medical procedures	10042613	Therapeutic procedures and supportive care NEC	10043413	Therapeutic procedures NEC	10027700	Product used for unknown indication
194789172	1	23	3	19478917	10002452	Neoplasms benign, malignant and unspecified (incl cysts and polyps)	10029104	Lymphomas non-Hodgkin's T-cell	10025321	Angioimmunoblastic T-cell lymphomas	10002450	Angioimmunoblastic T-cell lymphoma recurrent
194789172	2	23	3	19478917	10002452	Neoplasms benign, malignant and unspecified (incl cysts and polyps)	10029104	Lymphomas non-Hodgkin's T-cell	10025321	Angioimmunoblastic T-cell lymphomas	10002450	Angioimmunoblastic T-cell lymphoma recurrent
194789771	1	21	3	19478977	10002449	Neoplasms benign, malignant and unspecified (incl cysts and polyps)	10029104	Lymphomas non-Hodgkin's T-cell	10025321	Angioimmunoblastic T-cell lymphomas	10002450	Angioimmunoblastic T-cell lymphoma
194789771	2	21	3	19478977	10070592	Surgical and medical procedures	10042613	Therapeutic procedures and supportive care NEC	10043413	Therapeutic procedures NEC	10027700	Product used for unknown indication
194811691	1	21	3	19481169	10034623	Neoplasms benign, malignant and unspecified (incl cysts and polyps)	10029104	Lymphomas non-Hodgkin's T-cell	10025321	Peripheral T-cell lymphomas NEC	10034622	Peripheral T-cell lymphoma unspecified
194811691	10	21	3	19481169	10070592	Surgical and medical procedures	10042613	Therapeutic procedures and supportive care NEC	10043413	Therapeutic procedures NEC	10027700	Product used for unknown indication
194811691	11	21	3	19481169	10034623	Neoplasms benign, malignant and unspecified (incl cysts and polyps)	10029104	Lymphomas non-Hodgkin's T-cell	10025321	Peripheral T-cell lymphomas NEC	10034622	Peripheral T-cell lymphoma unspecified
194811691	6	21	3	19481169	10034623	Neoplasms benign, malignant and unspecified (incl cysts and polyps)	10029104	Lymphomas non-Hodgkin's T-cell	10025321	Peripheral T-cell lymphomas NEC	10034622	Peripheral T-cell lymphoma unspecified
194811691	7	21	3	19481169	10034623	Neoplasms benign, malignant and unspecified (incl cysts and polyps)	10029104	Lymphomas non-Hodgkin's T-cell	10025321	Peripheral T-cell lymphomas NEC	10034622	Peripheral T-cell lymphoma unspecified
194811691	8	21	3	19481169	10034623	Neoplasms benign, malignant and unspecified (incl cysts and polyps)	10029104	Lymphomas non-Hodgkin's T-cell	10025321	Peripheral T-cell lymphomas NEC	10034622	Peripheral T-cell lymphoma unspecified
194811691	9	21	3	19481169	10034623	Neoplasms benign, malignant and unspecified (incl cysts and polyps)	10029104	Lymphomas non-Hodgkin's T-cell	10025321	Peripheral T-cell lymphomas NEC	10034622	Peripheral T-cell lymphoma unspecified
194852942	1	25	1	19485294	10002449	Neoplasms benign, malignant and unspecified (incl cysts and polyps)	10029104	Lymphomas non-Hodgkin's T-cell	10025321	Angioimmunoblastic T-cell lymphomas	10002450	Angioimmunoblastic T-cell lymphoma
194852942	2	25	1	19485294	10002449	Neoplasms benign, malignant and unspecified (incl cysts and polyps)	10029104	Lymphomas non-Hodgkin's T-cell	10025321	Angioimmunoblastic T-cell lymphomas	10002450	Angioimmunoblastic T-cell lymphoma
195011971	1	21	3	19501197	10034623	Neoplasms benign, malignant and unspecified (incl cysts and polyps)	10029104	Lymphomas non-Hodgkin's T-cell	10025321	Peripheral T-cell lymphomas NEC	10034622	Peripheral T-cell lymphoma unspecified
195011971	6	21	3	19501197	10070592	Surgical and medical procedures	10042613	Therapeutic procedures and supportive care NEC	10043413	Therapeutic procedures NEC	10027700	Product used for unknown indication
195011971	7	21	3	19501197	10070592	Surgical and medical procedures	10042613	Therapeutic procedures and supportive care NEC	10043413	Therapeutic procedures NEC	10027700	Product used for unknown indication
195328822	1	23	3	19532882	10011677	Neoplasms benign, malignant and unspecified (incl cysts and polyps)	10029104	Lymphomas non-Hodgkin's T-cell	10025321	Mycoses fungoides	10028484	Cutaneous T-cell lymphoma
195328822	10	23	3	19532882	10070592	Surgical and medical procedures	10042613	Therapeutic procedures and supportive care NEC	10043413	Therapeutic procedures NEC	10027700	Product used for unknown indication
195328822	11	23	3	19532882	10070592	Surgical and medical procedures	10042613	Therapeutic procedures and supportive care NEC	10043413	Therapeutic procedures NEC	10027700	Product used for unknown indication
195328822	12	23	3	19532882	10070592	Surgical and medical procedures	10042613	Therapeutic procedures and supportive care NEC	10043413	Therapeutic procedures NEC	10027700	Product used for unknown indication
195328822	13	23	3	19532882	10070592	Surgical and medical procedures	10042613	Therapeutic procedures and supportive care NEC	10043413	Therapeutic procedures NEC	10027700	Product used for unknown indication
195328822	14	23	3	19532882	10070592	Surgical and medical procedures	10042613	Therapeutic procedures and supportive care NEC	10043413	Therapeutic procedures NEC	10027700	Product used for unknown indication
195328822	15	23	3	19532882	10014184	Skin and subcutaneous tissue disorders	10040785	Epidermal and dermal conditions	10014982	Dermatitis and eczema	10012435	Eczema
195328822	16	23	3	19532882	10070592	Surgical and medical procedures	10042613	Therapeutic procedures and supportive care NEC	10043413	Therapeutic procedures NEC	10027700	Product used for unknown indication
195328822	2	23	3	19532882	10011677	Neoplasms benign, malignant and unspecified (incl cysts and polyps)	10029104	Lymphomas non-Hodgkin's T-cell	10025321	Mycoses fungoides	10028484	Cutaneous T-cell lymphoma
195328822	3	23	3	19532882	10002234	Neoplasms benign, malignant and unspecified (incl cysts and polyps)	10029104	Lymphomas non-Hodgkin's T-cell	10025321	Anaplastic large cell lymphomas T- and null-cell types	10002235	Anaplastic large cell lymphoma T- and null-cell types stage IV
195328822	5	23	3	19532882	10011677	Neoplasms benign, malignant and unspecified (incl cysts and polyps)	10029104	Lymphomas non-Hodgkin's T-cell	10025321	Mycoses fungoides	10028484	Cutaneous T-cell lymphoma
195328822	6	23	3	19532882	10011677	Neoplasms benign, malignant and unspecified (incl cysts and polyps)	10029104	Lymphomas non-Hodgkin's T-cell	10025321	Mycoses fungoides	10028484	Cutaneous T-cell lymphoma
195328822	7	23	3	19532882	10011677	Neoplasms benign, malignant and unspecified (incl cysts and polyps)	10029104	Lymphomas non-Hodgkin's T-cell	10025321	Mycoses fungoides	10028484	Cutaneous T-cell lymphoma
195328822	8	23	3	19532882	10011677	Neoplasms benign, malignant and unspecified (incl cysts and polyps)	10029104	Lymphomas non-Hodgkin's T-cell	10025321	Mycoses fungoides	10028484	Cutaneous T-cell lymphoma
195328822	9	23	3	19532882	10011677	Neoplasms benign, malignant and unspecified (incl cysts and polyps)	10029104	Lymphomas non-Hodgkin's T-cell	10025321	Mycoses fungoides	10028484	Cutaneous T-cell lymphoma
195742331	1	21	3	19574233	10070592	Surgical and medical procedures	10042613	Therapeutic procedures and supportive care NEC	10043413	Therapeutic procedures NEC	10027700	Product used for unknown indication
195849582	1	23	1	19584958	10011677	Neoplasms benign, malignant and unspecified (incl cysts and polyps)	10029104	Lymphomas non-Hodgkin's T-cell	10025321	Mycoses fungoides	10028484	Cutaneous T-cell lymphoma
196040218	1	21	4	19604021	10034623	Neoplasms benign, malignant and unspecified (incl cysts and polyps)	10029104	Lymphomas non-Hodgkin's T-cell	10025321	Peripheral T-cell lymphomas NEC	10034622	Peripheral T-cell lymphoma unspecified
196073462	1	21	4	19607346	10042971	Neoplasms benign, malignant and unspecified (incl cysts and polyps)	10029104	Lymphomas non-Hodgkin's T-cell	10025321	Anaplastic large cell lymphomas T- and null-cell types	10002235	T-cell lymphoma
196117621	1	21	3	19611762	10011677	Neoplasms benign, malignant and unspecified (incl cysts and polyps)	10029104	Lymphomas non-Hodgkin's T-cell	10025321	Mycoses fungoides	10028484	Cutaneous T-cell lymphoma
196117621	2	21	3	19611762	10011677	Neoplasms benign, malignant and unspecified (incl cysts and polyps)	10029104	Lymphomas non-Hodgkin's T-cell	10025321	Mycoses fungoides	10028484	Cutaneous T-cell lymphoma
196117621	3	21	3	19611762	10011677	Neoplasms benign, malignant and unspecified (incl cysts and polyps)	10029104	Lymphomas non-Hodgkin's T-cell	10025321	Mycoses fungoides	10028484	Cutaneous T-cell lymphoma
196117621	4	21	3	19611762	10011677	Neoplasms benign, malignant and unspecified (incl cysts and polyps)	10029104	Lymphomas non-Hodgkin's T-cell	10025321	Mycoses fungoides	10028484	Cutaneous T-cell lymphoma
196733511	1	21	3	19673351	10001413	Neoplasms benign, malignant and unspecified (incl cysts and polyps)	10029104	Lymphomas non-Hodgkin's T-cell	10025321	Adult T-cell lymphomas/leukaemias	10001414	Adult T-cell lymphoma/leukaemia
196773612	1	21	3	19677361	10034623	Neoplasms benign, malignant and unspecified (incl cysts and polyps)	10029104	Lymphomas non-Hodgkin's T-cell	10025321	Peripheral T-cell lymphomas NEC	10034622	Peripheral T-cell lymphoma unspecified
196826572	1	21	3	19682657	10002227	Neoplasms benign, malignant and unspecified (incl cysts and polyps)	10029104	Lymphomas non-Hodgkin's T-cell	10025321	Anaplastic large cell lymphomas T- and null-cell types	10002235	Anaplastic large cell lymphoma T- and null-cell types
196827342	1	21	3	19682734	10034623	Neoplasms benign, malignant and unspecified (incl cysts and polyps)	10029104	Lymphomas non-Hodgkin's T-cell	10025321	Peripheral T-cell lymphomas NEC	10034622	Peripheral T-cell lymphoma unspecified
196827922	1	21	3	19682792	10034628	Neoplasms benign, malignant and unspecified (incl cysts and polyps)	10029104	Lymphomas non-Hodgkin's T-cell	10025321	Peripheral T-cell lymphomas NEC	10034622	Peripheral T-cell lymphoma unspecified stage II
196827932	1	21	3	19682793	10034623	Neoplasms benign, malignant and unspecified (incl cysts and polyps)	10029104	Lymphomas non-Hodgkin's T-cell	10025321	Peripheral T-cell lymphomas NEC	10034622	Peripheral T-cell lymphoma unspecified
196831882	1	21	3	19683188	10034629	Neoplasms benign, malignant and unspecified (incl cysts and polyps)	10029104	Lymphomas non-Hodgkin's T-cell	10025321	Peripheral T-cell lymphomas NEC	10034622	Peripheral T-cell lymphoma unspecified stage III
196877702	1	21	3	19687770	10034623	Neoplasms benign, malignant and unspecified (incl cysts and polyps)	10029104	Lymphomas non-Hodgkin's T-cell	10025321	Peripheral T-cell lymphomas NEC	10034622	Peripheral T-cell lymphoma unspecified
196877912	1	21	3	19687791	10034629	Neoplasms benign, malignant and unspecified (incl cysts and polyps)	10029104	Lymphomas non-Hodgkin's T-cell	10025321	Peripheral T-cell lymphomas NEC	10034622	Peripheral T-cell lymphoma unspecified stage III
196895552	1	21	3	19689555	10002457	Neoplasms benign, malignant and unspecified (incl cysts and polyps)	10029104	Lymphomas non-Hodgkin's T-cell	10025321	Angioimmunoblastic T-cell lymphomas	10002450	Angioimmunoblastic T-cell lymphoma stage IV
196895932	1	21	3	19689593	10034623	Neoplasms benign, malignant and unspecified (incl cysts and polyps)	10029104	Lymphomas non-Hodgkin's T-cell	10025321	Peripheral T-cell lymphomas NEC	10034622	Peripheral T-cell lymphoma unspecified
196928362	1	21	3	19692836	10034629	Neoplasms benign, malignant and unspecified (incl cysts and polyps)	10029104	Lymphomas non-Hodgkin's T-cell	10025321	Peripheral T-cell lymphomas NEC	10034622	Peripheral T-cell lymphoma unspecified stage III
196946787	1	22	1	19694678	10034623	Neoplasms benign, malignant and unspecified (incl cysts and polyps)	10029104	Lymphomas non-Hodgkin's T-cell	10025321	Peripheral T-cell lymphomas NEC	10034622	Peripheral T-cell lymphoma unspecified
196946787	2	22	1	19694678	10002227	Neoplasms benign, malignant and unspecified (incl cysts and polyps)	10029104	Lymphomas non-Hodgkin's T-cell	10025321	Anaplastic large cell lymphomas T- and null-cell types	10002235	Anaplastic large cell lymphoma T- and null-cell types
196965113	1	21	3	19696511	10002227	Neoplasms benign, malignant and unspecified (incl cysts and polyps)	10029104	Lymphomas non-Hodgkin's T-cell	10025321	Anaplastic large cell lymphomas T- and null-cell types	10002235	Anaplastic large cell lymphoma T- and null-cell types
197282761	1	21	3	19728276	10034623	Neoplasms benign, malignant and unspecified (incl cysts and polyps)	10029104	Lymphomas non-Hodgkin's T-cell	10025321	Peripheral T-cell lymphomas NEC	10034622	Peripheral T-cell lymphoma unspecified
197291711	1	21	3	19729171	10002456	Neoplasms benign, malignant and unspecified (incl cysts and polyps)	10029104	Lymphomas non-Hodgkin's T-cell	10025321	Angioimmunoblastic T-cell lymphomas	10002450	Angioimmunoblastic T-cell lymphoma stage III
197291711	2	21	3	19729171	10002456	Neoplasms benign, malignant and unspecified (incl cysts and polyps)	10029104	Lymphomas non-Hodgkin's T-cell	10025321	Angioimmunoblastic T-cell lymphomas	10002450	Angioimmunoblastic T-cell lymphoma stage III
197291711	4	21	3	19729171	10070592	Surgical and medical procedures	10042613	Therapeutic procedures and supportive care NEC	10043413	Therapeutic procedures NEC	10027700	Product used for unknown indication
197423541	1	21	3	19742354	10070592	Surgical and medical procedures	10042613	Therapeutic procedures and supportive care NEC	10043413	Therapeutic procedures NEC	10027700	Product used for unknown indication
197888083	1	21	4	19788808	10002456	Neoplasms benign, malignant and unspecified (incl cysts and polyps)	10029104	Lymphomas non-Hodgkin's T-cell	10025321	Angioimmunoblastic T-cell lymphomas	10002450	Angioimmunoblastic T-cell lymphoma stage III
197888083	17	21	4	19788808	10070592	Surgical and medical procedures	10042613	Therapeutic procedures and supportive care NEC	10043413	Therapeutic procedures NEC	10027700	Product used for unknown indication
197888083	18	21	4	19788808	10070592	Surgical and medical procedures	10042613	Therapeutic procedures and supportive care NEC	10043413	Therapeutic procedures NEC	10027700	Product used for unknown indication
198398923	1	21	4	19839892	10034623	Neoplasms benign, malignant and unspecified (incl cysts and polyps)	10029104	Lymphomas non-Hodgkin's T-cell	10025321	Peripheral T-cell lymphomas NEC	10034622	Peripheral T-cell lymphoma unspecified
198398923	2	21	4	19839892	10070592	Surgical and medical procedures	10042613	Therapeutic procedures and supportive care NEC	10043413	Therapeutic procedures NEC	10027700	Product used for unknown indication
198398923	3	21	4	19839892	10070592	Surgical and medical procedures	10042613	Therapeutic procedures and supportive care NEC	10043413	Therapeutic procedures NEC	10027700	Product used for unknown indication
198398923	4	21	4	19839892	10070592	Surgical and medical procedures	10042613	Therapeutic procedures and supportive care NEC	10043413	Therapeutic procedures NEC	10027700	Product used for unknown indication
198398923	5	21	4	19839892	10070592	Surgical and medical procedures	10042613	Therapeutic procedures and supportive care NEC	10043413	Therapeutic procedures NEC	10027700	Product used for unknown indication
198398923	6	21	4	19839892	10070592	Surgical and medical procedures	10042613	Therapeutic procedures and supportive care NEC	10043413	Therapeutic procedures NEC	10027700	Product used for unknown indication
198698044	1	25	1	19869804	10034623	Neoplasms benign, malignant and unspecified (incl cysts and polyps)	10029104	Lymphomas non-Hodgkin's T-cell	10025321	Peripheral T-cell lymphomas NEC	10034622	Peripheral T-cell lymphoma unspecified
198883051	1	21	3	19888305	10042971	Neoplasms benign, malignant and unspecified (incl cysts and polyps)	10029104	Lymphomas non-Hodgkin's T-cell	10025321	Anaplastic large cell lymphomas T- and null-cell types	10002235	T-cell lymphoma
198974752	1	21	4	19897475	10002456	Neoplasms benign, malignant and unspecified (incl cysts and polyps)	10029104	Lymphomas non-Hodgkin's T-cell	10025321	Angioimmunoblastic T-cell lymphomas	10002450	Angioimmunoblastic T-cell lymphoma stage III
198974752	2	21	4	19897475	10070592	Surgical and medical procedures	10042613	Therapeutic procedures and supportive care NEC	10043413	Therapeutic procedures NEC	10027700	Product used for unknown indication
198974752	3	21	4	19897475	10070592	Surgical and medical procedures	10042613	Therapeutic procedures and supportive care NEC	10043413	Therapeutic procedures NEC	10027700	Product used for unknown indication
198977372	1	21	4	19897737	10002457	Neoplasms benign, malignant and unspecified (incl cysts and polyps)	10029104	Lymphomas non-Hodgkin's T-cell	10025321	Angioimmunoblastic T-cell lymphomas	10002450	Angioimmunoblastic T-cell lymphoma stage IV
198977372	7	21	4	19897737	10070592	Surgical and medical procedures	10042613	Therapeutic procedures and supportive care NEC	10043413	Therapeutic procedures NEC	10027700	Product used for unknown indication
198977372	9	21	4	19897737	10070592	Surgical and medical procedures	10042613	Therapeutic procedures and supportive care NEC	10043413	Therapeutic procedures NEC	10027700	Product used for unknown indication
198992322	1	21	4	19899232	10002455	Neoplasms benign, malignant and unspecified (incl cysts and polyps)	10029104	Lymphomas non-Hodgkin's T-cell	10025321	Angioimmunoblastic T-cell lymphomas	10002450	Angioimmunoblastic T-cell lymphoma stage II
198992322	2	21	4	19899232	10002455	Neoplasms benign, malignant and unspecified (incl cysts and polyps)	10029104	Lymphomas non-Hodgkin's T-cell	10025321	Angioimmunoblastic T-cell lymphomas	10002450	Angioimmunoblastic T-cell lymphoma stage II
198992322	3	21	4	19899232	10070592	Surgical and medical procedures	10042613	Therapeutic procedures and supportive care NEC	10043413	Therapeutic procedures NEC	10027700	Product used for unknown indication
198992322	4	21	4	19899232	10070592	Surgical and medical procedures	10042613	Therapeutic procedures and supportive care NEC	10043413	Therapeutic procedures NEC	10027700	Product used for unknown indication
198992322	5	21	4	19899232	10070592	Surgical and medical procedures	10042613	Therapeutic procedures and supportive care NEC	10043413	Therapeutic procedures NEC	10027700	Product used for unknown indication
198992322	6	21	4	19899232	10070592	Surgical and medical procedures	10042613	Therapeutic procedures and supportive care NEC	10043413	Therapeutic procedures NEC	10027700	Product used for unknown indication
198992322	7	21	4	19899232	10070592	Surgical and medical procedures	10042613	Therapeutic procedures and supportive care NEC	10043413	Therapeutic procedures NEC	10027700	Product used for unknown indication
199391581	1	21	4	19939158	10034623	Neoplasms benign, malignant and unspecified (incl cysts and polyps)	10029104	Lymphomas non-Hodgkin's T-cell	10025321	Peripheral T-cell lymphomas NEC	10034622	Peripheral T-cell lymphoma unspecified
199391581	7	21	4	19939158	10070592	Surgical and medical procedures	10042613	Therapeutic procedures and supportive care NEC	10043413	Therapeutic procedures NEC	10027700	Product used for unknown indication
199391581	8	21	4	19939158	10070592	Surgical and medical procedures	10042613	Therapeutic procedures and supportive care NEC	10043413	Therapeutic procedures NEC	10027700	Product used for unknown indication
199465421	1	21	4	19946542	10070592	Surgical and medical procedures	10042613	Therapeutic procedures and supportive care NEC	10043413	Therapeutic procedures NEC	10027700	Product used for unknown indication
199607741	1	21	4	19960774	10070592	Surgical and medical procedures	10042613	Therapeutic procedures and supportive care NEC	10043413	Therapeutic procedures NEC	10027700	Product used for unknown indication
200280362	1	21	4	20028036	10034630	Neoplasms benign, malignant and unspecified (incl cysts and polyps)	10029104	Lymphomas non-Hodgkin's T-cell	10025321	Peripheral T-cell lymphomas NEC	10034622	Peripheral T-cell lymphoma unspecified stage IV
200280362	2	21	4	20028036	10070592	Surgical and medical procedures	10042613	Therapeutic procedures and supportive care NEC	10043413	Therapeutic procedures NEC	10027700	Product used for unknown indication
200280362	3	21	4	20028036	10070592	Surgical and medical procedures	10042613	Therapeutic procedures and supportive care NEC	10043413	Therapeutic procedures NEC	10027700	Product used for unknown indication
200280592	1	22	1	20028059	10002457	Neoplasms benign, malignant and unspecified (incl cysts and polyps)	10029104	Lymphomas non-Hodgkin's T-cell	10025321	Angioimmunoblastic T-cell lymphomas	10002450	Angioimmunoblastic T-cell lymphoma stage IV
200280592	3	22	1	20028059	10036898	Surgical and medical procedures	10042613	Therapeutic procedures and supportive care NEC	10043413	Prophylactic procedures NEC	10036896	Prophylaxis
200280592	4	22	1	20028059	10036898	Surgical and medical procedures	10042613	Therapeutic procedures and supportive care NEC	10043413	Prophylactic procedures NEC	10036896	Prophylaxis
200558941	1	21	4	20055894	10034623	Neoplasms benign, malignant and unspecified (incl cysts and polyps)	10029104	Lymphomas non-Hodgkin's T-cell	10025321	Peripheral T-cell lymphomas NEC	10034622	Peripheral T-cell lymphoma unspecified
200558941	3	21	4	20055894	10034623	Neoplasms benign, malignant and unspecified (incl cysts and polyps)	10029104	Lymphomas non-Hodgkin's T-cell	10025321	Peripheral T-cell lymphomas NEC	10034622	Peripheral T-cell lymphoma unspecified
200558941	4	21	4	20055894	10070592	Surgical and medical procedures	10042613	Therapeutic procedures and supportive care NEC	10043413	Therapeutic procedures NEC	10027700	Product used for unknown indication
200558941	5	21	4	20055894	10070592	Surgical and medical procedures	10042613	Therapeutic procedures and supportive care NEC	10043413	Therapeutic procedures NEC	10027700	Product used for unknown indication
200728961	1	21	4	20072896	10070592	Surgical and medical procedures	10042613	Therapeutic procedures and supportive care NEC	10043413	Therapeutic procedures NEC	10027700	Product used for unknown indication
200728971	1	21	4	20072897	10070592	Surgical and medical procedures	10042613	Therapeutic procedures and supportive care NEC	10043413	Therapeutic procedures NEC	10027700	Product used for unknown indication
200781082	1	21	4	20078108	10034630	Neoplasms benign, malignant and unspecified (incl cysts and polyps)	10029104	Lymphomas non-Hodgkin's T-cell	10025321	Peripheral T-cell lymphomas NEC	10034622	Peripheral T-cell lymphoma unspecified stage IV
200781082	3	21	4	20078108	10070592	Surgical and medical procedures	10042613	Therapeutic procedures and supportive care NEC	10043413	Therapeutic procedures NEC	10027700	Product used for unknown indication
200781082	4	21	4	20078108	10070592	Surgical and medical procedures	10042613	Therapeutic procedures and supportive care NEC	10043413	Therapeutic procedures NEC	10027700	Product used for unknown indication
200781082	5	21	4	20078108	10070592	Surgical and medical procedures	10042613	Therapeutic procedures and supportive care NEC	10043413	Therapeutic procedures NEC	10027700	Product used for unknown indication
200851062	1	22	1	20085106	10034623	Neoplasms benign, malignant and unspecified (incl cysts and polyps)	10029104	Lymphomas non-Hodgkin's T-cell	10025321	Peripheral T-cell lymphomas NEC	10034622	Peripheral T-cell lymphoma unspecified
200851062	2	22	1	20085106	10070592	Surgical and medical procedures	10042613	Therapeutic procedures and supportive care NEC	10043413	Therapeutic procedures NEC	10027700	Product used for unknown indication
200851062	3	22	1	20085106	10070592	Surgical and medical procedures	10042613	Therapeutic procedures and supportive care NEC	10043413	Therapeutic procedures NEC	10027700	Product used for unknown indication
201435711	1	21	4	20143571	10034623	Neoplasms benign, malignant and unspecified (incl cysts and polyps)	10029104	Lymphomas non-Hodgkin's T-cell	10025321	Peripheral T-cell lymphomas NEC	10034622	Peripheral T-cell lymphoma unspecified
201687043	1	22	2	20168704	10034623	Neoplasms benign, malignant and unspecified (incl cysts and polyps)	10029104	Lymphomas non-Hodgkin's T-cell	10025321	Peripheral T-cell lymphomas NEC	10034622	Peripheral T-cell lymphoma unspecified
201687043	30	22	2	20168704	10042128	Gastrointestinal disorders	10017947	Oral soft tissue conditions	10031013	Stomatitis and ulceration	10042129	Stomatitis
201687043	31	22	2	20168704	10070592	Surgical and medical procedures	10042613	Therapeutic procedures and supportive care NEC	10043413	Therapeutic procedures NEC	10027700	Product used for unknown indication
201687043	32	22	2	20168704	10070592	Surgical and medical procedures	10042613	Therapeutic procedures and supportive care NEC	10043413	Therapeutic procedures NEC	10027700	Product used for unknown indication
201971191	1	21	4	20197119	10011683	Neoplasms benign, malignant and unspecified (incl cysts and polyps)	10029104	Lymphomas non-Hodgkin's T-cell	10025321	Mycoses fungoides	10028484	Cutaneous T-cell lymphoma stage IV
202030581	1	21	4	20203058	10070592	Surgical and medical procedures	10042613	Therapeutic procedures and supportive care NEC	10043413	Therapeutic procedures NEC	10027700	Product used for unknown indication
202030581	2	21	4	20203058	10036898	Surgical and medical procedures	10042613	Therapeutic procedures and supportive care NEC	10043413	Prophylactic procedures NEC	10036896	Prophylaxis
202630071	1	21	4	20263007	10034623	Neoplasms benign, malignant and unspecified (incl cysts and polyps)	10029104	Lymphomas non-Hodgkin's T-cell	10025321	Peripheral T-cell lymphomas NEC	10034622	Peripheral T-cell lymphoma unspecified
203023812	1	22	2	20302381	10002457	Neoplasms benign, malignant and unspecified (incl cysts and polyps)	10029104	Lymphomas non-Hodgkin's T-cell	10025321	Angioimmunoblastic T-cell lymphomas	10002450	Angioimmunoblastic T-cell lymphoma stage IV
203023812	10	22	2	20302381	10070592	Surgical and medical procedures	10042613	Therapeutic procedures and supportive care NEC	10043413	Therapeutic procedures NEC	10027700	Product used for unknown indication
203023812	11	22	2	20302381	10070592	Surgical and medical procedures	10042613	Therapeutic procedures and supportive care NEC	10043413	Therapeutic procedures NEC	10027700	Product used for unknown indication
203028901	1	22	1	20302890	10034623	Neoplasms benign, malignant and unspecified (incl cysts and polyps)	10029104	Lymphomas non-Hodgkin's T-cell	10025321	Peripheral T-cell lymphomas NEC	10034622	Peripheral T-cell lymphoma unspecified
203028901	6	22	1	20302890	10036898	Surgical and medical procedures	10042613	Therapeutic procedures and supportive care NEC	10043413	Prophylactic procedures NEC	10036896	Prophylaxis
203028901	7	22	1	20302890	10036898	Surgical and medical procedures	10042613	Therapeutic procedures and supportive care NEC	10043413	Prophylactic procedures NEC	10036896	Prophylaxis
203028901	8	22	1	20302890	10036898	Surgical and medical procedures	10042613	Therapeutic procedures and supportive care NEC	10043413	Prophylactic procedures NEC	10036896	Prophylaxis
203299672	1	22	1	20329967	10034623	Neoplasms benign, malignant and unspecified (incl cysts and polyps)	10029104	Lymphomas non-Hodgkin's T-cell	10025321	Peripheral T-cell lymphomas NEC	10034622	Peripheral T-cell lymphoma unspecified
203490161	1	22	1	20349016	10002449	Neoplasms benign, malignant and unspecified (incl cysts and polyps)	10029104	Lymphomas non-Hodgkin's T-cell	10025321	Angioimmunoblastic T-cell lymphomas	10002450	Angioimmunoblastic T-cell lymphoma
204825261	1	22	1	20482526	10034623	Neoplasms benign, malignant and unspecified (incl cysts and polyps)	10029104	Lymphomas non-Hodgkin's T-cell	10025321	Peripheral T-cell lymphomas NEC	10034622	Peripheral T-cell lymphoma unspecified
204825261	2	22	1	20482526	10070592	Surgical and medical procedures	10042613	Therapeutic procedures and supportive care NEC	10043413	Therapeutic procedures NEC	10027700	Product used for unknown indication
204825261	3	22	1	20482526	10070592	Surgical and medical procedures	10042613	Therapeutic procedures and supportive care NEC	10043413	Therapeutic procedures NEC	10027700	Product used for unknown indication
205107272	1	22	1	20510727	10034623	Neoplasms benign, malignant and unspecified (incl cysts and polyps)	10029104	Lymphomas non-Hodgkin's T-cell	10025321	Peripheral T-cell lymphomas NEC	10034622	Peripheral T-cell lymphoma unspecified
205512271	1	22	1	20551227	10002457	Neoplasms benign, malignant and unspecified (incl cysts and polyps)	10029104	Lymphomas non-Hodgkin's T-cell	10025321	Angioimmunoblastic T-cell lymphomas	10002450	Angioimmunoblastic T-cell lymphoma stage IV
205512271	7	22	1	20551227	10070592	Surgical and medical procedures	10042613	Therapeutic procedures and supportive care NEC	10043413	Therapeutic procedures NEC	10027700	Product used for unknown indication
205512271	8	22	1	20551227	10070592	Surgical and medical procedures	10042613	Therapeutic procedures and supportive care NEC	10043413	Therapeutic procedures NEC	10027700	Product used for unknown indication
205570854	1	22	2	20557085	10029547	Neoplasms benign, malignant and unspecified (incl cysts and polyps)	10029104	Lymphomas non-Hodgkin's unspecified histology	10025322	Non-Hodgkin's lymphomas NEC	10029592	Non-Hodgkin's lymphoma
205705103	1	22	3	20570510	10002227	Neoplasms benign, malignant and unspecified (incl cysts and polyps)	10029104	Lymphomas non-Hodgkin's T-cell	10025321	Anaplastic large cell lymphomas T- and null-cell types	10002235	Anaplastic large cell lymphoma T- and null-cell types
205705103	4	22	3	20570510	10070592	Surgical and medical procedures	10042613	Therapeutic procedures and supportive care NEC	10043413	Therapeutic procedures NEC	10027700	Product used for unknown indication
205705103	5	22	3	20570510	10070592	Surgical and medical procedures	10042613	Therapeutic procedures and supportive care NEC	10043413	Therapeutic procedures NEC	10027700	Product used for unknown indication
206718311	1	22	2	20671831	10011677	Neoplasms benign, malignant and unspecified (incl cysts and polyps)	10029104	Lymphomas non-Hodgkin's T-cell	10025321	Mycoses fungoides	10028484	Cutaneous T-cell lymphoma
206718311	3	22	2	20671831	10070592	Surgical and medical procedures	10042613	Therapeutic procedures and supportive care NEC	10043413	Therapeutic procedures NEC	10027700	Product used for unknown indication
206718311	4	22	2	20671831	10070592	Surgical and medical procedures	10042613	Therapeutic procedures and supportive care NEC	10043413	Therapeutic procedures NEC	10027700	Product used for unknown indication
206938013	1	22	3	20693801	10002449	Neoplasms benign, malignant and unspecified (incl cysts and polyps)	10029104	Lymphomas non-Hodgkin's T-cell	10025321	Angioimmunoblastic T-cell lymphomas	10002450	Angioimmunoblastic T-cell lymphoma
206938013	12	22	3	20693801	10002456	Neoplasms benign, malignant and unspecified (incl cysts and polyps)	10029104	Lymphomas non-Hodgkin's T-cell	10025321	Angioimmunoblastic T-cell lymphomas	10002450	Angioimmunoblastic T-cell lymphoma stage III
206938013	13	22	3	20693801	10070592	Surgical and medical procedures	10042613	Therapeutic procedures and supportive care NEC	10043413	Therapeutic procedures NEC	10027700	Product used for unknown indication
206938013	14	22	3	20693801	10002456	Neoplasms benign, malignant and unspecified (incl cysts and polyps)	10029104	Lymphomas non-Hodgkin's T-cell	10025321	Angioimmunoblastic T-cell lymphomas	10002450	Angioimmunoblastic T-cell lymphoma stage III
206991772	1	24	4	20699177	10002227	Neoplasms benign, malignant and unspecified (incl cysts and polyps)	10029104	Lymphomas non-Hodgkin's T-cell	10025321	Anaplastic large cell lymphomas T- and null-cell types	10002235	Anaplastic large cell lymphoma T- and null-cell types
206991772	2	24	4	20699177	10070592	Surgical and medical procedures	10042613	Therapeutic procedures and supportive care NEC	10043413	Therapeutic procedures NEC	10027700	Product used for unknown indication
207038401	1	22	2	20703840	10002456	Neoplasms benign, malignant and unspecified (incl cysts and polyps)	10029104	Lymphomas non-Hodgkin's T-cell	10025321	Angioimmunoblastic T-cell lymphomas	10002450	Angioimmunoblastic T-cell lymphoma stage III
207038401	10	22	2	20703840	10070592	Surgical and medical procedures	10042613	Therapeutic procedures and supportive care NEC	10043413	Therapeutic procedures NEC	10027700	Product used for unknown indication
207038401	11	22	2	20703840	10070592	Surgical and medical procedures	10042613	Therapeutic procedures and supportive care NEC	10043413	Therapeutic procedures NEC	10027700	Product used for unknown indication
207038401	12	22	2	20703840	10036898	Surgical and medical procedures	10042613	Therapeutic procedures and supportive care NEC	10043413	Prophylactic procedures NEC	10036896	Prophylaxis
207038401	13	22	2	20703840	10070592	Surgical and medical procedures	10042613	Therapeutic procedures and supportive care NEC	10043413	Therapeutic procedures NEC	10027700	Product used for unknown indication
207038401	14	22	2	20703840	10070592	Surgical and medical procedures	10042613	Therapeutic procedures and supportive care NEC	10043413	Therapeutic procedures NEC	10027700	Product used for unknown indication
207038401	15	22	2	20703840	10070592	Surgical and medical procedures	10042613	Therapeutic procedures and supportive care NEC	10043413	Therapeutic procedures NEC	10027700	Product used for unknown indication
207038401	16	22	2	20703840	10070592	Surgical and medical procedures	10042613	Therapeutic procedures and supportive care NEC	10043413	Therapeutic procedures NEC	10027700	Product used for unknown indication
207038401	3	22	2	20703840	10070592	Surgical and medical procedures	10042613	Therapeutic procedures and supportive care NEC	10043413	Therapeutic procedures NEC	10027700	Product used for unknown indication
207038401	4	22	2	20703840	10070592	Surgical and medical procedures	10042613	Therapeutic procedures and supportive care NEC	10043413	Therapeutic procedures NEC	10027700	Product used for unknown indication
207038401	5	22	2	20703840	10070592	Surgical and medical procedures	10042613	Therapeutic procedures and supportive care NEC	10043413	Therapeutic procedures NEC	10027700	Product used for unknown indication
207038401	6	22	2	20703840	10070592	Surgical and medical procedures	10042613	Therapeutic procedures and supportive care NEC	10043413	Therapeutic procedures NEC	10027700	Product used for unknown indication
207038401	7	22	2	20703840	10070592	Surgical and medical procedures	10042613	Therapeutic procedures and supportive care NEC	10043413	Therapeutic procedures NEC	10027700	Product used for unknown indication
207038401	8	22	2	20703840	10036898	Surgical and medical procedures	10042613	Therapeutic procedures and supportive care NEC	10043413	Prophylactic procedures NEC	10036896	Prophylaxis
207038401	9	22	2	20703840	10016288	Blood and lymphatic system disorders	10005329	White blood cell disorders	10047954	Neutropenias	10029355	Febrile neutropenia
207039033	1	22	3	20703903	10034623	Neoplasms benign, malignant and unspecified (incl cysts and polyps)	10029104	Lymphomas non-Hodgkin's T-cell	10025321	Peripheral T-cell lymphomas NEC	10034622	Peripheral T-cell lymphoma unspecified
207039033	2	22	3	20703903	10034623	Neoplasms benign, malignant and unspecified (incl cysts and polyps)	10029104	Lymphomas non-Hodgkin's T-cell	10025321	Peripheral T-cell lymphomas NEC	10034622	Peripheral T-cell lymphoma unspecified
207086382	1	22	2	20708638	10070592	Surgical and medical procedures	10042613	Therapeutic procedures and supportive care NEC	10043413	Therapeutic procedures NEC	10027700	Product used for unknown indication
207771262	1	22	3	20777126	10042971	Neoplasms benign, malignant and unspecified (incl cysts and polyps)	10029104	Lymphomas non-Hodgkin's T-cell	10025321	Anaplastic large cell lymphomas T- and null-cell types	10002235	T-cell lymphoma
208054493	1	24	4	20805449	10064344	Neoplasms benign, malignant and unspecified (incl cysts and polyps)	10029104	Lymphomas NEC	10025323	Lymphomas unspecified NEC	10025324	Lymphoma transformation
208522082	1	22	2	20852208	10042971	Neoplasms benign, malignant and unspecified (incl cysts and polyps)	10029104	Lymphomas non-Hodgkin's T-cell	10025321	Anaplastic large cell lymphomas T- and null-cell types	10002235	T-cell lymphoma
208706051	1	22	2	20870605	10042971	Neoplasms benign, malignant and unspecified (incl cysts and polyps)	10029104	Lymphomas non-Hodgkin's T-cell	10025321	Anaplastic large cell lymphomas T- and null-cell types	10002235	T-cell lymphoma
209083645	1	22	3	20908364	10001413	Neoplasms benign, malignant and unspecified (incl cysts and polyps)	10029104	Lymphomas non-Hodgkin's T-cell	10025321	Adult T-cell lymphomas/leukaemias	10001414	Adult T-cell lymphoma/leukaemia
209085193	1	22	3	20908519	10011677	Neoplasms benign, malignant and unspecified (incl cysts and polyps)	10029104	Lymphomas non-Hodgkin's T-cell	10025321	Mycoses fungoides	10028484	Cutaneous T-cell lymphoma
209085193	3	22	3	20908519	10070592	Surgical and medical procedures	10042613	Therapeutic procedures and supportive care NEC	10043413	Therapeutic procedures NEC	10027700	Product used for unknown indication
209085193	4	22	3	20908519	10070592	Surgical and medical procedures	10042613	Therapeutic procedures and supportive care NEC	10043413	Therapeutic procedures NEC	10027700	Product used for unknown indication
209306542	1	22	2	20930654	10034623	Neoplasms benign, malignant and unspecified (incl cysts and polyps)	10029104	Lymphomas non-Hodgkin's T-cell	10025321	Peripheral T-cell lymphomas NEC	10034622	Peripheral T-cell lymphoma unspecified
209306542	10	22	2	20930654	10070592	Surgical and medical procedures	10042613	Therapeutic procedures and supportive care NEC	10043413	Therapeutic procedures NEC	10027700	Product used for unknown indication
209306542	2	22	2	20930654	10070592	Surgical and medical procedures	10042613	Therapeutic procedures and supportive care NEC	10043413	Therapeutic procedures NEC	10027700	Product used for unknown indication
209306542	3	22	2	20930654	10070592	Surgical and medical procedures	10042613	Therapeutic procedures and supportive care NEC	10043413	Therapeutic procedures NEC	10027700	Product used for unknown indication
209306542	4	22	2	20930654	10070592	Surgical and medical procedures	10042613	Therapeutic procedures and supportive care NEC	10043413	Therapeutic procedures NEC	10027700	Product used for unknown indication
209306542	5	22	2	20930654	10070592	Surgical and medical procedures	10042613	Therapeutic procedures and supportive care NEC	10043413	Therapeutic procedures NEC	10027700	Product used for unknown indication
209306542	6	22	2	20930654	10070592	Surgical and medical procedures	10042613	Therapeutic procedures and supportive care NEC	10043413	Therapeutic procedures NEC	10027700	Product used for unknown indication
209306542	7	22	2	20930654	10070592	Surgical and medical procedures	10042613	Therapeutic procedures and supportive care NEC	10043413	Therapeutic procedures NEC	10027700	Product used for unknown indication
209306542	8	22	2	20930654	10070592	Surgical and medical procedures	10042613	Therapeutic procedures and supportive care NEC	10043413	Therapeutic procedures NEC	10027700	Product used for unknown indication
209306542	9	22	2	20930654	10070592	Surgical and medical procedures	10042613	Therapeutic procedures and supportive care NEC	10043413	Therapeutic procedures NEC	10027700	Product used for unknown indication
209424691	1	22	2	20942469	10070592	Surgical and medical procedures	10042613	Therapeutic procedures and supportive care NEC	10043413	Therapeutic procedures NEC	10027700	Product used for unknown indication
209424691	2	22	2	20942469	10070592	Surgical and medical procedures	10042613	Therapeutic procedures and supportive care NEC	10043413	Therapeutic procedures NEC	10027700	Product used for unknown indication
210314581	1	22	3	21031458	10070592	Surgical and medical procedures	10042613	Therapeutic procedures and supportive care NEC	10043413	Therapeutic procedures NEC	10027700	Product used for unknown indication
210459001	1	22	3	21045900	10070592	Surgical and medical procedures	10042613	Therapeutic procedures and supportive care NEC	10043413	Therapeutic procedures NEC	10027700	Product used for unknown indication
210459001	2	22	3	21045900	10070592	Surgical and medical procedures	10042613	Therapeutic procedures and supportive care NEC	10043413	Therapeutic procedures NEC	10027700	Product used for unknown indication
211700931	1	22	3	21170093	10034623	Neoplasms benign, malignant and unspecified (incl cysts and polyps)	10029104	Lymphomas non-Hodgkin's T-cell	10025321	Peripheral T-cell lymphomas NEC	10034622	Peripheral T-cell lymphoma unspecified
211700931	2	22	3	21170093	10034623	Neoplasms benign, malignant and unspecified (incl cysts and polyps)	10029104	Lymphomas non-Hodgkin's T-cell	10025321	Peripheral T-cell lymphomas NEC	10034622	Peripheral T-cell lymphoma unspecified
211700931	5	22	3	21170093	10070592	Surgical and medical procedures	10042613	Therapeutic procedures and supportive care NEC	10043413	Therapeutic procedures NEC	10027700	Product used for unknown indication
211840911	1	22	3	21184091	10034623	Neoplasms benign, malignant and unspecified (incl cysts and polyps)	10029104	Lymphomas non-Hodgkin's T-cell	10025321	Peripheral T-cell lymphomas NEC	10034622	Peripheral T-cell lymphoma unspecified
211840911	24	22	3	21184091	10070592	Surgical and medical procedures	10042613	Therapeutic procedures and supportive care NEC	10043413	Therapeutic procedures NEC	10027700	Product used for unknown indication
211840911	25	22	3	21184091	10070592	Surgical and medical procedures	10042613	Therapeutic procedures and supportive care NEC	10043413	Therapeutic procedures NEC	10027700	Product used for unknown indication
211840911	26	22	3	21184091	10070592	Surgical and medical procedures	10042613	Therapeutic procedures and supportive care NEC	10043413	Therapeutic procedures NEC	10027700	Product used for unknown indication
211926391	1	22	3	21192639	10002452	Neoplasms benign, malignant and unspecified (incl cysts and polyps)	10029104	Lymphomas non-Hodgkin's T-cell	10025321	Angioimmunoblastic T-cell lymphomas	10002450	Angioimmunoblastic T-cell lymphoma recurrent
212146232	1	22	4	21214623	10011677	Neoplasms benign, malignant and unspecified (incl cysts and polyps)	10029104	Lymphomas non-Hodgkin's T-cell	10025321	Mycoses fungoides	10028484	Cutaneous T-cell lymphoma
212146232	33	22	4	21214623	10070592	Surgical and medical procedures	10042613	Therapeutic procedures and supportive care NEC	10043413	Therapeutic procedures NEC	10027700	Product used for unknown indication
212146232	34	22	4	21214623	10070592	Surgical and medical procedures	10042613	Therapeutic procedures and supportive care NEC	10043413	Therapeutic procedures NEC	10027700	Product used for unknown indication
212151451	1	22	3	21215145	10034623	Neoplasms benign, malignant and unspecified (incl cysts and polyps)	10029104	Lymphomas non-Hodgkin's T-cell	10025321	Peripheral T-cell lymphomas NEC	10034622	Peripheral T-cell lymphoma unspecified
212151451	14	22	3	21215145	10034623	Neoplasms benign, malignant and unspecified (incl cysts and polyps)	10029104	Lymphomas non-Hodgkin's T-cell	10025321	Peripheral T-cell lymphomas NEC	10034622	Peripheral T-cell lymphoma unspecified
212151451	16	22	3	21215145	10070592	Surgical and medical procedures	10042613	Therapeutic procedures and supportive care NEC	10043413	Therapeutic procedures NEC	10027700	Product used for unknown indication
212151451	17	22	3	21215145	10070592	Surgical and medical procedures	10042613	Therapeutic procedures and supportive care NEC	10043413	Therapeutic procedures NEC	10027700	Product used for unknown indication
212152332	1	22	4	21215233	10002457	Neoplasms benign, malignant and unspecified (incl cysts and polyps)	10029104	Lymphomas non-Hodgkin's T-cell	10025321	Angioimmunoblastic T-cell lymphomas	10002450	Angioimmunoblastic T-cell lymphoma stage IV
212152332	2	22	4	21215233	10070592	Surgical and medical procedures	10042613	Therapeutic procedures and supportive care NEC	10043413	Therapeutic procedures NEC	10027700	Product used for unknown indication
212152332	3	22	4	21215233	10070592	Surgical and medical procedures	10042613	Therapeutic procedures and supportive care NEC	10043413	Therapeutic procedures NEC	10027700	Product used for unknown indication
212637142	1	22	4	21263714	10034623	Neoplasms benign, malignant and unspecified (incl cysts and polyps)	10029104	Lymphomas non-Hodgkin's T-cell	10025321	Peripheral T-cell lymphomas NEC	10034622	Peripheral T-cell lymphoma unspecified
212637142	2	22	4	21263714	10070592	Surgical and medical procedures	10042613	Therapeutic procedures and supportive care NEC	10043413	Therapeutic procedures NEC	10027700	Product used for unknown indication
212907301	1	22	3	21290730	10073481	Neoplasms benign, malignant and unspecified (incl cysts and polyps)	10029104	Lymphomas non-Hodgkin's T-cell	10025321	Intestinal T-cell lymphomas	10022704	Enteropathy-associated T-cell lymphoma
212907301	2	22	3	21290730	10070592	Surgical and medical procedures	10042613	Therapeutic procedures and supportive care NEC	10043413	Therapeutic procedures NEC	10027700	Product used for unknown indication
212910691	1	22	3	21291069	10002227	Neoplasms benign, malignant and unspecified (incl cysts and polyps)	10029104	Lymphomas non-Hodgkin's T-cell	10025321	Anaplastic large cell lymphomas T- and null-cell types	10002235	Anaplastic large cell lymphoma T- and null-cell types
212910691	2	22	3	21291069	10036898	Surgical and medical procedures	10042613	Therapeutic procedures and supportive care NEC	10043413	Prophylactic procedures NEC	10036896	Prophylaxis
212924452	1	22	4	21292445	10034623	Neoplasms benign, malignant and unspecified (incl cysts and polyps)	10029104	Lymphomas non-Hodgkin's T-cell	10025321	Peripheral T-cell lymphomas NEC	10034622	Peripheral T-cell lymphoma unspecified
212924452	3	22	4	21292445	10070592	Surgical and medical procedures	10042613	Therapeutic procedures and supportive care NEC	10043413	Therapeutic procedures NEC	10027700	Product used for unknown indication
212924452	4	22	4	21292445	10070592	Surgical and medical procedures	10042613	Therapeutic procedures and supportive care NEC	10043413	Therapeutic procedures NEC	10027700	Product used for unknown indication
212924452	5	22	4	21292445	10070592	Surgical and medical procedures	10042613	Therapeutic procedures and supportive care NEC	10043413	Therapeutic procedures NEC	10027700	Product used for unknown indication
212924452	6	22	4	21292445	10070592	Surgical and medical procedures	10042613	Therapeutic procedures and supportive care NEC	10043413	Therapeutic procedures NEC	10027700	Product used for unknown indication
212924452	7	22	4	21292445	10070592	Surgical and medical procedures	10042613	Therapeutic procedures and supportive care NEC	10043413	Therapeutic procedures NEC	10027700	Product used for unknown indication
212924452	8	22	4	21292445	10070592	Surgical and medical procedures	10042613	Therapeutic procedures and supportive care NEC	10043413	Therapeutic procedures NEC	10027700	Product used for unknown indication
212924452	9	22	4	21292445	10070592	Surgical and medical procedures	10042613	Therapeutic procedures and supportive care NEC	10043413	Therapeutic procedures NEC	10027700	Product used for unknown indication
213257951	1	22	3	21325795	10034623	Neoplasms benign, malignant and unspecified (incl cysts and polyps)	10029104	Lymphomas non-Hodgkin's T-cell	10025321	Peripheral T-cell lymphomas NEC	10034622	Peripheral T-cell lymphoma unspecified
213257951	6	22	3	21325795	10070592	Surgical and medical procedures	10042613	Therapeutic procedures and supportive care NEC	10043413	Therapeutic procedures NEC	10027700	Product used for unknown indication
213257951	7	22	3	21325795	10070592	Surgical and medical procedures	10042613	Therapeutic procedures and supportive care NEC	10043413	Therapeutic procedures NEC	10027700	Product used for unknown indication
213526481	1	22	3	21352648	10034623	Neoplasms benign, malignant and unspecified (incl cysts and polyps)	10029104	Lymphomas non-Hodgkin's T-cell	10025321	Peripheral T-cell lymphomas NEC	10034622	Peripheral T-cell lymphoma unspecified
213526481	2	22	3	21352648	10070592	Surgical and medical procedures	10042613	Therapeutic procedures and supportive care NEC	10043413	Therapeutic procedures NEC	10027700	Product used for unknown indication
213526481	3	22	3	21352648	10070592	Surgical and medical procedures	10042613	Therapeutic procedures and supportive care NEC	10043413	Therapeutic procedures NEC	10027700	Product used for unknown indication
213526481	4	22	3	21352648	10070592	Surgical and medical procedures	10042613	Therapeutic procedures and supportive care NEC	10043413	Therapeutic procedures NEC	10027700	Product used for unknown indication
213526641	1	22	3	21352664	10034623	Neoplasms benign, malignant and unspecified (incl cysts and polyps)	10029104	Lymphomas non-Hodgkin's T-cell	10025321	Peripheral T-cell lymphomas NEC	10034622	Peripheral T-cell lymphoma unspecified
213526641	2	22	3	21352664	10070592	Surgical and medical procedures	10042613	Therapeutic procedures and supportive care NEC	10043413	Therapeutic procedures NEC	10027700	Product used for unknown indication
213526641	3	22	3	21352664	10070592	Surgical and medical procedures	10042613	Therapeutic procedures and supportive care NEC	10043413	Therapeutic procedures NEC	10027700	Product used for unknown indication
213526641	4	22	3	21352664	10070592	Surgical and medical procedures	10042613	Therapeutic procedures and supportive care NEC	10043413	Therapeutic procedures NEC	10027700	Product used for unknown indication
213527401	1	22	3	21352740	10034623	Neoplasms benign, malignant and unspecified (incl cysts and polyps)	10029104	Lymphomas non-Hodgkin's T-cell	10025321	Peripheral T-cell lymphomas NEC	10034622	Peripheral T-cell lymphoma unspecified
213527401	2	22	3	21352740	10034623	Neoplasms benign, malignant and unspecified (incl cysts and polyps)	10029104	Lymphomas non-Hodgkin's T-cell	10025321	Peripheral T-cell lymphomas NEC	10034622	Peripheral T-cell lymphoma unspecified
213527581	1	22	3	21352758	10002449	Neoplasms benign, malignant and unspecified (incl cysts and polyps)	10029104	Lymphomas non-Hodgkin's T-cell	10025321	Angioimmunoblastic T-cell lymphomas	10002450	Angioimmunoblastic T-cell lymphoma
213527581	2	22	3	21352758	10070592	Surgical and medical procedures	10042613	Therapeutic procedures and supportive care NEC	10043413	Therapeutic procedures NEC	10027700	Product used for unknown indication
213527581	3	22	3	21352758	10070592	Surgical and medical procedures	10042613	Therapeutic procedures and supportive care NEC	10043413	Therapeutic procedures NEC	10027700	Product used for unknown indication
213527581	4	22	3	21352758	10070592	Surgical and medical procedures	10042613	Therapeutic procedures and supportive care NEC	10043413	Therapeutic procedures NEC	10027700	Product used for unknown indication
213584521	1	22	3	21358452	10034623	Neoplasms benign, malignant and unspecified (incl cysts and polyps)	10029104	Lymphomas non-Hodgkin's T-cell	10025321	Peripheral T-cell lymphomas NEC	10034622	Peripheral T-cell lymphoma unspecified
213584521	2	22	3	21358452	10070592	Surgical and medical procedures	10042613	Therapeutic procedures and supportive care NEC	10043413	Therapeutic procedures NEC	10027700	Product used for unknown indication
213584521	3	22	3	21358452	10070592	Surgical and medical procedures	10042613	Therapeutic procedures and supportive care NEC	10043413	Therapeutic procedures NEC	10027700	Product used for unknown indication
213584521	4	22	3	21358452	10070592	Surgical and medical procedures	10042613	Therapeutic procedures and supportive care NEC	10043413	Therapeutic procedures NEC	10027700	Product used for unknown indication
213621201	1	22	3	21362120	10075460	Neoplasms benign, malignant and unspecified (incl cysts and polyps)	10029104	Lymphomas NEC	10025323	Lymphomas unspecified NEC	10025324	Blastic plasmacytoid dendritic cell neoplasia
213621201	2	22	3	21362120	10070592	Surgical and medical procedures	10042613	Therapeutic procedures and supportive care NEC	10043413	Therapeutic procedures NEC	10027700	Product used for unknown indication
213621201	3	22	3	21362120	10070592	Surgical and medical procedures	10042613	Therapeutic procedures and supportive care NEC	10043413	Therapeutic procedures NEC	10027700	Product used for unknown indication
213621201	4	22	3	21362120	10070592	Surgical and medical procedures	10042613	Therapeutic procedures and supportive care NEC	10043413	Therapeutic procedures NEC	10027700	Product used for unknown indication
213838071	1	22	3	21383807	10002227	Neoplasms benign, malignant and unspecified (incl cysts and polyps)	10029104	Lymphomas non-Hodgkin's T-cell	10025321	Anaplastic large cell lymphomas T- and null-cell types	10002235	Anaplastic large cell lymphoma T- and null-cell types
213838071	2	22	3	21383807	10002227	Neoplasms benign, malignant and unspecified (incl cysts and polyps)	10029104	Lymphomas non-Hodgkin's T-cell	10025321	Anaplastic large cell lymphomas T- and null-cell types	10002235	Anaplastic large cell lymphoma T- and null-cell types
213838071	3	22	3	21383807	10070592	Surgical and medical procedures	10042613	Therapeutic procedures and supportive care NEC	10043413	Therapeutic procedures NEC	10027700	Product used for unknown indication
213838071	4	22	3	21383807	10070592	Surgical and medical procedures	10042613	Therapeutic procedures and supportive care NEC	10043413	Therapeutic procedures NEC	10027700	Product used for unknown indication
215172812	1	24	4	21517281	10075460	Neoplasms benign, malignant and unspecified (incl cysts and polyps)	10029104	Lymphomas NEC	10025323	Lymphomas unspecified NEC	10025324	Blastic plasmacytoid dendritic cell neoplasia
215172812	2	24	4	21517281	10059513	Surgical and medical procedures	10042613	Therapeutic procedures and supportive care NEC	10043413	Therapeutic procedures NEC	10027700	Palliative care
215172812	3	24	4	21517281	10059513	Surgical and medical procedures	10042613	Therapeutic procedures and supportive care NEC	10043413	Therapeutic procedures NEC	10027700	Palliative care
215573591	1	22	4	21557359	10002449	Neoplasms benign, malignant and unspecified (incl cysts and polyps)	10029104	Lymphomas non-Hodgkin's T-cell	10025321	Angioimmunoblastic T-cell lymphomas	10002450	Angioimmunoblastic T-cell lymphoma
215573591	2	22	4	21557359	10070592	Surgical and medical procedures	10042613	Therapeutic procedures and supportive care NEC	10043413	Therapeutic procedures NEC	10027700	Product used for unknown indication
215573591	3	22	4	21557359	10070592	Surgical and medical procedures	10042613	Therapeutic procedures and supportive care NEC	10043413	Therapeutic procedures NEC	10027700	Product used for unknown indication
215573591	4	22	4	21557359	10018651	Immune system disorders	10021428	Immune disorders NEC	10027665	Immune and associated conditions NEC	10027682	Graft versus host disease
215573591	5	22	4	21557359	10070592	Surgical and medical procedures	10042613	Therapeutic procedures and supportive care NEC	10043413	Therapeutic procedures NEC	10027700	Product used for unknown indication
215573591	6	22	4	21557359	10070592	Surgical and medical procedures	10042613	Therapeutic procedures and supportive care NEC	10043413	Therapeutic procedures NEC	10027700	Product used for unknown indication
215574212	1	25	1	21557421	10075460	Neoplasms benign, malignant and unspecified (incl cysts and polyps)	10029104	Lymphomas NEC	10025323	Lymphomas unspecified NEC	10025324	Blastic plasmacytoid dendritic cell neoplasia
215574291	1	22	4	21557429	10011677	Neoplasms benign, malignant and unspecified (incl cysts and polyps)	10029104	Lymphomas non-Hodgkin's T-cell	10025321	Mycoses fungoides	10028484	Cutaneous T-cell lymphoma
215574291	2	22	4	21557429	10011677	Neoplasms benign, malignant and unspecified (incl cysts and polyps)	10029104	Lymphomas non-Hodgkin's T-cell	10025321	Mycoses fungoides	10028484	Cutaneous T-cell lymphoma
215574291	3	22	4	21557429	10011677	Neoplasms benign, malignant and unspecified (incl cysts and polyps)	10029104	Lymphomas non-Hodgkin's T-cell	10025321	Mycoses fungoides	10028484	Cutaneous T-cell lymphoma
215574291	4	22	4	21557429	10011677	Neoplasms benign, malignant and unspecified (incl cysts and polyps)	10029104	Lymphomas non-Hodgkin's T-cell	10025321	Mycoses fungoides	10028484	Cutaneous T-cell lymphoma
215574291	5	22	4	21557429	10011677	Neoplasms benign, malignant and unspecified (incl cysts and polyps)	10029104	Lymphomas non-Hodgkin's T-cell	10025321	Mycoses fungoides	10028484	Cutaneous T-cell lymphoma
216309941	1	22	4	21630994	10034623	Neoplasms benign, malignant and unspecified (incl cysts and polyps)	10029104	Lymphomas non-Hodgkin's T-cell	10025321	Peripheral T-cell lymphomas NEC	10034622	Peripheral T-cell lymphoma unspecified
216309941	10	22	4	21630994	10070592	Surgical and medical procedures	10042613	Therapeutic procedures and supportive care NEC	10043413	Therapeutic procedures NEC	10027700	Product used for unknown indication
216309941	11	22	4	21630994	10070592	Surgical and medical procedures	10042613	Therapeutic procedures and supportive care NEC	10043413	Therapeutic procedures NEC	10027700	Product used for unknown indication
216309941	12	22	4	21630994	10070592	Surgical and medical procedures	10042613	Therapeutic procedures and supportive care NEC	10043413	Therapeutic procedures NEC	10027700	Product used for unknown indication
216309941	13	22	4	21630994	10070592	Surgical and medical procedures	10042613	Therapeutic procedures and supportive care NEC	10043413	Therapeutic procedures NEC	10027700	Product used for unknown indication
216309941	2	22	4	21630994	10070592	Surgical and medical procedures	10042613	Therapeutic procedures and supportive care NEC	10043413	Therapeutic procedures NEC	10027700	Product used for unknown indication
216309941	3	22	4	21630994	10070592	Surgical and medical procedures	10042613	Therapeutic procedures and supportive care NEC	10043413	Therapeutic procedures NEC	10027700	Product used for unknown indication
216309941	4	22	4	21630994	10070592	Surgical and medical procedures	10042613	Therapeutic procedures and supportive care NEC	10043413	Therapeutic procedures NEC	10027700	Product used for unknown indication
216309941	5	22	4	21630994	10070592	Surgical and medical procedures	10042613	Therapeutic procedures and supportive care NEC	10043413	Therapeutic procedures NEC	10027700	Product used for unknown indication
216309941	6	22	4	21630994	10070592	Surgical and medical procedures	10042613	Therapeutic procedures and supportive care NEC	10043413	Therapeutic procedures NEC	10027700	Product used for unknown indication
216309941	7	22	4	21630994	10070592	Surgical and medical procedures	10042613	Therapeutic procedures and supportive care NEC	10043413	Therapeutic procedures NEC	10027700	Product used for unknown indication
216309941	8	22	4	21630994	10070592	Surgical and medical procedures	10042613	Therapeutic procedures and supportive care NEC	10043413	Therapeutic procedures NEC	10027700	Product used for unknown indication
216309941	9	22	4	21630994	10070592	Surgical and medical procedures	10042613	Therapeutic procedures and supportive care NEC	10043413	Therapeutic procedures NEC	10027700	Product used for unknown indication
216313601	1	22	4	21631360	10002456	Neoplasms benign, malignant and unspecified (incl cysts and polyps)	10029104	Lymphomas non-Hodgkin's T-cell	10025321	Angioimmunoblastic T-cell lymphomas	10002450	Angioimmunoblastic T-cell lymphoma stage III
216313601	7	22	4	21631360	10070592	Surgical and medical procedures	10042613	Therapeutic procedures and supportive care NEC	10043413	Therapeutic procedures NEC	10027700	Product used for unknown indication
216313601	8	22	4	21631360	10070592	Surgical and medical procedures	10042613	Therapeutic procedures and supportive care NEC	10043413	Therapeutic procedures NEC	10027700	Product used for unknown indication
216376903	1	23	1	21637690	10070592	Surgical and medical procedures	10042613	Therapeutic procedures and supportive care NEC	10043413	Therapeutic procedures NEC	10027700	Product used for unknown indication
216376903	10	23	1	21637690	10048908	Immune system disorders	10021428	Allergic conditions	10001708	Atopic disorders	10052737	Seasonal allergy
216376903	11	23	1	21637690	10039085	Respiratory, thoracic and mediastinal disorders	10038738	Upper respiratory tract disorders (excl infections)	10046304	Nasal congestion and inflammations	10028736	Rhinitis allergic
216376903	12	23	1	21637690	10070592	Surgical and medical procedures	10042613	Therapeutic procedures and supportive care NEC	10043413	Therapeutic procedures NEC	10027700	Product used for unknown indication
216376903	13	23	1	21637690	10070592	Surgical and medical procedures	10042613	Therapeutic procedures and supportive care NEC	10043413	Therapeutic procedures NEC	10027700	Product used for unknown indication
216376903	14	23	1	21637690	10070592	Surgical and medical procedures	10042613	Therapeutic procedures and supportive care NEC	10043413	Therapeutic procedures NEC	10027700	Product used for unknown indication
216376903	15	23	1	21637690	10070592	Surgical and medical procedures	10042613	Therapeutic procedures and supportive care NEC	10043413	Therapeutic procedures NEC	10027700	Product used for unknown indication
216376903	16	23	1	21637690	10070592	Surgical and medical procedures	10042613	Therapeutic procedures and supportive care NEC	10043413	Therapeutic procedures NEC	10027700	Product used for unknown indication
216376903	17	23	1	21637690	10070592	Surgical and medical procedures	10042613	Therapeutic procedures and supportive care NEC	10043413	Therapeutic procedures NEC	10027700	Product used for unknown indication
216376903	18	23	1	21637690	10070592	Surgical and medical procedures	10042613	Therapeutic procedures and supportive care NEC	10043413	Therapeutic procedures NEC	10027700	Product used for unknown indication
216376903	19	23	1	21637690	10070592	Surgical and medical procedures	10042613	Therapeutic procedures and supportive care NEC	10043413	Therapeutic procedures NEC	10027700	Product used for unknown indication
216376903	2	23	1	21637690	10070592	Surgical and medical procedures	10042613	Therapeutic procedures and supportive care NEC	10043413	Therapeutic procedures NEC	10027700	Product used for unknown indication
216376903	20	23	1	21637690	10070592	Surgical and medical procedures	10042613	Therapeutic procedures and supportive care NEC	10043413	Therapeutic procedures NEC	10027700	Product used for unknown indication
216376903	21	23	1	21637690	10070592	Surgical and medical procedures	10042613	Therapeutic procedures and supportive care NEC	10043413	Therapeutic procedures NEC	10027700	Product used for unknown indication
216376903	22	23	1	21637690	10070592	Surgical and medical procedures	10042613	Therapeutic procedures and supportive care NEC	10043413	Therapeutic procedures NEC	10027700	Product used for unknown indication
216376903	23	23	1	21637690	10070592	Surgical and medical procedures	10042613	Therapeutic procedures and supportive care NEC	10043413	Therapeutic procedures NEC	10027700	Product used for unknown indication
216376903	24	23	1	21637690	10070592	Surgical and medical procedures	10042613	Therapeutic procedures and supportive care NEC	10043413	Therapeutic procedures NEC	10027700	Product used for unknown indication
216376903	3	23	1	21637690	10070592	Surgical and medical procedures	10042613	Therapeutic procedures and supportive care NEC	10043413	Therapeutic procedures NEC	10027700	Product used for unknown indication
216376903	4	23	1	21637690	10021114	Endocrine disorders	10014698	Thyroid gland disorders	10043739	Thyroid hypofunction disorders	10043741	Hypothyroidism
216376903	5	23	1	21637690	10070592	Surgical and medical procedures	10042613	Therapeutic procedures and supportive care NEC	10043413	Therapeutic procedures NEC	10027700	Product used for unknown indication
216376903	6	23	1	21637690	10028813	Gastrointestinal disorders	10017947	Gastrointestinal signs and symptoms	10018012	Nausea and vomiting symptoms	10028817	Nausea
216376903	7	23	1	21637690	10060755	Congenital, familial and genetic disorders	10010331	Metabolic and nutritional disorders congenital	10027424	Inborn errors of lipid metabolism	10059674	Type V hyperlipidaemia
216376903	8	23	1	21637690	10070592	Surgical and medical procedures	10042613	Therapeutic procedures and supportive care NEC	10043413	Therapeutic procedures NEC	10027700	Product used for unknown indication
216376903	9	23	1	21637690	10070592	Surgical and medical procedures	10042613	Therapeutic procedures and supportive care NEC	10043413	Therapeutic procedures NEC	10027700	Product used for unknown indication
216418991	1	22	4	21641899	10042971	Neoplasms benign, malignant and unspecified (incl cysts and polyps)	10029104	Lymphomas non-Hodgkin's T-cell	10025321	Anaplastic large cell lymphomas T- and null-cell types	10002235	T-cell lymphoma
218935481	1	23	1	21893548	10070592	Surgical and medical procedures	10042613	Therapeutic procedures and supportive care NEC	10043413	Therapeutic procedures NEC	10027700	Product used for unknown indication
218935601	1	23	1	21893560	10070592	Surgical and medical procedures	10042613	Therapeutic procedures and supportive care NEC	10043413	Therapeutic procedures NEC	10027700	Product used for unknown indication
219343242	1	23	2	21934324	10081847	Neoplasms benign, malignant and unspecified (incl cysts and polyps)	10029104	Plasma cell neoplasms	10035227	Plasma cell myelomas	10074470	Plasma cell myeloma refractory
219343242	5	23	2	21934324	10081847	Neoplasms benign, malignant and unspecified (incl cysts and polyps)	10029104	Plasma cell neoplasms	10035227	Plasma cell myelomas	10074470	Plasma cell myeloma refractory
219825712	1	23	1	21982571	10034623	Neoplasms benign, malignant and unspecified (incl cysts and polyps)	10029104	Lymphomas non-Hodgkin's T-cell	10025321	Peripheral T-cell lymphomas NEC	10034622	Peripheral T-cell lymphoma unspecified
219826822	1	23	1	21982682	10002449	Neoplasms benign, malignant and unspecified (incl cysts and polyps)	10029104	Lymphomas non-Hodgkin's T-cell	10025321	Angioimmunoblastic T-cell lymphomas	10002450	Angioimmunoblastic T-cell lymphoma
219826932	1	23	1	21982693	10002449	Neoplasms benign, malignant and unspecified (incl cysts and polyps)	10029104	Lymphomas non-Hodgkin's T-cell	10025321	Angioimmunoblastic T-cell lymphomas	10002450	Angioimmunoblastic T-cell lymphoma
219827442	1	23	1	21982744	10034623	Neoplasms benign, malignant and unspecified (incl cysts and polyps)	10029104	Lymphomas non-Hodgkin's T-cell	10025321	Peripheral T-cell lymphomas NEC	10034622	Peripheral T-cell lymphoma unspecified
219827741	1	23	1	21982774	10034625	Neoplasms benign, malignant and unspecified (incl cysts and polyps)	10029104	Lymphomas non-Hodgkin's T-cell	10025321	Peripheral T-cell lymphomas NEC	10034622	Peripheral T-cell lymphoma unspecified recurrent
219827741	3	23	1	21982774	10070592	Surgical and medical procedures	10042613	Therapeutic procedures and supportive care NEC	10043413	Therapeutic procedures NEC	10027700	Product used for unknown indication
219839522	1	23	1	21983952	10002449	Neoplasms benign, malignant and unspecified (incl cysts and polyps)	10029104	Lymphomas non-Hodgkin's T-cell	10025321	Angioimmunoblastic T-cell lymphomas	10002450	Angioimmunoblastic T-cell lymphoma
219872781	1	23	1	21987278	10034623	Neoplasms benign, malignant and unspecified (incl cysts and polyps)	10029104	Lymphomas non-Hodgkin's T-cell	10025321	Peripheral T-cell lymphomas NEC	10034622	Peripheral T-cell lymphoma unspecified
219872781	4	23	1	21987278	10070592	Surgical and medical procedures	10042613	Therapeutic procedures and supportive care NEC	10043413	Therapeutic procedures NEC	10027700	Product used for unknown indication
220613084	1	23	2	22061308	10070592	Surgical and medical procedures	10042613	Therapeutic procedures and supportive care NEC	10043413	Therapeutic procedures NEC	10027700	Product used for unknown indication
220613084	10	23	2	22061308	10070592	Surgical and medical procedures	10042613	Therapeutic procedures and supportive care NEC	10043413	Therapeutic procedures NEC	10027700	Product used for unknown indication
220613084	11	23	2	22061308	10070592	Surgical and medical procedures	10042613	Therapeutic procedures and supportive care NEC	10043413	Therapeutic procedures NEC	10027700	Product used for unknown indication
220613084	12	23	2	22061308	10033371	General disorders and administration site conditions	10018065	General system disorders NEC	10018073	Pain and discomfort NEC	10033372	Pain
220613084	17	23	2	22061308	10070592	Surgical and medical procedures	10042613	Therapeutic procedures and supportive care NEC	10043413	Therapeutic procedures NEC	10027700	Product used for unknown indication
220613084	18	23	2	22061308	10070592	Surgical and medical procedures	10042613	Therapeutic procedures and supportive care NEC	10043413	Therapeutic procedures NEC	10027700	Product used for unknown indication
220613084	20	23	2	22061308	10070592	Surgical and medical procedures	10042613	Therapeutic procedures and supportive care NEC	10043413	Therapeutic procedures NEC	10027700	Product used for unknown indication
220613084	21	23	2	22061308	10046571	Infections and infestations	10021881	Infections - pathogen unspecified	10021879	Urinary tract infections	10046577	Urinary tract infection
220613084	22	23	2	22061308	10070592	Surgical and medical procedures	10042613	Therapeutic procedures and supportive care NEC	10043413	Therapeutic procedures NEC	10027700	Product used for unknown indication
220613084	23	23	2	22061308	10070592	Surgical and medical procedures	10042613	Therapeutic procedures and supportive care NEC	10043413	Therapeutic procedures NEC	10027700	Product used for unknown indication
220613084	24	23	2	22061308	10070592	Surgical and medical procedures	10042613	Therapeutic procedures and supportive care NEC	10043413	Therapeutic procedures NEC	10027700	Product used for unknown indication
220613084	25	23	2	22061308	10018480	Investigations	10022891	Metabolic, nutritional and blood gas investigations	10027432	Carbohydrate tolerance analyses (incl diabetes)	10007217	Glycosylated haemoglobin
220613084	26	23	2	22061308	10070592	Surgical and medical procedures	10042613	Therapeutic procedures and supportive care NEC	10043413	Therapeutic procedures NEC	10027700	Product used for unknown indication
220613084	27	23	2	22061308	10018480	Investigations	10022891	Metabolic, nutritional and blood gas investigations	10027432	Carbohydrate tolerance analyses (incl diabetes)	10007217	Glycosylated haemoglobin
220613084	3	23	2	22061308	10070592	Surgical and medical procedures	10042613	Therapeutic procedures and supportive care NEC	10043413	Therapeutic procedures NEC	10027700	Product used for unknown indication
220613084	4	23	2	22061308	10070592	Surgical and medical procedures	10042613	Therapeutic procedures and supportive care NEC	10043413	Therapeutic procedures NEC	10027700	Product used for unknown indication
220613084	5	23	2	22061308	10070592	Surgical and medical procedures	10042613	Therapeutic procedures and supportive care NEC	10043413	Therapeutic procedures NEC	10027700	Product used for unknown indication
220613084	6	23	2	22061308	10070592	Surgical and medical procedures	10042613	Therapeutic procedures and supportive care NEC	10043413	Therapeutic procedures NEC	10027700	Product used for unknown indication
220613084	7	23	2	22061308	10070592	Surgical and medical procedures	10042613	Therapeutic procedures and supportive care NEC	10043413	Therapeutic procedures NEC	10027700	Product used for unknown indication
220613084	8	23	2	22061308	10070592	Surgical and medical procedures	10042613	Therapeutic procedures and supportive care NEC	10043413	Therapeutic procedures NEC	10027700	Product used for unknown indication
220613084	9	23	2	22061308	10070592	Surgical and medical procedures	10042613	Therapeutic procedures and supportive care NEC	10043413	Therapeutic procedures NEC	10027700	Product used for unknown indication
221081562	1	25	1	22108156	10034623	Neoplasms benign, malignant and unspecified (incl cysts and polyps)	10029104	Lymphomas non-Hodgkin's T-cell	10025321	Peripheral T-cell lymphomas NEC	10034622	Peripheral T-cell lymphoma unspecified
221347712	1	24	4	22134771	10002411	Neoplasms benign, malignant and unspecified (incl cysts and polyps)	10029104	Lymphomas non-Hodgkin's T-cell	10025321	Angiocentric lymphomas	10002412	Angiocentric lymphoma
221347712	2	24	4	22134771	10070592	Surgical and medical procedures	10042613	Therapeutic procedures and supportive care NEC	10043413	Therapeutic procedures NEC	10027700	Product used for unknown indication
221347712	3	24	4	22134771	10070592	Surgical and medical procedures	10042613	Therapeutic procedures and supportive care NEC	10043413	Therapeutic procedures NEC	10027700	Product used for unknown indication
221347712	4	24	4	22134771	10070592	Surgical and medical procedures	10042613	Therapeutic procedures and supportive care NEC	10043413	Therapeutic procedures NEC	10027700	Product used for unknown indication
221347712	5	24	4	22134771	10070592	Surgical and medical procedures	10042613	Therapeutic procedures and supportive care NEC	10043413	Therapeutic procedures NEC	10027700	Product used for unknown indication
221347712	6	24	4	22134771	10070592	Surgical and medical procedures	10042613	Therapeutic procedures and supportive care NEC	10043413	Therapeutic procedures NEC	10027700	Product used for unknown indication
221347712	7	24	4	22134771	10070592	Surgical and medical procedures	10042613	Therapeutic procedures and supportive care NEC	10043413	Therapeutic procedures NEC	10027700	Product used for unknown indication
221347712	8	24	4	22134771	10070592	Surgical and medical procedures	10042613	Therapeutic procedures and supportive care NEC	10043413	Therapeutic procedures NEC	10027700	Product used for unknown indication
221461611	1	23	1	22146161	10002227	Neoplasms benign, malignant and unspecified (incl cysts and polyps)	10029104	Lymphomas non-Hodgkin's T-cell	10025321	Anaplastic large cell lymphomas T- and null-cell types	10002235	Anaplastic large cell lymphoma T- and null-cell types
221461611	2	23	1	22146161	10070592	Surgical and medical procedures	10042613	Therapeutic procedures and supportive care NEC	10043413	Therapeutic procedures NEC	10027700	Product used for unknown indication
221461611	3	23	1	22146161	10070592	Surgical and medical procedures	10042613	Therapeutic procedures and supportive care NEC	10043413	Therapeutic procedures NEC	10027700	Product used for unknown indication
221461611	4	23	1	22146161	10070592	Surgical and medical procedures	10042613	Therapeutic procedures and supportive care NEC	10043413	Therapeutic procedures NEC	10027700	Product used for unknown indication
221461611	5	23	1	22146161	10070592	Surgical and medical procedures	10042613	Therapeutic procedures and supportive care NEC	10043413	Therapeutic procedures NEC	10027700	Product used for unknown indication
221891362	1	25	1	22189136	10002452	Neoplasms benign, malignant and unspecified (incl cysts and polyps)	10029104	Lymphomas non-Hodgkin's T-cell	10025321	Angioimmunoblastic T-cell lymphomas	10002450	Angioimmunoblastic T-cell lymphoma recurrent
221891362	2	25	1	22189136	10002449	Neoplasms benign, malignant and unspecified (incl cysts and polyps)	10029104	Lymphomas non-Hodgkin's T-cell	10025321	Angioimmunoblastic T-cell lymphomas	10002450	Angioimmunoblastic T-cell lymphoma
221891362	3	25	1	22189136	10002449	Neoplasms benign, malignant and unspecified (incl cysts and polyps)	10029104	Lymphomas non-Hodgkin's T-cell	10025321	Angioimmunoblastic T-cell lymphomas	10002450	Angioimmunoblastic T-cell lymphoma
221891362	4	25	1	22189136	10002449	Neoplasms benign, malignant and unspecified (incl cysts and polyps)	10029104	Lymphomas non-Hodgkin's T-cell	10025321	Angioimmunoblastic T-cell lymphomas	10002450	Angioimmunoblastic T-cell lymphoma
221891362	5	25	1	22189136	10002449	Neoplasms benign, malignant and unspecified (incl cysts and polyps)	10029104	Lymphomas non-Hodgkin's T-cell	10025321	Angioimmunoblastic T-cell lymphomas	10002450	Angioimmunoblastic T-cell lymphoma
222486292	1	23	2	22248629	10070592	Surgical and medical procedures	10042613	Therapeutic procedures and supportive care NEC	10043413	Therapeutic procedures NEC	10027700	Product used for unknown indication
222983072	1	23	2	22298307	10070592	Surgical and medical procedures	10042613	Therapeutic procedures and supportive care NEC	10043413	Therapeutic procedures NEC	10027700	Product used for unknown indication
223593092	1	23	2	22359309	10002452	Neoplasms benign, malignant and unspecified (incl cysts and polyps)	10029104	Lymphomas non-Hodgkin's T-cell	10025321	Angioimmunoblastic T-cell lymphomas	10002450	Angioimmunoblastic T-cell lymphoma recurrent
223593092	3	23	2	22359309	10070592	Surgical and medical procedures	10042613	Therapeutic procedures and supportive care NEC	10043413	Therapeutic procedures NEC	10027700	Product used for unknown indication
223749042	1	23	2	22374904	10011680	Neoplasms benign, malignant and unspecified (incl cysts and polyps)	10029104	Lymphomas non-Hodgkin's T-cell	10025321	Mycoses fungoides	10028484	Cutaneous T-cell lymphoma stage I
226704282	1	23	3	22670428	10011677	Neoplasms benign, malignant and unspecified (incl cysts and polyps)	10029104	Lymphomas non-Hodgkin's T-cell	10025321	Mycoses fungoides	10028484	Cutaneous T-cell lymphoma
226704282	10	23	3	22670428	10011677	Neoplasms benign, malignant and unspecified (incl cysts and polyps)	10029104	Lymphomas non-Hodgkin's T-cell	10025321	Mycoses fungoides	10028484	Cutaneous T-cell lymphoma
226704282	2	23	3	22670428	10011677	Neoplasms benign, malignant and unspecified (incl cysts and polyps)	10029104	Lymphomas non-Hodgkin's T-cell	10025321	Mycoses fungoides	10028484	Cutaneous T-cell lymphoma
226704282	3	23	3	22670428	10011677	Neoplasms benign, malignant and unspecified (incl cysts and polyps)	10029104	Lymphomas non-Hodgkin's T-cell	10025321	Mycoses fungoides	10028484	Cutaneous T-cell lymphoma
226704282	5	23	3	22670428	10011677	Neoplasms benign, malignant and unspecified (incl cysts and polyps)	10029104	Lymphomas non-Hodgkin's T-cell	10025321	Mycoses fungoides	10028484	Cutaneous T-cell lymphoma
226704282	6	23	3	22670428	10011677	Neoplasms benign, malignant and unspecified (incl cysts and polyps)	10029104	Lymphomas non-Hodgkin's T-cell	10025321	Mycoses fungoides	10028484	Cutaneous T-cell lymphoma
226704282	7	23	3	22670428	10011677	Neoplasms benign, malignant and unspecified (incl cysts and polyps)	10029104	Lymphomas non-Hodgkin's T-cell	10025321	Mycoses fungoides	10028484	Cutaneous T-cell lymphoma
226704282	8	23	3	22670428	10011677	Neoplasms benign, malignant and unspecified (incl cysts and polyps)	10029104	Lymphomas non-Hodgkin's T-cell	10025321	Mycoses fungoides	10028484	Cutaneous T-cell lymphoma
226704282	9	23	3	22670428	10011677	Neoplasms benign, malignant and unspecified (incl cysts and polyps)	10029104	Lymphomas non-Hodgkin's T-cell	10025321	Mycoses fungoides	10028484	Cutaneous T-cell lymphoma
227461362	1	23	3	22746136	10011677	Neoplasms benign, malignant and unspecified (incl cysts and polyps)	10029104	Lymphomas non-Hodgkin's T-cell	10025321	Mycoses fungoides	10028484	Cutaneous T-cell lymphoma
227875871	1	23	3	22787587	10002449	Neoplasms benign, malignant and unspecified (incl cysts and polyps)	10029104	Lymphomas non-Hodgkin's T-cell	10025321	Angioimmunoblastic T-cell lymphomas	10002450	Angioimmunoblastic T-cell lymphoma
227875871	13	23	3	22787587	10070592	Surgical and medical procedures	10042613	Therapeutic procedures and supportive care NEC	10043413	Therapeutic procedures NEC	10027700	Product used for unknown indication
227875871	14	23	3	22787587	10070592	Surgical and medical procedures	10042613	Therapeutic procedures and supportive care NEC	10043413	Therapeutic procedures NEC	10027700	Product used for unknown indication
227875871	15	23	3	22787587	10070592	Surgical and medical procedures	10042613	Therapeutic procedures and supportive care NEC	10043413	Therapeutic procedures NEC	10027700	Product used for unknown indication
227875871	16	23	3	22787587	10070592	Surgical and medical procedures	10042613	Therapeutic procedures and supportive care NEC	10043413	Therapeutic procedures NEC	10027700	Product used for unknown indication
229261911	1	23	3	22926191	10070592	Surgical and medical procedures	10042613	Therapeutic procedures and supportive care NEC	10043413	Therapeutic procedures NEC	10027700	Product used for unknown indication
229435472	1	23	3	22943547	10002449	Neoplasms benign, malignant and unspecified (incl cysts and polyps)	10029104	Lymphomas non-Hodgkin's T-cell	10025321	Angioimmunoblastic T-cell lymphomas	10002450	Angioimmunoblastic T-cell lymphoma
229435472	6	23	3	22943547	10070592	Surgical and medical procedures	10042613	Therapeutic procedures and supportive care NEC	10043413	Therapeutic procedures NEC	10027700	Product used for unknown indication
229435472	7	23	3	22943547	10070592	Surgical and medical procedures	10042613	Therapeutic procedures and supportive care NEC	10043413	Therapeutic procedures NEC	10027700	Product used for unknown indication
231231262	1	23	4	23123126	10070592	Surgical and medical procedures	10042613	Therapeutic procedures and supportive care NEC	10043413	Therapeutic procedures NEC	10027700	Product used for unknown indication
231574561	1	23	4	23157456	10034623	Neoplasms benign, malignant and unspecified (incl cysts and polyps)	10029104	Lymphomas non-Hodgkin's T-cell	10025321	Peripheral T-cell lymphomas NEC	10034622	Peripheral T-cell lymphoma unspecified
231574561	3	23	4	23157456	10070592	Surgical and medical procedures	10042613	Therapeutic procedures and supportive care NEC	10043413	Therapeutic procedures NEC	10027700	Product used for unknown indication
231574561	4	23	4	23157456	10070592	Surgical and medical procedures	10042613	Therapeutic procedures and supportive care NEC	10043413	Therapeutic procedures NEC	10027700	Product used for unknown indication
231574561	5	23	4	23157456	10070592	Surgical and medical procedures	10042613	Therapeutic procedures and supportive care NEC	10043413	Therapeutic procedures NEC	10027700	Product used for unknown indication
231574561	6	23	4	23157456	10070592	Surgical and medical procedures	10042613	Therapeutic procedures and supportive care NEC	10043413	Therapeutic procedures NEC	10027700	Product used for unknown indication
231574561	7	23	4	23157456	10070592	Surgical and medical procedures	10042613	Therapeutic procedures and supportive care NEC	10043413	Therapeutic procedures NEC	10027700	Product used for unknown indication
236808101	1	24	1	23680810	10034623	Neoplasms benign, malignant and unspecified (incl cysts and polyps)	10029104	Lymphomas non-Hodgkin's T-cell	10025321	Peripheral T-cell lymphomas NEC	10034622	Peripheral T-cell lymphoma unspecified
236808101	2	24	1	23680810	10034623	Neoplasms benign, malignant and unspecified (incl cysts and polyps)	10029104	Lymphomas non-Hodgkin's T-cell	10025321	Peripheral T-cell lymphomas NEC	10034622	Peripheral T-cell lymphoma unspecified
236808101	3	24	1	23680810	10034623	Neoplasms benign, malignant and unspecified (incl cysts and polyps)	10029104	Lymphomas non-Hodgkin's T-cell	10025321	Peripheral T-cell lymphomas NEC	10034622	Peripheral T-cell lymphoma unspecified
236808101	4	24	1	23680810	10034623	Neoplasms benign, malignant and unspecified (incl cysts and polyps)	10029104	Lymphomas non-Hodgkin's T-cell	10025321	Peripheral T-cell lymphomas NEC	10034622	Peripheral T-cell lymphoma unspecified
242838451	1	24	3	24283845	10073481	Neoplasms benign, malignant and unspecified (incl cysts and polyps)	10029104	Lymphomas non-Hodgkin's T-cell	10025321	Intestinal T-cell lymphomas	10022704	Enteropathy-associated T-cell lymphoma
246172961	1	24	4	24617296	10070592	Surgical and medical procedures	10042613	Therapeutic procedures and supportive care NEC	10043413	Therapeutic procedures NEC	10027700	Product used for unknown indication
247271752	1	24	4	24727175	10034623	Neoplasms benign, malignant and unspecified (incl cysts and polyps)	10029104	Lymphomas non-Hodgkin's T-cell	10025321	Peripheral T-cell lymphomas NEC	10034622	Peripheral T-cell lymphoma unspecified
247271752	10	24	4	24727175	10034623	Neoplasms benign, malignant and unspecified (incl cysts and polyps)	10029104	Lymphomas non-Hodgkin's T-cell	10025321	Peripheral T-cell lymphomas NEC	10034622	Peripheral T-cell lymphoma unspecified
247271752	11	24	4	24727175	10002034	Blood and lymphatic system disorders	10005329	Anaemias nonhaemolytic and marrow depression	10002086	Anaemias NEC	10002067	Anaemia
247271752	12	24	4	24727175	10039085	Respiratory, thoracic and mediastinal disorders	10038738	Upper respiratory tract disorders (excl infections)	10046304	Nasal congestion and inflammations	10028736	Rhinitis allergic
247271752	13	24	4	24727175	10070592	Surgical and medical procedures	10042613	Therapeutic procedures and supportive care NEC	10043413	Therapeutic procedures NEC	10027700	Product used for unknown indication
247271752	14	24	4	24727175	10068369	Surgical and medical procedures	10042613	Therapeutic procedures and supportive care NEC	10043413	Therapeutic procedures NEC	10027700	Supportive care
247271752	15	24	4	24727175	10028813	Gastrointestinal disorders	10017947	Gastrointestinal signs and symptoms	10018012	Nausea and vomiting symptoms	10028817	Nausea
247271752	16	24	4	24727175	10047700	Gastrointestinal disorders	10017947	Gastrointestinal signs and symptoms	10018012	Nausea and vomiting symptoms	10028817	Vomiting
247271752	3	24	4	24727175	10034623	Neoplasms benign, malignant and unspecified (incl cysts and polyps)	10029104	Lymphomas non-Hodgkin's T-cell	10025321	Peripheral T-cell lymphomas NEC	10034622	Peripheral T-cell lymphoma unspecified
247271752	4	24	4	24727175	10034623	Neoplasms benign, malignant and unspecified (incl cysts and polyps)	10029104	Lymphomas non-Hodgkin's T-cell	10025321	Peripheral T-cell lymphomas NEC	10034622	Peripheral T-cell lymphoma unspecified
247271752	9	24	4	24727175	10034623	Neoplasms benign, malignant and unspecified (incl cysts and polyps)	10029104	Lymphomas non-Hodgkin's T-cell	10025321	Peripheral T-cell lymphomas NEC	10034622	Peripheral T-cell lymphoma unspecified
6411576	1012471852	9	4		10002227	Neoplasms benign, malignant and unspecified (incl cysts and polyps)	10029104	Lymphomas non-Hodgkin's T-cell	10025321	Anaplastic large cell lymphomas T- and null-cell types	10002235	Anaplastic large cell lymphoma T- and null-cell types
6411576	1012520752	9	4		10002227	Neoplasms benign, malignant and unspecified (incl cysts and polyps)	10029104	Lymphomas non-Hodgkin's T-cell	10025321	Anaplastic large cell lymphomas T- and null-cell types	10002235	Anaplastic large cell lymphoma T- and null-cell types
6416028	1012488979	9	4		10042971	Neoplasms benign, malignant and unspecified (incl cysts and polyps)	10029104	Lymphomas non-Hodgkin's T-cell	10025321	Anaplastic large cell lymphomas T- and null-cell types	10002235	T-cell lymphoma
6453764	1012634997	9	4		10042971	Neoplasms benign, malignant and unspecified (incl cysts and polyps)	10029104	Lymphomas non-Hodgkin's T-cell	10025321	Anaplastic large cell lymphomas T- and null-cell types	10002235	T-cell lymphoma
6480461	1012737914	9	4		10002449	Neoplasms benign, malignant and unspecified (incl cysts and polyps)	10029104	Lymphomas non-Hodgkin's T-cell	10025321	Angioimmunoblastic T-cell lymphomas	10002450	Angioimmunoblastic T-cell lymphoma
6480461	1012808822	9	4		10002449	Neoplasms benign, malignant and unspecified (incl cysts and polyps)	10029104	Lymphomas non-Hodgkin's T-cell	10025321	Angioimmunoblastic T-cell lymphomas	10002450	Angioimmunoblastic T-cell lymphoma
6521972	1012879488	9	4		10011677	Neoplasms benign, malignant and unspecified (incl cysts and polyps)	10029104	Lymphomas non-Hodgkin's T-cell	10025321	Mycoses fungoides	10028484	Cutaneous T-cell lymphoma
6521972	1012922505	9	4		10011677	Neoplasms benign, malignant and unspecified (incl cysts and polyps)	10029104	Lymphomas non-Hodgkin's T-cell	10025321	Mycoses fungoides	10028484	Cutaneous T-cell lymphoma
6528942	1012908239	9	4		10061873	Neoplasms benign, malignant and unspecified (incl cysts and polyps)	10029104	Respiratory and mediastinal neoplasms malignant and unspecified	10038666	Non-small cell neoplasms malignant of the respiratory tract cell type specified	10029664	Non-small cell lung cancer
6542748	1012965114	10	1		10011677	Neoplasms benign, malignant and unspecified (incl cysts and polyps)	10029104	Lymphomas non-Hodgkin's T-cell	10025321	Mycoses fungoides	10028484	Cutaneous T-cell lymphoma
6565675	1013050015	10	1		10011677	Neoplasms benign, malignant and unspecified (incl cysts and polyps)	10029104	Lymphomas non-Hodgkin's T-cell	10025321	Mycoses fungoides	10028484	Cutaneous T-cell lymphoma
6578828	1013106660	10	1		10011677	Neoplasms benign, malignant and unspecified (incl cysts and polyps)	10029104	Lymphomas non-Hodgkin's T-cell	10025321	Mycoses fungoides	10028484	Cutaneous T-cell lymphoma
6589864	1013151808	10	1		10012818	Neoplasms benign, malignant and unspecified (incl cysts and polyps)	10029104	Lymphomas non-Hodgkin's B-cell	10025320	Diffuse large B-cell lymphomas	10012819	Diffuse large B-cell lymphoma
6589864	1013220543	10	1		10012818	Neoplasms benign, malignant and unspecified (incl cysts and polyps)	10029104	Lymphomas non-Hodgkin's B-cell	10025320	Diffuse large B-cell lymphomas	10012819	Diffuse large B-cell lymphoma
6589865	1013151809	10	1		10003899	Neoplasms benign, malignant and unspecified (incl cysts and polyps)	10029104	Lymphomas non-Hodgkin's B-cell	10025320	B-cell lymphomas NEC	10003900	B-cell lymphoma
6589865	1013220909	10	1		10003899	Neoplasms benign, malignant and unspecified (incl cysts and polyps)	10029104	Lymphomas non-Hodgkin's B-cell	10025320	B-cell lymphomas NEC	10003900	B-cell lymphoma
6592760	1013162077	10	1		10005084	Neoplasms benign, malignant and unspecified (incl cysts and polyps)	10029104	Renal and urinary tract neoplasms malignant and unspecified	10038364	Bladder neoplasms malignant	10005013	Bladder transitional cell carcinoma
6619982	1013265975	10	1		10011677	Neoplasms benign, malignant and unspecified (incl cysts and polyps)	10029104	Lymphomas non-Hodgkin's T-cell	10025321	Mycoses fungoides	10028484	Cutaneous T-cell lymphoma
6637425	1013321275	10	1		10005003	Neoplasms benign, malignant and unspecified (incl cysts and polyps)	10029104	Renal and urinary tract neoplasms malignant and unspecified	10038364	Bladder neoplasms malignant	10005013	Bladder cancer
6638716	1013326226	10	1		10034623	Neoplasms benign, malignant and unspecified (incl cysts and polyps)	10029104	Lymphomas non-Hodgkin's T-cell	10025321	Peripheral T-cell lymphomas NEC	10034622	Peripheral T-cell lymphoma unspecified
6644846	1013354087	10	1		10003899	Neoplasms benign, malignant and unspecified (incl cysts and polyps)	10029104	Lymphomas non-Hodgkin's B-cell	10025320	B-cell lymphomas NEC	10003900	B-cell lymphoma
6644846	1013434224	10	1		10003899	Neoplasms benign, malignant and unspecified (incl cysts and polyps)	10029104	Lymphomas non-Hodgkin's B-cell	10025320	B-cell lymphomas NEC	10003900	B-cell lymphoma
6656824	1013405406	10	1		10012818	Neoplasms benign, malignant and unspecified (incl cysts and polyps)	10029104	Lymphomas non-Hodgkin's B-cell	10025320	Diffuse large B-cell lymphomas	10012819	Diffuse large B-cell lymphoma
6657943	1013409525	10	1		10012818	Neoplasms benign, malignant and unspecified (incl cysts and polyps)	10029104	Lymphomas non-Hodgkin's B-cell	10025320	Diffuse large B-cell lymphomas	10012819	Diffuse large B-cell lymphoma
6657943	1013489172	10	1		10012818	Neoplasms benign, malignant and unspecified (incl cysts and polyps)	10029104	Lymphomas non-Hodgkin's B-cell	10025320	Diffuse large B-cell lymphomas	10012819	Diffuse large B-cell lymphoma
6670790	1013457186	10	2		10042980	Neoplasms benign, malignant and unspecified (incl cysts and polyps)	10029104	Lymphomas non-Hodgkin's T-cell	10025321	Anaplastic large cell lymphomas T- and null-cell types	10002235	T-cell lymphoma refractory
6686057	1013523486	10	2		10042971	Neoplasms benign, malignant and unspecified (incl cysts and polyps)	10029104	Lymphomas non-Hodgkin's T-cell	10025321	Anaplastic large cell lymphomas T- and null-cell types	10002235	T-cell lymphoma
6694281	1013557359	10	2		10029547	Neoplasms benign, malignant and unspecified (incl cysts and polyps)	10029104	Lymphomas non-Hodgkin's unspecified histology	10025322	Non-Hodgkin's lymphomas NEC	10029592	Non-Hodgkin's lymphoma
6694281	1013595070	10	2		10029547	Neoplasms benign, malignant and unspecified (incl cysts and polyps)	10029104	Lymphomas non-Hodgkin's unspecified histology	10025322	Non-Hodgkin's lymphomas NEC	10029592	Non-Hodgkin's lymphoma
6694282	1013557360	10	2		10034623	Neoplasms benign, malignant and unspecified (incl cysts and polyps)	10029104	Lymphomas non-Hodgkin's T-cell	10025321	Peripheral T-cell lymphomas NEC	10034622	Peripheral T-cell lymphoma unspecified
6700010	1013583009	10	2		10042971	Neoplasms benign, malignant and unspecified (incl cysts and polyps)	10029104	Lymphomas non-Hodgkin's T-cell	10025321	Anaplastic large cell lymphomas T- and null-cell types	10002235	T-cell lymphoma
6700016	1013583033	10	2		10034623	Neoplasms benign, malignant and unspecified (incl cysts and polyps)	10029104	Lymphomas non-Hodgkin's T-cell	10025321	Peripheral T-cell lymphomas NEC	10034622	Peripheral T-cell lymphoma unspecified
6700018	1013583036	10	2		10034623	Neoplasms benign, malignant and unspecified (incl cysts and polyps)	10029104	Lymphomas non-Hodgkin's T-cell	10025321	Peripheral T-cell lymphomas NEC	10034622	Peripheral T-cell lymphoma unspecified
6700020	1013583039	10	2		10042971	Neoplasms benign, malignant and unspecified (incl cysts and polyps)	10029104	Lymphomas non-Hodgkin's T-cell	10025321	Anaplastic large cell lymphomas T- and null-cell types	10002235	T-cell lymphoma
6700029	1013583065	10	2		10042971	Neoplasms benign, malignant and unspecified (incl cysts and polyps)	10029104	Lymphomas non-Hodgkin's T-cell	10025321	Anaplastic large cell lymphomas T- and null-cell types	10002235	T-cell lymphoma
6729971	1013706121	10	2		10005003	Neoplasms benign, malignant and unspecified (incl cysts and polyps)	10029104	Renal and urinary tract neoplasms malignant and unspecified	10038364	Bladder neoplasms malignant	10005013	Bladder cancer
6738820	1013742232	10	2		10020266	Neoplasms benign, malignant and unspecified (incl cysts and polyps)	10029104	Lymphomas Hodgkin's disease	10025319	Hodgkin's disease NEC	10020243	Hodgkin's disease recurrent
6738820	1013757615	10	2		10020266	Neoplasms benign, malignant and unspecified (incl cysts and polyps)	10029104	Lymphomas Hodgkin's disease	10025319	Hodgkin's disease NEC	10020243	Hodgkin's disease recurrent
6769072	1013863865	10	2		10034623	Neoplasms benign, malignant and unspecified (incl cysts and polyps)	10029104	Lymphomas non-Hodgkin's T-cell	10025321	Peripheral T-cell lymphomas NEC	10034622	Peripheral T-cell lymphoma unspecified
6774915	1013886820	10	2		10042971	Neoplasms benign, malignant and unspecified (incl cysts and polyps)	10029104	Lymphomas non-Hodgkin's T-cell	10025321	Anaplastic large cell lymphomas T- and null-cell types	10002235	T-cell lymphoma
6775222	1013887685	10	2		10034623	Neoplasms benign, malignant and unspecified (incl cysts and polyps)	10029104	Lymphomas non-Hodgkin's T-cell	10025321	Peripheral T-cell lymphomas NEC	10034622	Peripheral T-cell lymphoma unspecified
6784997	1013917556	10	2		10061873	Neoplasms benign, malignant and unspecified (incl cysts and polyps)	10029104	Respiratory and mediastinal neoplasms malignant and unspecified	10038666	Non-small cell neoplasms malignant of the respiratory tract cell type specified	10029664	Non-small cell lung cancer
6807426	1013998096	10	2		10042971	Neoplasms benign, malignant and unspecified (incl cysts and polyps)	10029104	Lymphomas non-Hodgkin's T-cell	10025321	Anaplastic large cell lymphomas T- and null-cell types	10002235	T-cell lymphoma
6812892	1014017480	10	2		10011677	Neoplasms benign, malignant and unspecified (incl cysts and polyps)	10029104	Lymphomas non-Hodgkin's T-cell	10025321	Mycoses fungoides	10028484	Cutaneous T-cell lymphoma
6836789	1014110238	10	3		10011677	Neoplasms benign, malignant and unspecified (incl cysts and polyps)	10029104	Lymphomas non-Hodgkin's T-cell	10025321	Mycoses fungoides	10028484	Cutaneous T-cell lymphoma
6838821	1014116820	10	3		10034623	Neoplasms benign, malignant and unspecified (incl cysts and polyps)	10029104	Lymphomas non-Hodgkin's T-cell	10025321	Peripheral T-cell lymphomas NEC	10034622	Peripheral T-cell lymphoma unspecified
6917169	1014385575	10	3		10034623	Neoplasms benign, malignant and unspecified (incl cysts and polyps)	10029104	Lymphomas non-Hodgkin's T-cell	10025321	Peripheral T-cell lymphomas NEC	10034622	Peripheral T-cell lymphoma unspecified
6917171	1014385582	10	3		10011677	Neoplasms benign, malignant and unspecified (incl cysts and polyps)	10029104	Lymphomas non-Hodgkin's T-cell	10025321	Mycoses fungoides	10028484	Cutaneous T-cell lymphoma
6917177	1014385599	10	3		10034623	Neoplasms benign, malignant and unspecified (incl cysts and polyps)	10029104	Lymphomas non-Hodgkin's T-cell	10025321	Peripheral T-cell lymphomas NEC	10034622	Peripheral T-cell lymphoma unspecified
6917291	1014385937	10	3		10034623	Neoplasms benign, malignant and unspecified (incl cysts and polyps)	10029104	Lymphomas non-Hodgkin's T-cell	10025321	Peripheral T-cell lymphomas NEC	10034622	Peripheral T-cell lymphoma unspecified
6917317	1014386012	10	3		10042971	Neoplasms benign, malignant and unspecified (incl cysts and polyps)	10029104	Lymphomas non-Hodgkin's T-cell	10025321	Anaplastic large cell lymphomas T- and null-cell types	10002235	T-cell lymphoma
6917320	1014386015	10	3		10034623	Neoplasms benign, malignant and unspecified (incl cysts and polyps)	10029104	Lymphomas non-Hodgkin's T-cell	10025321	Peripheral T-cell lymphomas NEC	10034622	Peripheral T-cell lymphoma unspecified
6922567	1014407580	10	3		10012818	Neoplasms benign, malignant and unspecified (incl cysts and polyps)	10029104	Lymphomas non-Hodgkin's B-cell	10025320	Diffuse large B-cell lymphomas	10012819	Diffuse large B-cell lymphoma
6922567	1014444294	10	3		10012818	Neoplasms benign, malignant and unspecified (incl cysts and polyps)	10029104	Lymphomas non-Hodgkin's B-cell	10025320	Diffuse large B-cell lymphomas	10012819	Diffuse large B-cell lymphoma
6981376	1014654940	10	3		10042971	Neoplasms benign, malignant and unspecified (incl cysts and polyps)	10029104	Lymphomas non-Hodgkin's T-cell	10025321	Anaplastic large cell lymphomas T- and null-cell types	10002235	T-cell lymphoma
7023454	1014814790	10	3		10011677	Neoplasms benign, malignant and unspecified (incl cysts and polyps)	10029104	Lymphomas non-Hodgkin's T-cell	10025321	Mycoses fungoides	10028484	Cutaneous T-cell lymphoma
7033643	1014855590	10	4		10005003	Neoplasms benign, malignant and unspecified (incl cysts and polyps)	10029104	Renal and urinary tract neoplasms malignant and unspecified	10038364	Bladder neoplasms malignant	10005013	Bladder cancer
7065558	1014980418	10	4		10034623	Neoplasms benign, malignant and unspecified (incl cysts and polyps)	10029104	Lymphomas non-Hodgkin's T-cell	10025321	Peripheral T-cell lymphomas NEC	10034622	Peripheral T-cell lymphoma unspecified
7080580	1015035167	10	4		10067821	Neoplasms benign, malignant and unspecified (incl cysts and polyps)	10029104	Miscellaneous and site unspecified neoplasms malignant and unspecified	10027655	Neoplasms malignant site unspecified NEC	10029105	Head and neck cancer
7099941	1015106242	10	4		10042971	Neoplasms benign, malignant and unspecified (incl cysts and polyps)	10029104	Lymphomas non-Hodgkin's T-cell	10025321	Anaplastic large cell lymphomas T- and null-cell types	10002235	T-cell lymphoma
7099941	1015217641	10	4		10042971	Neoplasms benign, malignant and unspecified (incl cysts and polyps)	10029104	Lymphomas non-Hodgkin's T-cell	10025321	Anaplastic large cell lymphomas T- and null-cell types	10002235	T-cell lymphoma
7135344	1015237650	10	4		10012818	Neoplasms benign, malignant and unspecified (incl cysts and polyps)	10029104	Lymphomas non-Hodgkin's B-cell	10025320	Diffuse large B-cell lymphomas	10012819	Diffuse large B-cell lymphoma
7135344	1015320692	10	4		10012818	Neoplasms benign, malignant and unspecified (incl cysts and polyps)	10029104	Lymphomas non-Hodgkin's B-cell	10025320	Diffuse large B-cell lymphomas	10012819	Diffuse large B-cell lymphoma
7177071	1015360280	10	4		10042971	Neoplasms benign, malignant and unspecified (incl cysts and polyps)	10029104	Lymphomas non-Hodgkin's T-cell	10025321	Anaplastic large cell lymphomas T- and null-cell types	10002235	T-cell lymphoma
7209472	1015464031	10	4		10006187	Neoplasms benign, malignant and unspecified (incl cysts and polyps)	10029104	Breast neoplasms malignant and unspecified (incl nipple)	10006291	Breast and nipple neoplasms malignant	10006290	Breast cancer
7226499	1015527087	11	1		10042971	Neoplasms benign, malignant and unspecified (incl cysts and polyps)	10029104	Lymphomas non-Hodgkin's T-cell	10025321	Anaplastic large cell lymphomas T- and null-cell types	10002235	T-cell lymphoma
7240417	1015581207	11	1		10029547	Neoplasms benign, malignant and unspecified (incl cysts and polyps)	10029104	Lymphomas non-Hodgkin's unspecified histology	10025322	Non-Hodgkin's lymphomas NEC	10029592	Non-Hodgkin's lymphoma
7269740	1015696441	11	1		10005003	Neoplasms benign, malignant and unspecified (incl cysts and polyps)	10029104	Renal and urinary tract neoplasms malignant and unspecified	10038364	Bladder neoplasms malignant	10005013	Bladder cancer
7293816	1015786284	11	1		10034623	Neoplasms benign, malignant and unspecified (incl cysts and polyps)	10029104	Lymphomas non-Hodgkin's T-cell	10025321	Peripheral T-cell lymphomas NEC	10034622	Peripheral T-cell lymphoma unspecified
7340412	1015954746	11	1		10012818	Neoplasms benign, malignant and unspecified (incl cysts and polyps)	10029104	Lymphomas non-Hodgkin's B-cell	10025320	Diffuse large B-cell lymphomas	10012819	Diffuse large B-cell lymphoma
7340412	1016052779	11	1		10012818	Neoplasms benign, malignant and unspecified (incl cysts and polyps)	10029104	Lymphomas non-Hodgkin's B-cell	10025320	Diffuse large B-cell lymphomas	10012819	Diffuse large B-cell lymphoma
7341630	1015959855	11	1		10005003	Neoplasms benign, malignant and unspecified (incl cysts and polyps)	10029104	Renal and urinary tract neoplasms malignant and unspecified	10038364	Bladder neoplasms malignant	10005013	Bladder cancer
7407584	1016225228	11	2		10002449	Neoplasms benign, malignant and unspecified (incl cysts and polyps)	10029104	Lymphomas non-Hodgkin's T-cell	10025321	Angioimmunoblastic T-cell lymphomas	10002450	Angioimmunoblastic T-cell lymphoma
7441481	1016359017	11	2		10003899	Neoplasms benign, malignant and unspecified (incl cysts and polyps)	10029104	Lymphomas non-Hodgkin's B-cell	10025320	B-cell lymphomas NEC	10003900	B-cell lymphoma
7452206	1016392328	11	2		10042971	Neoplasms benign, malignant and unspecified (incl cysts and polyps)	10029104	Lymphomas non-Hodgkin's T-cell	10025321	Anaplastic large cell lymphomas T- and null-cell types	10002235	T-cell lymphoma
7452207	1016392330	11	2		10042971	Neoplasms benign, malignant and unspecified (incl cysts and polyps)	10029104	Lymphomas non-Hodgkin's T-cell	10025321	Anaplastic large cell lymphomas T- and null-cell types	10002235	T-cell lymphoma
7481838	1016504617	11	2		10017533	Infections and infestations	10021881	Fungal infectious disorders	10017528	Fungal infections NEC	10017536	Fungal infection
7514699	1016635555	11	2		10034623	Neoplasms benign, malignant and unspecified (incl cysts and polyps)	10029104	Lymphomas non-Hodgkin's T-cell	10025321	Peripheral T-cell lymphomas NEC	10034622	Peripheral T-cell lymphoma unspecified
7514703	1016635559	11	2		10042971	Neoplasms benign, malignant and unspecified (incl cysts and polyps)	10029104	Lymphomas non-Hodgkin's T-cell	10025321	Anaplastic large cell lymphomas T- and null-cell types	10002235	T-cell lymphoma
7514724	1016635714	11	2		10067821	Neoplasms benign, malignant and unspecified (incl cysts and polyps)	10029104	Miscellaneous and site unspecified neoplasms malignant and unspecified	10027655	Neoplasms malignant site unspecified NEC	10029105	Head and neck cancer
7528060	1016687045	11	2		10052358	Neoplasms benign, malignant and unspecified (incl cysts and polyps)	10029104	Gastrointestinal neoplasms malignant and unspecified	10017991	Colorectal neoplasms malignant	10010023	Colorectal cancer metastatic
7547991	1016760820	11	2		10005003	Neoplasms benign, malignant and unspecified (incl cysts and polyps)	10029104	Renal and urinary tract neoplasms malignant and unspecified	10038364	Bladder neoplasms malignant	10005013	Bladder cancer
7548565	1016763318	11	2		10004593	Neoplasms benign, malignant and unspecified (incl cysts and polyps)	10029104	Hepatobiliary neoplasms malignant and unspecified	10019815	Bile duct neoplasms malignant	10004613	Bile duct cancer
7615756	1017037174	11	3		10011677	Neoplasms benign, malignant and unspecified (incl cysts and polyps)	10029104	Lymphomas non-Hodgkin's T-cell	10025321	Mycoses fungoides	10028484	Cutaneous T-cell lymphoma
7652825	1017186179	11	3		10042971	Neoplasms benign, malignant and unspecified (incl cysts and polyps)	10029104	Lymphomas non-Hodgkin's T-cell	10025321	Anaplastic large cell lymphomas T- and null-cell types	10002235	T-cell lymphoma
7652884	1017186413	11	3		10002449	Neoplasms benign, malignant and unspecified (incl cysts and polyps)	10029104	Lymphomas non-Hodgkin's T-cell	10025321	Angioimmunoblastic T-cell lymphomas	10002450	Angioimmunoblastic T-cell lymphoma
7652886	1017186415	11	3		10034623	Neoplasms benign, malignant and unspecified (incl cysts and polyps)	10029104	Lymphomas non-Hodgkin's T-cell	10025321	Peripheral T-cell lymphomas NEC	10034622	Peripheral T-cell lymphoma unspecified
7812025	1017763922	11	4		10034623	Neoplasms benign, malignant and unspecified (incl cysts and polyps)	10029104	Lymphomas non-Hodgkin's T-cell	10025321	Peripheral T-cell lymphomas NEC	10034622	Peripheral T-cell lymphoma unspecified
7815093	1017776049	11	4		10055114	Neoplasms benign, malignant and unspecified (incl cysts and polyps)	10029104	Gastrointestinal neoplasms malignant and unspecified	10017991	Colorectal neoplasms malignant	10010023	Colon cancer metastatic
7832933	1017842295	11	4		10033128	Neoplasms benign, malignant and unspecified (incl cysts and polyps)	10029104	Reproductive neoplasms female malignant and unspecified	10038594	Ovarian neoplasms malignant (excl germ cell)	10033129	Ovarian cancer
7860087	1017878104	11	4		10055114	Neoplasms benign, malignant and unspecified (incl cysts and polyps)	10029104	Gastrointestinal neoplasms malignant and unspecified	10017991	Colorectal neoplasms malignant	10010023	Colon cancer metastatic
7860087	1017945680	11	4		10055114	Neoplasms benign, malignant and unspecified (incl cysts and polyps)	10029104	Gastrointestinal neoplasms malignant and unspecified	10017991	Colorectal neoplasms malignant	10010023	Colon cancer metastatic
7878688	1017926915	11	4		10055114	Neoplasms benign, malignant and unspecified (incl cysts and polyps)	10029104	Gastrointestinal neoplasms malignant and unspecified	10017991	Colorectal neoplasms malignant	10010023	Colon cancer metastatic
7878688	1017968176	11	4		10055114	Neoplasms benign, malignant and unspecified (incl cysts and polyps)	10029104	Gastrointestinal neoplasms malignant and unspecified	10017991	Colorectal neoplasms malignant	10010023	Colon cancer metastatic
7878690	1017926920	11	4		10011677	Neoplasms benign, malignant and unspecified (incl cysts and polyps)	10029104	Lymphomas non-Hodgkin's T-cell	10025321	Mycoses fungoides	10028484	Cutaneous T-cell lymphoma
7878692	1017926926	11	4		10011677	Neoplasms benign, malignant and unspecified (incl cysts and polyps)	10029104	Lymphomas non-Hodgkin's T-cell	10025321	Mycoses fungoides	10028484	Cutaneous T-cell lymphoma
7878693	1017926931	11	4		10042971	Neoplasms benign, malignant and unspecified (incl cysts and polyps)	10029104	Lymphomas non-Hodgkin's T-cell	10025321	Anaplastic large cell lymphomas T- and null-cell types	10002235	T-cell lymphoma
7878695	1017926938	11	4		10025310	Neoplasms benign, malignant and unspecified (incl cysts and polyps)	10029104	Lymphomas NEC	10025323	Lymphomas unspecified NEC	10025324	Lymphoma
7878708	1017926989	11	4		10029547	Neoplasms benign, malignant and unspecified (incl cysts and polyps)	10029104	Lymphomas non-Hodgkin's unspecified histology	10025322	Non-Hodgkin's lymphomas NEC	10029592	Non-Hodgkin's lymphoma
7905941	1018013850	11	4		10012818	Neoplasms benign, malignant and unspecified (incl cysts and polyps)	10029104	Lymphomas non-Hodgkin's B-cell	10025320	Diffuse large B-cell lymphomas	10012819	Diffuse large B-cell lymphoma
7905942	1018013852	11	4		10034623	Neoplasms benign, malignant and unspecified (incl cysts and polyps)	10029104	Lymphomas non-Hodgkin's T-cell	10025321	Peripheral T-cell lymphomas NEC	10034622	Peripheral T-cell lymphoma unspecified
7960358	1018220649	11	4		10034623	Neoplasms benign, malignant and unspecified (incl cysts and polyps)	10029104	Lymphomas non-Hodgkin's T-cell	10025321	Peripheral T-cell lymphomas NEC	10034622	Peripheral T-cell lymphoma unspecified
7981706	1018291561	11	4		10042971	Neoplasms benign, malignant and unspecified (incl cysts and polyps)	10029104	Lymphomas non-Hodgkin's T-cell	10025321	Anaplastic large cell lymphomas T- and null-cell types	10002235	T-cell lymphoma
7981712	1018291580	11	4		10033128	Neoplasms benign, malignant and unspecified (incl cysts and polyps)	10029104	Reproductive neoplasms female malignant and unspecified	10038594	Ovarian neoplasms malignant (excl germ cell)	10033129	Ovarian cancer
7981712	1018345793	11	4		10033128	Neoplasms benign, malignant and unspecified (incl cysts and polyps)	10029104	Reproductive neoplasms female malignant and unspecified	10038594	Ovarian neoplasms malignant (excl germ cell)	10033129	Ovarian cancer
8013292	1018405343	11	4		10042971	Neoplasms benign, malignant and unspecified (incl cysts and polyps)	10029104	Lymphomas non-Hodgkin's T-cell	10025321	Anaplastic large cell lymphomas T- and null-cell types	10002235	T-cell lymphoma
8015968	1018416965	11	4		10011677	Neoplasms benign, malignant and unspecified (incl cysts and polyps)	10029104	Lymphomas non-Hodgkin's T-cell	10025321	Mycoses fungoides	10028484	Cutaneous T-cell lymphoma
8015968	1018453285	11	4		10011677	Neoplasms benign, malignant and unspecified (incl cysts and polyps)	10029104	Lymphomas non-Hodgkin's T-cell	10025321	Mycoses fungoides	10028484	Cutaneous T-cell lymphoma
8028016	1018462759	12	1		10042971	Neoplasms benign, malignant and unspecified (incl cysts and polyps)	10029104	Lymphomas non-Hodgkin's T-cell	10025321	Anaplastic large cell lymphomas T- and null-cell types	10002235	T-cell lymphoma
8065125	1018590908	12	1		10033128	Neoplasms benign, malignant and unspecified (incl cysts and polyps)	10029104	Reproductive neoplasms female malignant and unspecified	10038594	Ovarian neoplasms malignant (excl germ cell)	10033129	Ovarian cancer
8131156	1018840822	12	1		10011677	Neoplasms benign, malignant and unspecified (incl cysts and polyps)	10029104	Lymphomas non-Hodgkin's T-cell	10025321	Mycoses fungoides	10028484	Cutaneous T-cell lymphoma
8144683	1018892969	12	1		10034623	Neoplasms benign, malignant and unspecified (incl cysts and polyps)	10029104	Lymphomas non-Hodgkin's T-cell	10025321	Peripheral T-cell lymphomas NEC	10034622	Peripheral T-cell lymphoma unspecified
8176655	1019008111	12	1		10011677	Neoplasms benign, malignant and unspecified (incl cysts and polyps)	10029104	Lymphomas non-Hodgkin's T-cell	10025321	Mycoses fungoides	10028484	Cutaneous T-cell lymphoma
8176740	1019008413	12	1		10033128	Neoplasms benign, malignant and unspecified (incl cysts and polyps)	10029104	Reproductive neoplasms female malignant and unspecified	10038594	Ovarian neoplasms malignant (excl germ cell)	10033129	Ovarian cancer
8176740	1019040031	12	1		10033128	Neoplasms benign, malignant and unspecified (incl cysts and polyps)	10029104	Reproductive neoplasms female malignant and unspecified	10038594	Ovarian neoplasms malignant (excl germ cell)	10033129	Ovarian cancer
8176742	1019008425	12	1		10041823	Neoplasms benign, malignant and unspecified (incl cysts and polyps)	10029104	Miscellaneous and site unspecified neoplasms malignant and unspecified	10027655	Neoplasms malignant site unspecified NEC	10029105	Squamous cell carcinoma
8176746	1019008430	12	1		10041823	Neoplasms benign, malignant and unspecified (incl cysts and polyps)	10029104	Miscellaneous and site unspecified neoplasms malignant and unspecified	10027655	Neoplasms malignant site unspecified NEC	10029105	Squamous cell carcinoma
8254996	1019301425	12	1		10034623	Neoplasms benign, malignant and unspecified (incl cysts and polyps)	10029104	Lymphomas non-Hodgkin's T-cell	10025321	Peripheral T-cell lymphomas NEC	10034622	Peripheral T-cell lymphoma unspecified
8264252	1019336714	12	2		10034623	Neoplasms benign, malignant and unspecified (incl cysts and polyps)	10029104	Lymphomas non-Hodgkin's T-cell	10025321	Peripheral T-cell lymphomas NEC	10034622	Peripheral T-cell lymphoma unspecified
8264286	1019336806	12	2		10034623	Neoplasms benign, malignant and unspecified (incl cysts and polyps)	10029104	Lymphomas non-Hodgkin's T-cell	10025321	Peripheral T-cell lymphomas NEC	10034622	Peripheral T-cell lymphoma unspecified
8306650	1019486590	12	2		10034623	Neoplasms benign, malignant and unspecified (incl cysts and polyps)	10029104	Lymphomas non-Hodgkin's T-cell	10025321	Peripheral T-cell lymphomas NEC	10034622	Peripheral T-cell lymphoma unspecified
8339243	1019617010	12	2		10034623	Neoplasms benign, malignant and unspecified (incl cysts and polyps)	10029104	Lymphomas non-Hodgkin's T-cell	10025321	Peripheral T-cell lymphomas NEC	10034622	Peripheral T-cell lymphoma unspecified
8348732	1019653036	12	2		10034623	Neoplasms benign, malignant and unspecified (incl cysts and polyps)	10029104	Lymphomas non-Hodgkin's T-cell	10025321	Peripheral T-cell lymphomas NEC	10034622	Peripheral T-cell lymphoma unspecified
8359209	1019691474	12	2		10025310	Neoplasms benign, malignant and unspecified (incl cysts and polyps)	10029104	Lymphomas NEC	10025323	Lymphomas unspecified NEC	10025324	Lymphoma
8376996	1019757135	12	2		10011677	Neoplasms benign, malignant and unspecified (incl cysts and polyps)	10029104	Lymphomas non-Hodgkin's T-cell	10025321	Mycoses fungoides	10028484	Cutaneous T-cell lymphoma
8438710	1019976403	12	2		10036909	Neoplasms benign, malignant and unspecified (incl cysts and polyps)	10029104	Reproductive neoplasms male malignant and unspecified	10038597	Prostatic neoplasms malignant	10036908	Prostate cancer metastatic
8438710	1020046066	12	2		10036909	Neoplasms benign, malignant and unspecified (incl cysts and polyps)	10029104	Reproductive neoplasms male malignant and unspecified	10038597	Prostatic neoplasms malignant	10036908	Prostate cancer metastatic
8468514	1020087358	12	2		10061275	Neoplasms benign, malignant and unspecified (incl cysts and polyps)	10029104	Lymphomas non-Hodgkin's B-cell	10025320	Mantle cell lymphomas	10026798	Mantle cell lymphoma
8468778	1020087952	12	2		10060862	Neoplasms benign, malignant and unspecified (incl cysts and polyps)	10029104	Reproductive neoplasms male malignant and unspecified	10038597	Prostatic neoplasms malignant	10036908	Prostate cancer
8490039	1020174109	12	2		10034623	Neoplasms benign, malignant and unspecified (incl cysts and polyps)	10029104	Lymphomas non-Hodgkin's T-cell	10025321	Peripheral T-cell lymphomas NEC	10034622	Peripheral T-cell lymphoma unspecified
85101522	1	12	4	8510152	10030137	Neoplasms benign, malignant and unspecified (incl cysts and polyps)	10029104	Gastrointestinal neoplasms malignant and unspecified	10017991	Oesophageal neoplasms malignant	10030176	Oesophageal adenocarcinoma
85101522	2	12	4	8510152	10030137	Neoplasms benign, malignant and unspecified (incl cysts and polyps)	10029104	Gastrointestinal neoplasms malignant and unspecified	10017991	Oesophageal neoplasms malignant	10030176	Oesophageal adenocarcinoma
8549373	1020388205	12	3		10055114	Neoplasms benign, malignant and unspecified (incl cysts and polyps)	10029104	Gastrointestinal neoplasms malignant and unspecified	10017991	Colorectal neoplasms malignant	10010023	Colon cancer metastatic
8549485	1020388706	12	3		10055114	Neoplasms benign, malignant and unspecified (incl cysts and polyps)	10029104	Gastrointestinal neoplasms malignant and unspecified	10017991	Colorectal neoplasms malignant	10010023	Colon cancer metastatic
8572566	1020478406	12	2		10034623	Neoplasms benign, malignant and unspecified (incl cysts and polyps)	10029104	Lymphomas non-Hodgkin's T-cell	10025321	Peripheral T-cell lymphomas NEC	10034622	Peripheral T-cell lymphoma unspecified
8572592	1020478523	12	2		10030137	Neoplasms benign, malignant and unspecified (incl cysts and polyps)	10029104	Gastrointestinal neoplasms malignant and unspecified	10017991	Oesophageal neoplasms malignant	10030176	Oesophageal adenocarcinoma
8572592	1020514178	12	2		10030137	Neoplasms benign, malignant and unspecified (incl cysts and polyps)	10029104	Gastrointestinal neoplasms malignant and unspecified	10017991	Oesophageal neoplasms malignant	10030176	Oesophageal adenocarcinoma
8604256	1020597746	12	3		10030155	Neoplasms benign, malignant and unspecified (incl cysts and polyps)	10029104	Gastrointestinal neoplasms malignant and unspecified	10017991	Oesophageal neoplasms malignant	10030176	Oesophageal carcinoma
8604256	1020640374	12	3		10030155	Neoplasms benign, malignant and unspecified (incl cysts and polyps)	10029104	Gastrointestinal neoplasms malignant and unspecified	10017991	Oesophageal neoplasms malignant	10030176	Oesophageal carcinoma
87837561	1	12	4	8783756	10002449	Neoplasms benign, malignant and unspecified (incl cysts and polyps)	10029104	Lymphomas non-Hodgkin's T-cell	10025321	Angioimmunoblastic T-cell lymphomas	10002450	Angioimmunoblastic T-cell lymphoma
88169621	1	12	4	8816962	10055114	Neoplasms benign, malignant and unspecified (incl cysts and polyps)	10029104	Gastrointestinal neoplasms malignant and unspecified	10017991	Colorectal neoplasms malignant	10010023	Colon cancer metastatic
88169621	2	12	4	8816962	10055114	Neoplasms benign, malignant and unspecified (incl cysts and polyps)	10029104	Gastrointestinal neoplasms malignant and unspecified	10017991	Colorectal neoplasms malignant	10010023	Colon cancer metastatic
88193812	1	12	4	8819381	10042971	Neoplasms benign, malignant and unspecified (incl cysts and polyps)	10029104	Lymphomas non-Hodgkin's T-cell	10025321	Anaplastic large cell lymphomas T- and null-cell types	10002235	T-cell lymphoma
88367111	1	12	4	8836711	10034623	Neoplasms benign, malignant and unspecified (incl cysts and polyps)	10029104	Lymphomas non-Hodgkin's T-cell	10025321	Peripheral T-cell lymphomas NEC	10034622	Peripheral T-cell lymphoma unspecified
88468631	1	12	4	8846863	10025310	Neoplasms benign, malignant and unspecified (incl cysts and polyps)	10029104	Lymphomas NEC	10025323	Lymphomas unspecified NEC	10025324	Lymphoma
89478011	1	12	4	8947801	10017533	Infections and infestations	10021881	Fungal infectious disorders	10017528	Fungal infections NEC	10017536	Fungal infection
89744383	1	15	2	8974438	10011677	Neoplasms benign, malignant and unspecified (incl cysts and polyps)	10029104	Lymphomas non-Hodgkin's T-cell	10025321	Mycoses fungoides	10028484	Cutaneous T-cell lymphoma
89744383	2	15	2	8974438	10011677	Neoplasms benign, malignant and unspecified (incl cysts and polyps)	10029104	Lymphomas non-Hodgkin's T-cell	10025321	Mycoses fungoides	10028484	Cutaneous T-cell lymphoma
90151733	1	13	1	9015173	10042971	Neoplasms benign, malignant and unspecified (incl cysts and polyps)	10029104	Lymphomas non-Hodgkin's T-cell	10025321	Anaplastic large cell lymphomas T- and null-cell types	10002235	T-cell lymphoma
90151733	15	13	1	9015173	10042971	Neoplasms benign, malignant and unspecified (incl cysts and polyps)	10029104	Lymphomas non-Hodgkin's T-cell	10025321	Anaplastic large cell lymphomas T- and null-cell types	10002235	T-cell lymphoma
90151733	16	13	1	9015173	10042971	Neoplasms benign, malignant and unspecified (incl cysts and polyps)	10029104	Lymphomas non-Hodgkin's T-cell	10025321	Anaplastic large cell lymphomas T- and null-cell types	10002235	T-cell lymphoma
90151733	17	13	1	9015173	10042971	Neoplasms benign, malignant and unspecified (incl cysts and polyps)	10029104	Lymphomas non-Hodgkin's T-cell	10025321	Anaplastic large cell lymphomas T- and null-cell types	10002235	T-cell lymphoma
90151733	2	13	1	9015173	10042971	Neoplasms benign, malignant and unspecified (incl cysts and polyps)	10029104	Lymphomas non-Hodgkin's T-cell	10025321	Anaplastic large cell lymphomas T- and null-cell types	10002235	T-cell lymphoma
90151751	1	13	1	9015175	10001150	Neoplasms benign, malignant and unspecified (incl cysts and polyps)	10029104	Gastrointestinal neoplasms malignant and unspecified	10017991	Gastric neoplasms malignant	10017812	Adenocarcinoma gastric
90151751	2	13	1	9015175	10001150	Neoplasms benign, malignant and unspecified (incl cysts and polyps)	10029104	Gastrointestinal neoplasms malignant and unspecified	10017991	Gastric neoplasms malignant	10017812	Adenocarcinoma gastric
90326902	1	13	1	9032690	10042971	Neoplasms benign, malignant and unspecified (incl cysts and polyps)	10029104	Lymphomas non-Hodgkin's T-cell	10025321	Anaplastic large cell lymphomas T- and null-cell types	10002235	T-cell lymphoma
90616982	1	13	1	9061698	10001150	Neoplasms benign, malignant and unspecified (incl cysts and polyps)	10029104	Gastrointestinal neoplasms malignant and unspecified	10017991	Gastric neoplasms malignant	10017812	Adenocarcinoma gastric
90616982	2	13	1	9061698	10001150	Neoplasms benign, malignant and unspecified (incl cysts and polyps)	10029104	Gastrointestinal neoplasms malignant and unspecified	10017991	Gastric neoplasms malignant	10017812	Adenocarcinoma gastric
91228131	1	13	1	9122813	10034623	Neoplasms benign, malignant and unspecified (incl cysts and polyps)	10029104	Lymphomas non-Hodgkin's T-cell	10025321	Peripheral T-cell lymphomas NEC	10034622	Peripheral T-cell lymphoma unspecified
91228131	2	13	1	9122813	10034623	Neoplasms benign, malignant and unspecified (incl cysts and polyps)	10029104	Lymphomas non-Hodgkin's T-cell	10025321	Peripheral T-cell lymphomas NEC	10034622	Peripheral T-cell lymphoma unspecified
91228131	3	13	1	9122813	10034623	Neoplasms benign, malignant and unspecified (incl cysts and polyps)	10029104	Lymphomas non-Hodgkin's T-cell	10025321	Peripheral T-cell lymphomas NEC	10034622	Peripheral T-cell lymphoma unspecified
91228131	4	13	1	9122813	10034623	Neoplasms benign, malignant and unspecified (incl cysts and polyps)	10029104	Lymphomas non-Hodgkin's T-cell	10025321	Peripheral T-cell lymphomas NEC	10034622	Peripheral T-cell lymphoma unspecified
91228131	5	13	1	9122813	10034623	Neoplasms benign, malignant and unspecified (incl cysts and polyps)	10029104	Lymphomas non-Hodgkin's T-cell	10025321	Peripheral T-cell lymphomas NEC	10034622	Peripheral T-cell lymphoma unspecified
91591482	1	13	1	9159148	10034623	Neoplasms benign, malignant and unspecified (incl cysts and polyps)	10029104	Lymphomas non-Hodgkin's T-cell	10025321	Peripheral T-cell lymphomas NEC	10034622	Peripheral T-cell lymphoma unspecified
91591482	2	13	1	9159148	10034623	Neoplasms benign, malignant and unspecified (incl cysts and polyps)	10029104	Lymphomas non-Hodgkin's T-cell	10025321	Peripheral T-cell lymphomas NEC	10034622	Peripheral T-cell lymphoma unspecified
91627781	1	13	1	9162778	10034623	Neoplasms benign, malignant and unspecified (incl cysts and polyps)	10029104	Lymphomas non-Hodgkin's T-cell	10025321	Peripheral T-cell lymphomas NEC	10034622	Peripheral T-cell lymphoma unspecified
91673531	1	13	1	9167353	10034623	Neoplasms benign, malignant and unspecified (incl cysts and polyps)	10029104	Lymphomas non-Hodgkin's T-cell	10025321	Peripheral T-cell lymphomas NEC	10034622	Peripheral T-cell lymphoma unspecified
91705172	1	13	2	9170517	10034623	Neoplasms benign, malignant and unspecified (incl cysts and polyps)	10029104	Lymphomas non-Hodgkin's T-cell	10025321	Peripheral T-cell lymphomas NEC	10034622	Peripheral T-cell lymphoma unspecified
91705172	2	13	2	9170517	10034623	Neoplasms benign, malignant and unspecified (incl cysts and polyps)	10029104	Lymphomas non-Hodgkin's T-cell	10025321	Peripheral T-cell lymphomas NEC	10034622	Peripheral T-cell lymphoma unspecified
91705172	3	13	2	9170517	10034623	Neoplasms benign, malignant and unspecified (incl cysts and polyps)	10029104	Lymphomas non-Hodgkin's T-cell	10025321	Peripheral T-cell lymphomas NEC	10034622	Peripheral T-cell lymphoma unspecified
91705172	4	13	2	9170517	10034623	Neoplasms benign, malignant and unspecified (incl cysts and polyps)	10029104	Lymphomas non-Hodgkin's T-cell	10025321	Peripheral T-cell lymphomas NEC	10034622	Peripheral T-cell lymphoma unspecified
91705172	8	13	2	9170517	10034623	Neoplasms benign, malignant and unspecified (incl cysts and polyps)	10029104	Lymphomas non-Hodgkin's T-cell	10025321	Peripheral T-cell lymphomas NEC	10034622	Peripheral T-cell lymphoma unspecified
91710581	1	13	1	9171058	10034623	Neoplasms benign, malignant and unspecified (incl cysts and polyps)	10029104	Lymphomas non-Hodgkin's T-cell	10025321	Peripheral T-cell lymphomas NEC	10034622	Peripheral T-cell lymphoma unspecified
91748752	1	13	2	9174875	10034623	Neoplasms benign, malignant and unspecified (incl cysts and polyps)	10029104	Lymphomas non-Hodgkin's T-cell	10025321	Peripheral T-cell lymphomas NEC	10034622	Peripheral T-cell lymphoma unspecified
92300771	1	13	1	9230077	10055114	Neoplasms benign, malignant and unspecified (incl cysts and polyps)	10029104	Gastrointestinal neoplasms malignant and unspecified	10017991	Colorectal neoplasms malignant	10010023	Colon cancer metastatic
92300771	2	13	1	9230077	10055114	Neoplasms benign, malignant and unspecified (incl cysts and polyps)	10029104	Gastrointestinal neoplasms malignant and unspecified	10017991	Colorectal neoplasms malignant	10010023	Colon cancer metastatic
92300821	1	13	1	9230082	10002449	Neoplasms benign, malignant and unspecified (incl cysts and polyps)	10029104	Lymphomas non-Hodgkin's T-cell	10025321	Angioimmunoblastic T-cell lymphomas	10002450	Angioimmunoblastic T-cell lymphoma
92302711	1	13	1	9230271	10042971	Neoplasms benign, malignant and unspecified (incl cysts and polyps)	10029104	Lymphomas non-Hodgkin's T-cell	10025321	Anaplastic large cell lymphomas T- and null-cell types	10002235	T-cell lymphoma
92302831	1	13	1	9230283	10034623	Neoplasms benign, malignant and unspecified (incl cysts and polyps)	10029104	Lymphomas non-Hodgkin's T-cell	10025321	Peripheral T-cell lymphomas NEC	10034622	Peripheral T-cell lymphoma unspecified
92302881	1	13	1	9230288	10034623	Neoplasms benign, malignant and unspecified (incl cysts and polyps)	10029104	Lymphomas non-Hodgkin's T-cell	10025321	Peripheral T-cell lymphomas NEC	10034622	Peripheral T-cell lymphoma unspecified
92302911	1	13	1	9230291	10042971	Neoplasms benign, malignant and unspecified (incl cysts and polyps)	10029104	Lymphomas non-Hodgkin's T-cell	10025321	Anaplastic large cell lymphomas T- and null-cell types	10002235	T-cell lymphoma
92302961	1	13	1	9230296	10042971	Neoplasms benign, malignant and unspecified (incl cysts and polyps)	10029104	Lymphomas non-Hodgkin's T-cell	10025321	Anaplastic large cell lymphomas T- and null-cell types	10002235	T-cell lymphoma
92326151	1	13	2	9232615	10011677	Neoplasms benign, malignant and unspecified (incl cysts and polyps)	10029104	Lymphomas non-Hodgkin's T-cell	10025321	Mycoses fungoides	10028484	Cutaneous T-cell lymphoma
92334982	1	13	2	9233498	10034623	Neoplasms benign, malignant and unspecified (incl cysts and polyps)	10029104	Lymphomas non-Hodgkin's T-cell	10025321	Peripheral T-cell lymphomas NEC	10034622	Peripheral T-cell lymphoma unspecified
92334982	4	13	2	9233498	10034623	Neoplasms benign, malignant and unspecified (incl cysts and polyps)	10029104	Lymphomas non-Hodgkin's T-cell	10025321	Peripheral T-cell lymphomas NEC	10034622	Peripheral T-cell lymphoma unspecified
92334982	5	13	2	9233498	10034623	Neoplasms benign, malignant and unspecified (incl cysts and polyps)	10029104	Lymphomas non-Hodgkin's T-cell	10025321	Peripheral T-cell lymphomas NEC	10034622	Peripheral T-cell lymphoma unspecified
92554432	1	13	2	9255443	10034623	Neoplasms benign, malignant and unspecified (incl cysts and polyps)	10029104	Lymphomas non-Hodgkin's T-cell	10025321	Peripheral T-cell lymphomas NEC	10034622	Peripheral T-cell lymphoma unspecified
92554432	2	13	2	9255443	10034623	Neoplasms benign, malignant and unspecified (incl cysts and polyps)	10029104	Lymphomas non-Hodgkin's T-cell	10025321	Peripheral T-cell lymphomas NEC	10034622	Peripheral T-cell lymphoma unspecified
92554432	3	13	2	9255443	10034623	Neoplasms benign, malignant and unspecified (incl cysts and polyps)	10029104	Lymphomas non-Hodgkin's T-cell	10025321	Peripheral T-cell lymphomas NEC	10034622	Peripheral T-cell lymphoma unspecified
92554432	4	13	2	9255443	10034623	Neoplasms benign, malignant and unspecified (incl cysts and polyps)	10029104	Lymphomas non-Hodgkin's T-cell	10025321	Peripheral T-cell lymphomas NEC	10034622	Peripheral T-cell lymphoma unspecified
92554432	5	13	2	9255443	10034623	Neoplasms benign, malignant and unspecified (incl cysts and polyps)	10029104	Lymphomas non-Hodgkin's T-cell	10025321	Peripheral T-cell lymphomas NEC	10034622	Peripheral T-cell lymphoma unspecified
93027263	1	13	2	9302726	10025310	Neoplasms benign, malignant and unspecified (incl cysts and polyps)	10029104	Lymphomas NEC	10025323	Lymphomas unspecified NEC	10025324	Lymphoma
93034832	1	13	2	9303483	10011677	Neoplasms benign, malignant and unspecified (incl cysts and polyps)	10029104	Lymphomas non-Hodgkin's T-cell	10025321	Mycoses fungoides	10028484	Cutaneous T-cell lymphoma
93408911	1	13	2	9340891	10034623	Neoplasms benign, malignant and unspecified (incl cysts and polyps)	10029104	Lymphomas non-Hodgkin's T-cell	10025321	Peripheral T-cell lymphomas NEC	10034622	Peripheral T-cell lymphoma unspecified
93698111	1	13	2	9369811	10029547	Neoplasms benign, malignant and unspecified (incl cysts and polyps)	10029104	Lymphomas non-Hodgkin's unspecified histology	10025322	Non-Hodgkin's lymphomas NEC	10029592	Non-Hodgkin's lymphoma
93698111	2	13	2	9369811	10029547	Neoplasms benign, malignant and unspecified (incl cysts and polyps)	10029104	Lymphomas non-Hodgkin's unspecified histology	10025322	Non-Hodgkin's lymphomas NEC	10029592	Non-Hodgkin's lymphoma
93698111	3	13	2	9369811	10029547	Neoplasms benign, malignant and unspecified (incl cysts and polyps)	10029104	Lymphomas non-Hodgkin's unspecified histology	10025322	Non-Hodgkin's lymphomas NEC	10029592	Non-Hodgkin's lymphoma
93698111	4	13	2	9369811	10029547	Neoplasms benign, malignant and unspecified (incl cysts and polyps)	10029104	Lymphomas non-Hodgkin's unspecified histology	10025322	Non-Hodgkin's lymphomas NEC	10029592	Non-Hodgkin's lymphoma
93698111	5	13	2	9369811	10029547	Neoplasms benign, malignant and unspecified (incl cysts and polyps)	10029104	Lymphomas non-Hodgkin's unspecified histology	10025322	Non-Hodgkin's lymphomas NEC	10029592	Non-Hodgkin's lymphoma
93956421	1	13	3	9395642	10034623	Neoplasms benign, malignant and unspecified (incl cysts and polyps)	10029104	Lymphomas non-Hodgkin's T-cell	10025321	Peripheral T-cell lymphomas NEC	10034622	Peripheral T-cell lymphoma unspecified
93956421	2	13	3	9395642	10021114	Endocrine disorders	10014698	Thyroid gland disorders	10043739	Thyroid hypofunction disorders	10043741	Hypothyroidism
93956421	3	13	3	9395642	10028116	General disorders and administration site conditions	10018065	General system disorders NEC	10018073	Mucosal findings abnormal	10028114	Mucosal inflammation
93956421	4	13	3	9395642	10040872	Infections and infestations	10021881	Infections - pathogen unspecified	10021879	Skin structures and soft tissue infections	10040786	Skin infection
93956421	5	13	3	9395642	10070592	Surgical and medical procedures	10042613	Therapeutic procedures and supportive care NEC	10043413	Therapeutic procedures NEC	10027700	Product used for unknown indication
93956421	6	13	3	9395642	10070592	Surgical and medical procedures	10042613	Therapeutic procedures and supportive care NEC	10043413	Therapeutic procedures NEC	10027700	Product used for unknown indication
94056931	1	13	3	9405693	10034623	Neoplasms benign, malignant and unspecified (incl cysts and polyps)	10029104	Lymphomas non-Hodgkin's T-cell	10025321	Peripheral T-cell lymphomas NEC	10034622	Peripheral T-cell lymphoma unspecified
94057031	1	13	3	9405703	10034623	Neoplasms benign, malignant and unspecified (incl cysts and polyps)	10029104	Lymphomas non-Hodgkin's T-cell	10025321	Peripheral T-cell lymphomas NEC	10034622	Peripheral T-cell lymphoma unspecified
94135742	1	15	2	9413574	10061873	Neoplasms benign, malignant and unspecified (incl cysts and polyps)	10029104	Respiratory and mediastinal neoplasms malignant and unspecified	10038666	Non-small cell neoplasms malignant of the respiratory tract cell type specified	10029664	Non-small cell lung cancer
94248911	1	13	3	9424891	10042971	Neoplasms benign, malignant and unspecified (incl cysts and polyps)	10029104	Lymphomas non-Hodgkin's T-cell	10025321	Anaplastic large cell lymphomas T- and null-cell types	10002235	T-cell lymphoma
94428632	1	13	3	9442863	10034623	Neoplasms benign, malignant and unspecified (incl cysts and polyps)	10029104	Lymphomas non-Hodgkin's T-cell	10025321	Peripheral T-cell lymphomas NEC	10034622	Peripheral T-cell lymphoma unspecified
94623561	1	13	3	9462356	10034623	Neoplasms benign, malignant and unspecified (incl cysts and polyps)	10029104	Lymphomas non-Hodgkin's T-cell	10025321	Peripheral T-cell lymphomas NEC	10034622	Peripheral T-cell lymphoma unspecified
94650522	1	13	3	9465052	10029547	Neoplasms benign, malignant and unspecified (incl cysts and polyps)	10029104	Lymphomas non-Hodgkin's unspecified histology	10025322	Non-Hodgkin's lymphomas NEC	10029592	Non-Hodgkin's lymphoma
95012812	1	13	4	9501281	10034623	Neoplasms benign, malignant and unspecified (incl cysts and polyps)	10029104	Lymphomas non-Hodgkin's T-cell	10025321	Peripheral T-cell lymphomas NEC	10034622	Peripheral T-cell lymphoma unspecified
95295653	1	13	4	9529565	10011677	Neoplasms benign, malignant and unspecified (incl cysts and polyps)	10029104	Lymphomas non-Hodgkin's T-cell	10025321	Mycoses fungoides	10028484	Cutaneous T-cell lymphoma
95295653	2	13	4	9529565	10034623	Neoplasms benign, malignant and unspecified (incl cysts and polyps)	10029104	Lymphomas non-Hodgkin's T-cell	10025321	Peripheral T-cell lymphomas NEC	10034622	Peripheral T-cell lymphoma unspecified
95295702	1	13	4	9529570	10034623	Neoplasms benign, malignant and unspecified (incl cysts and polyps)	10029104	Lymphomas non-Hodgkin's T-cell	10025321	Peripheral T-cell lymphomas NEC	10034622	Peripheral T-cell lymphoma unspecified
95295702	2	13	4	9529570	10002411	Neoplasms benign, malignant and unspecified (incl cysts and polyps)	10029104	Lymphomas non-Hodgkin's T-cell	10025321	Angiocentric lymphomas	10002412	Angiocentric lymphoma
97025651	1	13	4	9702565	10034623	Neoplasms benign, malignant and unspecified (incl cysts and polyps)	10029104	Lymphomas non-Hodgkin's T-cell	10025321	Peripheral T-cell lymphomas NEC	10034622	Peripheral T-cell lymphoma unspecified
97025711	1	13	4	9702571	10034623	Neoplasms benign, malignant and unspecified (incl cysts and polyps)	10029104	Lymphomas non-Hodgkin's T-cell	10025321	Peripheral T-cell lymphomas NEC	10034622	Peripheral T-cell lymphoma unspecified
97025751	1	13	4	9702575	10034623	Neoplasms benign, malignant and unspecified (incl cysts and polyps)	10029104	Lymphomas non-Hodgkin's T-cell	10025321	Peripheral T-cell lymphomas NEC	10034622	Peripheral T-cell lymphoma unspecified
97025811	1	13	4	9702581	10034626	Neoplasms benign, malignant and unspecified (incl cysts and polyps)	10029104	Lymphomas non-Hodgkin's T-cell	10025321	Peripheral T-cell lymphomas NEC	10034622	Peripheral T-cell lymphoma unspecified refractory
