# Supplementary material for: Real-world pharmacovigilance analysis of pralatrexate using the FDA adverse event reporting system database
Source: Front Pharmacol. 2026 Apr 8;17:1773445. doi: 10.3389/fphar.2026.1773445 (PMC13099823; doi:10.3389/fphar.2026.1773445)
Supplement: Supplementary file 4 [file Supplementaryfile2.zip › Supplement Material 2-Raw data/4-raw data(outc)-20250524.xlsx]

## Sheet: Sheet1
primaryid	OUTC_COD	GetDataYear	GetDataQT	caseid
6411576	HO	9	4
6411576	LT	9	4
6416028	HO	9	4
6453764	HO	9	4
6480461	HO	9	4
6521972	DE	9	4
6521972	HO	9	4
6528942	HO	9	4
6528942	LT	9	4
6535904	HO	10	1
6542748	HO	10	1
6565675	HO	10	1
6578828	HO	10	1
6578828	LT	10	1
6589864	HO	10	1
6589865	HO	10	1
6589865	LT	10	1
6592760	HO	10	1
6592760	LT	10	1
6619982	DE	10	1
6637425	DE	10	1
6637425	HO	10	1
6638716	DE	10	1
6638716	HO	10	1
6644846	HO	10	1
6644846	LT	10	1
6656824	HO	10	1
6657943	HO	10	1
6670790	DE	10	2
6673815	HO	10	2
6686057	DE	10	2
6686057	HO	10	2
6694281	HO	10	2
6694282	DE	10	2
6694282	HO	10	2
6700029	HO	10	2
6700035	DE	10	2
6700035	HO	10	2
6729971	DE	10	2
6729971	HO	10	2
6729971	LT	10	2
6738820	HO	10	2
6769072	HO	10	2
6774915	HO	10	2
6775222	HO	10	2
6775222	LT	10	2
6784997	HO	10	2
6807426	HO	10	2
6807426	LT	10	2
6812892	HO	10	2
6836789	DE	10	3
6836789	HO	10	3
6838821	LT	10	3
6838821	OT	10	3
6917169	HO	10	3
6917171	HO	10	3
6917177	OT	10	3
6917178	HO	10	3
6922567	DE	10	3
6922567	HO	10	3
6923060	DE	10	3
6924305	HO	10	3
6981376	HO	10	3
7023454	DE	10	3
7023454	HO	10	3
7033643	DE	10	4
7033643	HO	10	4
7065558	DE	10	4
7065558	HO	10	4
7065558	LT	10	4
7080580	DE	10	4
7099941	HO	10	4
7135344	HO	10	4
7177071	OT	10	4
7209472	DE	10	4
7209472	HO	10	4
7226499	HO	11	1
7240417	HO	11	1
7269740	HO	11	1
7293816	HO	11	1
7293816	DE	11	1
7306833	HO	11	1
7340412	HO	11	1
7341630	HO	11	1
7407584	HO	11	2
7407584	DE	11	2
7441481	HO	11	2
7452206	DE	11	2
7452206	HO	11	2
7452207	DE	11	2
7481838	OT	11	2
7514703	OT	11	2
7514724	HO	11	2
7528060	HO	11	2
7528060	DE	11	2
7535877	HO	11	2
7547991	HO	11	2
7548565	OT	11	2
7548565	HO	11	2
7548565	DE	11	2
7615756	DE	11	3
7615756	HO	11	3
7652884	HO	11	3
7652886	HO	11	3
7812025	DE	11	4
7815093	HO	11	4
7832933	HO	11	4
7860087	HO	11	4
7878688	HO	11	4
7905941	HO	11	4
7905942	DE	11	4
7960358	HO	11	4
7960358	DE	11	4
7981706	DE	11	4
7981706	HO	11	4
7981712	HO	11	4
8013292	HO	11	4
8015968	HO	11	4
8028016	HO	12	1
8065125	HO	12	1
8131156	HO	12	1
8144683	HO	12	1
8176655	HO	12	1
8176740	HO	12	1
8176742	HO	12	1
8176746	HO	12	1
8264252	HO	12	2
8264252	OT	12	2
8264286	DE	12	2
8264286	HO	12	2
8306650	HO	12	2
8339243	LT	12	2
8339243	HO	12	2
8339243	DE	12	2
8348732	DE	12	2
8348732	HO	12	2
8359209	DE	12	2
8376996	HO	12	2
8438710	OT	12	2
8468514	HO	12	2
8468778	OT	12	2
8468807	HO	12	2
8490039	DE	12	2
8572566	HO	12	2
8572592	HO	12	2
8549373	HO	12	3
8549485	HO	12	3
8571051	HO	12	3
8571051	LT	12	3
8604256	LT	12	3
8604256	HO	12	3
85101522	OT	12	4	8510152
87837561	OT	12	4	8783756
87894931	OT	12	4	8789493
87894931	OT	12	4	8789493
88169621	OT	12	4	8816962
88193812	OT	12	4	8819381
88367111	OT	12	4	8836711
88367111	OT	12	4	8836711
88400441	OT	12	4	8840044
88468631	OT	12	4	8846863
89478011	OT	12	4	8947801
90151733	DE	13	1	9015173
90151733	HO	13	1	9015173
90151751	HO	13	1	9015175
90326902	HO	13	1	9032690
90616982	HO	13	1	9061698
91228131	OT	13	1	9122813
91591482	DE	13	1	9159148
91591482	HO	13	1	9159148
91627781	LT	13	1	9162778
91673531	LT	13	1	9167353
91710581	OT	13	1	9171058
92092991	HO	13	1	9209299
92300771	HO	13	1	9230077
92300821	HO	13	1	9230082
91705172	LT	13	2	9170517
91705172	HO	13	2	9170517
91748752	OT	13	2	9174875
91748752	DE	13	2	9174875
92326151	DE	13	2	9232615
92334982	HO	13	2	9233498
92554432	HO	13	2	9255443
92768121	HO	13	2	9276812
93027263	OT	13	2	9302726
93034832	HO	13	2	9303483
93034832	OT	13	2	9303483
93408911	DE	13	2	9340891
93408911	HO	13	2	9340891
93698111	HO	13	2	9369811
93792641	DE	13	2	9379264
93792641	HO	13	2	9379264
93956421	HO	13	3	9395642
94056931	HO	13	3	9405693
94056931	OT	13	3	9405693
94057031	DE	13	3	9405703
94248911	OT	13	3	9424891
94428632	HO	13	3	9442863
94623561	DE	13	3	9462356
94623561	OT	13	3	9462356
94650522	OT	13	3	9465052
95012812	OT	13	4	9501281
95295653	OT	13	4	9529565
95295702	OT	13	4	9529570
97025651	OT	13	4	9702565
97025811	OT	13	4	9702581
98375241	OT	13	4	9837524
100396972	DE	14	3	10039697
100396972	OT	14	3	10039697
104039931	OT	14	3	10403993
105214101	LT	14	4	10521410
105214101	RI	14	4	10521410
105501942	OT	15	1	10550194
105694433	HO	15	1	10569443
107008621	HO	15	1	10700862
107008621	DE	15	1	10700862
107599091	HO	15	1	10759909
107599151	HO	15	1	10759915
108055711	HO	15	1	10805571
89744383	DE	15	2	8974438
89744383	HO	15	2	8974438
94135742	HO	15	2	9413574
94135742	LT	15	2	9413574
105694455	HO	15	3	10569445
113660412	HO	15	3	11366041
114013541	OT	15	3	11401354
114340161	HO	15	3	11434016
110840544	HO	15	4	11084054
114013573	HO	15	4	11401357
114013573	DE	15	4	11401357
115567582	HO	15	4	11556758
116014241	HO	15	4	11601424
117055712	OT	15	4	11705571
117798902	HO	15	4	11779890
118003181	OT	15	4	11800318
118003221	OT	15	4	11800322
118003231	OT	15	4	11800323
119118002	DE	16	2	11911800
119118002	HO	16	2	11911800
122240373	LT	16	2	12224037
122240373	HO	16	2	12224037
122487551	HO	16	2	12248755
122705111	HO	16	2	12270511
122936722	DE	16	2	12293672
122936722	HO	16	2	12293672
123082881	HO	16	2	12308288
123082881	DE	16	2	12308288
123353561	OT	16	2	12335356
123605081	OT	16	2	12360508
122440492	HO	16	3	12244049
122440492	OT	16	3	12244049
125493431	HO	16	3	12549343
125493431	DE	16	3	12549343
125493431	OT	16	3	12549343
127605801	DE	16	3	12760580
127605801	OT	16	3	12760580
128018761	HO	16	3	12801876
128127541	DE	16	4	12812754
129656661	DE	16	4	12965666
129957761	OT	16	4	12995776
129957791	OT	16	4	12995779
129957801	HO	16	4	12995780
129957801	OT	16	4	12995780
132646652	HO	17	1	13264665
132883202	HO	17	1	13288320
137475361	HO	17	3	13747536
139783101	HO	17	3	13978310
140681701	LT	17	4	14068170
140681701	HO	17	4	14068170
141004291	DE	17	4	14100429
141265971	DE	17	4	14126597
141579671	DE	17	4	14157967
141579671	HO	17	4	14157967
141580611	DE	17	4	14158061
141884342	DE	17	4	14188434
141884342	HO	17	4	14188434
141884342	OT	17	4	14188434
142448711	HO	17	4	14244871
142931802	OT	17	4	14293180
143195861	DE	17	4	14319586
141751722	DE	18	1	14175172
143577482	OT	18	1	14357748
143577482	DE	18	1	14357748
144478211	HO	18	1	14447821
146152631	DE	18	1	14615263
146310121	HO	18	1	14631012
146868951	HO	18	1	14686895
146868951	DE	18	1	14686895
146908431	DE	18	1	14690843
146908431	HO	18	1	14690843
141004302	DE	18	2	14100430
141004302	OT	18	2	14100430
146309994	HO	18	2	14630999
146309994	DE	18	2	14630999
146415422	OT	18	2	14641542
147002852	DE	18	2	14700285
147002852	OT	18	2	14700285
147478811	OT	18	2	14747881
147478811	HO	18	2	14747881
147478811	DE	18	2	14747881
147801271	DE	18	2	14780127
149359942	OT	18	2	14935994
149359951	OT	18	2	14935995
149594941	OT	18	2	14959494
150014391	DE	18	2	15001439
150014391	OT	18	2	15001439
142165632	HO	18	3	14216563
142165632	OT	18	3	14216563
143195982	HO	18	3	14319598
147801242	DE	18	3	14780124
152820151	OT	18	3	15282015
152820201	OT	18	3	15282020
152820251	OT	18	3	15282025
153041901	OT	18	3	15304190
153041901	HO	18	3	15304190
153041901	LT	18	3	15304190
153486251	HO	18	3	15348625
153486251	DE	18	3	15348625
153486251	OT	18	3	15348625
153533422	HO	18	3	15353342
153533451	HO	18	3	15353345
123435393	HO	18	4	12343539
141751703	OT	18	4	14175170
141751703	DE	18	4	14175170
152820161	OT	18	4	15282016
154618331	OT	18	4	15461833
154618341	DE	18	4	15461834
154618341	OT	18	4	15461834
154618391	HO	18	4	15461839
154618391	OT	18	4	15461839
154963981	OT	18	4	15496398
154963991	LT	18	4	15496399
155335291	OT	18	4	15533529
156232981	OT	18	4	15623298
156456351	OT	18	4	15645635
156456481	HO	18	4	15645648
156826691	DE	18	4	15682669
156826711	HO	18	4	15682671
157250031	OT	18	4	15725003
145838244	OT	19	1	14583824
145838244	DE	19	1	14583824
145838244	HO	19	1	14583824
154275692	OT	19	1	15427569
156233002	DE	19	1	15623300
156233002	OT	19	1	15623300
159212951	OT	19	1	15921295
159212971	DE	19	1	15921297
159212971	OT	19	1	15921297
159212971	HO	19	1	15921297
161161421	OT	19	1	16116142
161161421	HO	19	1	16116142
161161681	DE	19	1	16116168
161522531	OT	19	2	16152253
163424181	OT	19	2	16342418
163424181	HO	19	2	16342418
163424191	OT	19	2	16342419
164304721	DE	19	2	16430472
164304721	HO	19	2	16430472
164304721	OT	19	2	16430472
164305581	OT	19	2	16430558
164772941	OT	19	2	16477294
164773471	DE	19	2	16477347
165244261	OT	19	3	16524426
165244261	HO	19	3	16524426
165244261	DE	19	3	16524426
165244764	OT	19	3	16524476
165244764	DE	19	3	16524476
165244764	HO	19	3	16524476
165260272	OT	19	3	16526027
165260272	DE	19	3	16526027
165260343	OT	19	3	16526034
166862632	HO	19	3	16686263
166862632	OT	19	3	16686263
167194401	OT	19	3	16719440
167747491	OT	19	3	16774749
161739333	DE	19	4	16173933
164624672	OT	19	4	16462467
167588173	DE	19	4	16758817
167588173	HO	19	4	16758817
167750802	OT	19	4	16775080
168319073	LT	19	4	16831907
168319073	OT	19	4	16831907
168718141	HO	19	4	16871814
168718141	OT	19	4	16871814
169371293	OT	19	4	16937129
169725811	OT	19	4	16972581
169725861	OT	19	4	16972586
170561011	OT	19	4	17056101
170561011	DE	19	4	17056101
170740571	OT	19	4	17074057
170744441	HO	19	4	17074444
170745111	HO	19	4	17074511
170961472	HO	19	4	17096147
170961472	OT	19	4	17096147
170961472	DE	19	4	17096147
170966962	HO	19	4	17096696
170966962	OT	19	4	17096696
171397621	HO	19	4	17139762
171686471	OT	19	4	17168647
171786651	OT	19	4	17178665
171786651	LT	19	4	17178665
167147293	OT	20	1	16714729
169278612	OT	20	1	16927861
169919725	HO	20	1	16991972
169919725	OT	20	1	16991972
172005333	OT	20	1	17200533
172005333	DE	20	1	17200533
172005333	LT	20	1	17200533
172878191	HO	20	1	17287819
172878191	OT	20	1	17287819
173239412	DE	20	1	17323941
173239412	OT	20	1	17323941
173323481	OT	20	1	17332348
174126073	LT	20	1	17412607
174126073	OT	20	1	17412607
174182072	HO	20	1	17418207
174931962	OT	20	1	17493196
174931962	LT	20	1	17493196
174931962	HO	20	1	17493196
175255732	OT	20	1	17525573
175491421	OT	20	1	17549142
175583301	OT	20	1	17558330
171377134	OT	20	2	17137713
171377134	DE	20	2	17137713
171377134	HO	20	2	17137713
176741143	OT	20	2	17674114
176741143	DE	20	2	17674114
177370302	HO	20	2	17737030
177370302	OT	20	2	17737030
177370302	LT	20	2	17737030
178332741	OT	20	2	17833274
164371964	DE	20	3	16437196
164371964	OT	20	3	16437196
177421153	LT	20	3	17742115
177421153	OT	20	3	17742115
177421153	HO	20	3	17742115
178374652	DE	20	3	17837465
178374652	OT	20	3	17837465
178391372	DE	20	3	17839137
178391372	OT	20	3	17839137
179980213	OT	20	3	17998021
179980213	DE	20	3	17998021
181999781	OT	20	3	18199978
181999831	OT	20	3	18199983
181999831	LT	20	3	18199983
181999831	HO	20	3	18199983
182010892	HO	20	3	18201089
182010892	OT	20	3	18201089
182349901	OT	20	3	18234990
182349901	HO	20	3	18234990
182719411	OT	20	3	18271941
182918592	OT	20	3	18291859
1707867810	OT	20	4	17078678
177635822	OT	20	4	17763582
177635822	DE	20	4	17763582
180230703	OT	20	4	18023070
181222164	OT	20	4	18122216
181222164	HO	20	4	18122216
183577091	OT	20	4	18357709
183588572	LT	20	4	18358857
183588572	HO	20	4	18358857
183588572	OT	20	4	18358857
184079512	OT	20	4	18407951
184079512	LT	20	4	18407951
184128232	OT	20	4	18412823
184128232	DE	20	4	18412823
178393274	HO	21	1	17839327
178393274	DE	21	1	17839327
178393274	LT	21	1	17839327
178393274	OT	21	1	17839327
178429644	DE	21	1	17842964
178429644	OT	21	1	17842964
181181357	HO	21	1	18118135
181181357	OT	21	1	18118135
182008342	OT	21	1	18200834
182008342	DE	21	1	18200834
184349204	OT	21	1	18434920
185099594	OT	21	1	18509959
185099594	DE	21	1	18509959
185943133	DE	21	1	18594313
185943133	OT	21	1	18594313
185944683	OT	21	1	18594468
186875192	OT	21	1	18687519
187927805	OT	21	1	18792780
188031593	OT	21	1	18803159
188141842	DS	21	1	18814184
188141842	OT	21	1	18814184
188141842	LT	21	1	18814184
188145134	HO	21	1	18814513
188145134	OT	21	1	18814513
188145134	DE	21	1	18814513
188420054	OT	21	1	18842005
188558742	DE	21	1	18855874
188558742	OT	21	1	18855874
188645912	HO	21	1	18864591
188645912	OT	21	1	18864591
188645912	LT	21	1	18864591
189185361	OT	21	1	18918536
189803201	OT	21	1	18980320
190344121	OT	21	1	19034412
190511901	OT	21	1	19051190
190718391	OT	21	1	19071839
190718481	OT	21	1	19071848
190721881	OT	21	1	19072188
172233783	OT	21	2	17223378
185003953	OT	21	2	18500395
187652855	OT	21	2	18765285
190300195	OT	21	2	19030019
190300195	HO	21	2	19030019
190300195	DE	21	2	19030019
190300195	DS	21	2	19030019
190721042	HO	21	2	19072104
190721042	OT	21	2	19072104
190721152	OT	21	2	19072115
191388231	OT	21	2	19138823
191728242	OT	21	2	19172824
191986112	HO	21	2	19198611
191996962	DE	21	2	19199696
191996962	OT	21	2	19199696
192779051	HO	21	2	19277905
192779051	LT	21	2	19277905
192779051	OT	21	2	19277905
193728771	OT	21	2	19372877
193728771	DE	21	2	19372877
194268441	DE	21	2	19426844
194268441	OT	21	2	19426844
194269851	OT	21	2	19426985
194275051	OT	21	2	19427505
194518341	OT	21	2	19451834
194520881	OT	21	2	19452088
194764831	LT	21	2	19476483
194764831	OT	21	2	19476483
194765851	OT	21	2	19476585
194765851	LT	21	2	19476585
1740034914	HO	21	3	17400349
179467032	DE	21	3	17946703
179467032	OT	21	3	17946703
193043773	DE	21	3	19304377
193043773	OT	21	3	19304377
193643642	LT	21	3	19364364
193643642	OT	21	3	19364364
193643642	DE	21	3	19364364
194764812	OT	21	3	19476481
194789151	OT	21	3	19478915
194789151	LT	21	3	19478915
194789771	OT	21	3	19478977
194811691	LT	21	3	19481169
194811691	OT	21	3	19481169
195011971	OT	21	3	19501197
195742331	OT	21	3	19574233
196117621	OT	21	3	19611762
196733511	OT	21	3	19673351
196773612	OT	21	3	19677361
196826572	OT	21	3	19682657
196827342	OT	21	3	19682734
196827922	OT	21	3	19682792
196827932	OT	21	3	19682793
196831882	OT	21	3	19683188
196877702	OT	21	3	19687770
196877912	OT	21	3	19687791
196895552	OT	21	3	19689555
196895932	OT	21	3	19689593
196928362	OT	21	3	19692836
196965113	OT	21	3	19696511
197282761	DE	21	3	19728276
197291711	HO	21	3	19729171
197423541	OT	21	3	19742354
197423541	HO	21	3	19742354
198883051	HO	21	3	19888305
172005755	OT	21	4	17200575
172005755	LT	21	4	17200575
172005755	HO	21	4	17200575
172005755	DS	21	4	17200575
179771074	OT	21	4	17977107
179805985	OT	21	4	17980598
184141992	HO	21	4	18414199
184141992	OT	21	4	18414199
184892893	HO	21	4	18489289
184892893	OT	21	4	18489289
189640192	OT	21	4	18964019
194011712	OT	21	4	19401171
194011712	LT	21	4	19401171
194011712	HO	21	4	19401171
194012004	OT	21	4	19401200
196040218	DE	21	4	19604021
196040218	DS	21	4	19604021
196040218	HO	21	4	19604021
196040218	OT	21	4	19604021
196073462	HO	21	4	19607346
196073462	DE	21	4	19607346
197888083	OT	21	4	19788808
198398923	OT	21	4	19839892
198974752	OT	21	4	19897475
198977372	OT	21	4	19897737
198992322	OT	21	4	19899232
199391581	DS	21	4	19939158
199391581	OT	21	4	19939158
199465421	OT	21	4	19946542
199607741	OT	21	4	19960774
200280362	HO	21	4	20028036
200280362	OT	21	4	20028036
200558941	HO	21	4	20055894
200558941	OT	21	4	20055894
200781082	DE	21	4	20078108
200781082	LT	21	4	20078108
200781082	OT	21	4	20078108
201435711	DE	21	4	20143571
201435711	OT	21	4	20143571
201971191	DE	21	4	20197119
201971191	OT	21	4	20197119
202030581	OT	21	4	20203058
202630071	OT	21	4	20263007
189913293	OT	22	1	18991329
189913293	DS	22	1	18991329
196946787	HO	22	1	19694678
196946787	DS	22	1	19694678
196946787	OT	22	1	19694678
200280592	LT	22	1	20028059
200280592	OT	22	1	20028059
200851062	HO	22	1	20085106
200851062	OT	22	1	20085106
203028901	DE	22	1	20302890
203028901	HO	22	1	20302890
203028901	LT	22	1	20302890
203028901	OT	22	1	20302890
203299672	HO	22	1	20329967
203490161	OT	22	1	20349016
204825261	DE	22	1	20482526
204825261	OT	22	1	20482526
205107272	HO	22	1	20510727
205107272	DE	22	1	20510727
205107272	OT	22	1	20510727
205512271	DS	22	1	20551227
205512271	HO	22	1	20551227
205512271	LT	22	1	20551227
201687043	OT	22	2	20168704
203023812	DE	22	2	20302381
203023812	HO	22	2	20302381
203023812	LT	22	2	20302381
203023812	OT	22	2	20302381
205570854	HO	22	2	20557085
205570854	OT	22	2	20557085
206718311	HO	22	2	20671831
207038401	DE	22	2	20703840
207038401	LT	22	2	20703840
207038401	OT	22	2	20703840
207086382	OT	22	2	20708638
208522082	OT	22	2	20852208
208522082	HO	22	2	20852208
208706051	HO	22	2	20870605
209306542	OT	22	2	20930654
209424691	DE	22	2	20942469
209424691	OT	22	2	20942469
168726633	OT	22	3	16872663
205705103	DE	22	3	20570510
205705103	HO	22	3	20570510
205705103	LT	22	3	20570510
205705103	OT	22	3	20570510
206938013	OT	22	3	20693801
207039033	OT	22	3	20703903
207039033	DE	22	3	20703903
207771262	HO	22	3	20777126
209083645	OT	22	3	20908364
209083645	HO	22	3	20908364
209083645	DE	22	3	20908364
209085193	HO	22	3	20908519
210314581	HO	22	3	21031458
210314581	OT	22	3	21031458
210459001	HO	22	3	21045900
210459001	OT	22	3	21045900
211700931	DE	22	3	21170093
211700931	OT	22	3	21170093
211840911	OT	22	3	21184091
211926391	OT	22	3	21192639
212151451	OT	22	3	21215145
212907301	OT	22	3	21290730
212910691	OT	22	3	21291069
213257951	LT	22	3	21325795
213257951	OT	22	3	21325795
213526481	OT	22	3	21352648
213526641	OT	22	3	21352664
213527401	OT	22	3	21352740
213527581	OT	22	3	21352758
213584521	OT	22	3	21358452
213621201	OT	22	3	21362120
213838071	OT	22	3	21383807
179426883	OT	22	4	17942688
179426883	LT	22	4	17942688
179426883	HO	22	4	17942688
179426883	DE	22	4	17942688
212146232	OT	22	4	21214623
212152332	HO	22	4	21215233
212152332	LT	22	4	21215233
212152332	OT	22	4	21215233
212637142	DS	22	4	21263714
212637142	HO	22	4	21263714
212637142	OT	22	4	21263714
212924452	HO	22	4	21292445
212924452	OT	22	4	21292445
215573591	OT	22	4	21557359
215574291	DE	22	4	21557429
215574291	OT	22	4	21557429
216309941	OT	22	4	21630994
216309941	DE	22	4	21630994
216313601	LT	22	4	21631360
216313601	HO	22	4	21631360
216313601	OT	22	4	21631360
189026015	DE	23	1	18902601
189026015	HO	23	1	18902601
189026015	OT	23	1	18902601
195849582	DE	23	1	19584958
195849582	OT	23	1	19584958
216376903	HO	23	1	21637690
218935481	OT	23	1	21893548
218935481	DE	23	1	21893548
218935601	DE	23	1	21893560
218935601	OT	23	1	21893560
219826822	OT	23	1	21982682
219826932	OT	23	1	21982693
219827442	OT	23	1	21982744
219827741	OT	23	1	21982774
219839522	OT	23	1	21983952
219872781	OT	23	1	21987278
221461611	OT	23	1	22146161
221461611	HO	23	1	22146161
219343242	OT	23	2	21934324
219343242	DE	23	2	21934324
220613084	HO	23	2	22061308
220613084	OT	23	2	22061308
222486292	DE	23	2	22248629
222486292	LT	23	2	22248629
222486292	OT	23	2	22248629
222983072	HO	23	2	22298307
222983072	OT	23	2	22298307
223593092	HO	23	2	22359309
223593092	OT	23	2	22359309
223749042	OT	23	2	22374904
193283062	DE	23	3	19328306
193283062	OT	23	3	19328306
193862102	OT	23	3	19386210
193862192	OT	23	3	19386219
193862192	DE	23	3	19386219
193862212	DE	23	3	19386221
193862212	OT	23	3	19386221
193862232	OT	23	3	19386223
193929593	HO	23	3	19392959
193929593	OT	23	3	19392959
194764943	DE	23	3	19476494
194764943	OT	23	3	19476494
194789172	DE	23	3	19478917
194789172	OT	23	3	19478917
195328822	OT	23	3	19532882
195328822	LT	23	3	19532882
226704282	OT	23	3	22670428
227461362	OT	23	3	22746136
227875871	HO	23	3	22787587
227875871	DS	23	3	22787587
227875871	OT	23	3	22787587
229261911	DE	23	3	22926191
229261911	OT	23	3	22926191
229435472	OT	23	3	22943547
231231262	OT	23	4	23123126
231574561	OT	23	4	23157456
236808101	OT	24	1	23680810
242838451	OT	24	3	24283845
168150903	HO	24	4	16815090
206991772	DE	24	4	20699177
206991772	OT	24	4	20699177
208054493	HO	24	4	20805449
208054493	OT	24	4	20805449
215172812	OT	24	4	21517281
215172812	DE	24	4	21517281
221347712	DE	24	4	22134771
221347712	OT	24	4	22134771
247271752	OT	24	4	24727175
247271752	HO	24	4	24727175
168726315	LT	25	1	16872631
168726315	OT	25	1	16872631
194852942	OT	25	1	19485294
198698044	OT	25	1	19869804
215574212	OT	25	1	21557421
221081562	OT	25	1	22108156
221891362	OT	25	1	22189136
