# Supplementary material for: Real-world pharmacovigilance analysis of pralatrexate using the FDA adverse event reporting system database
Source: Front Pharmacol. 2026 Apr 8;17:1773445. doi: 10.3389/fphar.2026.1773445 (PMC13099823; doi:10.3389/fphar.2026.1773445)
Supplement: Supplementary file 4 [file Supplementaryfile2.zip › Supplement Material 2-Raw data/5-raw data(reac_code)-20250524.xlsx]

## Sheet: Sheet1
primaryid	GetDataYear	GetDataQT	caseid	PT_code	soc_name_en	soc_code	hlgt_name_en	hlgt_code	hlt_name_en	hlt_code	pt_name_en
100396972	14	3	10039697	10013709	General disorders and administration site conditions	10018065	Therapeutic and nontherapeutic effects (excl toxicity)	10062915	Therapeutic and nontherapeutic responses	10043409	Drug ineffective
100396972	14	3	10039697	10042971	Neoplasms benign, malignant and unspecified (incl cysts and polyps)	10029104	Lymphomas non-Hodgkin's T-cell	10025321	Anaplastic large cell lymphomas T- and null-cell types	10002235	T-cell lymphoma
100396972	14	3	10039697	10061818	General disorders and administration site conditions	10018065	General system disorders NEC	10018073	General signs and symptoms NEC	10018072	Disease progression
104039931	14	3	10403993	10062237	Renal and urinary disorders	10038359	Renal disorders (excl nephropathies)	10038430	Renal failure and impairment	10038443	Renal impairment
105214101	14	4	10521410	10013687	Skin and subcutaneous tissue disorders	10040785	Epidermal and dermal conditions	10014982	Dermatitis ascribed to specific agent	10012437	Drug eruption
105214101	14	4	10521410	10015218	Skin and subcutaneous tissue disorders	10040785	Epidermal and dermal conditions	10014982	Bullous conditions	10006555	Erythema multiforme
105214101	14	4	10521410	10028116	General disorders and administration site conditions	10018065	General system disorders NEC	10018073	Mucosal findings abnormal	10028114	Mucosal inflammation
105214101	14	4	10521410	10033661	Blood and lymphatic system disorders	10005329	Anaemias nonhaemolytic and marrow depression	10002086	Marrow depression and hypoplastic anaemias	10026847	Pancytopenia
105214101	14	4	10521410	10042033	Skin and subcutaneous tissue disorders	10040785	Epidermal and dermal conditions	10014982	Bullous conditions	10006555	Stevens-Johnson syndrome
105214101	14	4	10521410	10057056	Skin and subcutaneous tissue disorders	10040785	Epidermal and dermal conditions	10014982	Bullous conditions	10006555	Paraneoplastic pemphigus
105501942	15	1	10550194	10061818	General disorders and administration site conditions	10018065	General system disorders NEC	10018073	General signs and symptoms NEC	10018072	Disease progression
105694433	15	1	10569443	10033553	Skin and subcutaneous tissue disorders	10040785	Epidermal and dermal conditions	10014982	Dermatitis ascribed to specific agent	10012437	Palmar-plantar erythrodysaesthesia syndrome
105694455	15	3	10569445	10062237	Renal and urinary disorders	10038359	Renal disorders (excl nephropathies)	10038430	Renal failure and impairment	10038443	Renal impairment
105694455	15	3	10569445	10073755	Infections and infestations	10021881	Fungal infectious disorders	10017528	Pneumocystis infections	10035660	Pneumocystis jirovecii pneumonia
107008621	15	1	10700862	10002034	Blood and lymphatic system disorders	10005329	Anaemias nonhaemolytic and marrow depression	10002086	Anaemias NEC	10002067	Anaemia
107008621	15	1	10700862	10015296	Infections and infestations	10021881	Bacterial infectious disorders	10004018	Escherichia infections	10015295	Escherichia sepsis
107008621	15	1	10700862	10028116	General disorders and administration site conditions	10018065	General system disorders NEC	10018073	Mucosal findings abnormal	10028114	Mucosal inflammation
107008621	15	1	10700862	10033661	Blood and lymphatic system disorders	10005329	Anaemias nonhaemolytic and marrow depression	10002086	Marrow depression and hypoplastic anaemias	10026847	Pancytopenia
107008621	15	1	10700862	10045170	Metabolism and nutrition disorders	10027433	Electrolyte and fluid balance conditions	10014412	Electrolyte imbalance NEC	10014419	Tumour lysis syndrome
107008621	15	1	10700862	10051018	Infections and infestations	10021881	Bacterial infectious disorders	10004018	Streptococcal infections	10042180	Streptococcal bacteraemia
107008621	15	1	10700862	10061273	Metabolism and nutrition disorders	10027433	Appetite and general nutritional disorders	10003018	General nutritional disorders NEC	10018067	Malnutrition
107599091	15	1	10759909	10040914	Skin and subcutaneous tissue disorders	10040785	Epidermal and dermal conditions	10014982	Dermal and epidermal conditions NEC	10012424	Skin reaction
107599111	15	1	10759911	10005364	Investigations	10022891	Hepatobiliary investigations	10019809	Hepatobiliary function diagnostic procedures	10087057	Blood bilirubin increased
107599121	15	1	10759912	10005861	Investigations	10022891	Metabolic, nutritional and blood gas investigations	10027432	Metabolism tests NEC	10027434	Blood uric acid increased
107599121	15	1	10759912	10028116	General disorders and administration site conditions	10018065	General system disorders NEC	10018073	Mucosal findings abnormal	10028114	Mucosal inflammation
107599151	15	1	10759915	10002034	Blood and lymphatic system disorders	10005329	Anaemias nonhaemolytic and marrow depression	10002086	Anaemias NEC	10002067	Anaemia
107599151	15	1	10759915	10016256	General disorders and administration site conditions	10018065	General system disorders NEC	10018073	Asthenic conditions	10003550	Fatigue
107599151	15	1	10759915	10029354	Blood and lymphatic system disorders	10005329	White blood cell disorders	10047954	Neutropenias	10029355	Neutropenia
107599151	15	1	10759915	10043554	Blood and lymphatic system disorders	10005329	Platelet disorders	10035534	Thrombocytopenias	10043555	Thrombocytopenia
108055711	15	1	10805571	10002034	Blood and lymphatic system disorders	10005329	Anaemias nonhaemolytic and marrow depression	10002086	Anaemias NEC	10002067	Anaemia
108055711	15	1	10805571	10033661	Blood and lymphatic system disorders	10005329	Anaemias nonhaemolytic and marrow depression	10002086	Marrow depression and hypoplastic anaemias	10026847	Pancytopenia
108055711	15	1	10805571	10042033	Skin and subcutaneous tissue disorders	10040785	Epidermal and dermal conditions	10014982	Bullous conditions	10006555	Stevens-Johnson syndrome
108055711	15	1	10805571	10042128	Gastrointestinal disorders	10017947	Oral soft tissue conditions	10031013	Stomatitis and ulceration	10042129	Stomatitis
108055711	15	1	10805571	10043554	Blood and lymphatic system disorders	10005329	Platelet disorders	10035534	Thrombocytopenias	10043555	Thrombocytopenia
110840544	15	4	11084054	10034674	Infections and infestations	10021881	Infections - pathogen unspecified	10021879	Abdominal and gastrointestinal infections	10017967	Peritonitis
113660412	15	3	11366041	10023126	Hepatobiliary disorders	10019805	Hepatic and hepatobiliary disorders	10019654	Cholestasis and jaundice	10008636	Jaundice
113660412	15	3	11366041	10054889	Investigations	10022891	Hepatobiliary investigations	10019809	Hepatobiliary function diagnostic procedures	10087057	Transaminases increased
114013541	15	3	11401354	10037087	Skin and subcutaneous tissue disorders	10040785	Epidermal and dermal conditions	10014982	Pruritus NEC	10049293	Pruritus
114013541	15	3	11401354	10046735	Skin and subcutaneous tissue disorders	10040785	Angioedema and urticaria	10002426	Urticarias	10046736	Urticaria
114013573	15	4	11401357	10019196	Injury, poisoning and procedural complications	10022117	Injuries NEC	10022114	Site specific injuries NEC	10040759	Head injury
114013573	15	4	11401357	10028116	General disorders and administration site conditions	10018065	General system disorders NEC	10018073	Mucosal findings abnormal	10028114	Mucosal inflammation
114340161	15	3	11434016	10028116	General disorders and administration site conditions	10018065	General system disorders NEC	10018073	Mucosal findings abnormal	10028114	Mucosal inflammation
115567582	15	4	11556758	10016288	Blood and lymphatic system disorders	10005329	White blood cell disorders	10047954	Neutropenias	10029355	Febrile neutropenia
115567582	15	4	11556758	10030963	Infections and infestations	10021881	Fungal infectious disorders	10017528	Candida infections	10007134	Oral candidiasis
116014241	15	4	11601424	10020942	Metabolism and nutrition disorders	10027433	Protein and amino acid metabolism disorders NEC	10037008	Protein metabolism disorders NEC	10037009	Hypoalbuminaemia
116014241	15	4	11601424	10046571	Infections and infestations	10021881	Infections - pathogen unspecified	10021879	Urinary tract infections	10046577	Urinary tract infection
117055712	15	4	11705571	10035598	Respiratory, thoracic and mediastinal disorders	10038738	Pleural disorders	10035597	Pneumothorax and pleural effusions NEC	10035761	Pleural effusion
117055712	15	4	11705571	10037377	Respiratory, thoracic and mediastinal disorders	10038738	Pulmonary vascular disorders	10037454	Pulmonary thrombotic and embolic conditions	10037439	Pulmonary embolism
117055712	15	4	11705571	10053762	Injury, poisoning and procedural complications	10022117	Off label uses and intentional product misuses/use issues	10079156	Off label uses	10076291	Off label use
117798902	15	4	11779890	10073755	Infections and infestations	10021881	Fungal infectious disorders	10017528	Pneumocystis infections	10035660	Pneumocystis jirovecii pneumonia
118003181	15	4	11800318	10043554	Blood and lymphatic system disorders	10005329	Platelet disorders	10035534	Thrombocytopenias	10043555	Thrombocytopenia
118003211	15	4	11800321	10017577	General disorders and administration site conditions	10018065	General system disorders NEC	10018073	Gait disturbances	10017578	Gait disturbance
118003211	15	4	11800321	10033425	Musculoskeletal and connective tissue disorders	10028395	Musculoskeletal and connective tissue disorders NEC	10028393	Musculoskeletal and connective tissue pain and discomfort	10068757	Pain in extremity
118003211	15	4	11800321	10048959	General disorders and administration site conditions	10018065	General system disorders NEC	10018073	General signs and symptoms NEC	10018072	Peripheral swelling
118003221	15	4	11800322	10028116	General disorders and administration site conditions	10018065	General system disorders NEC	10018073	Mucosal findings abnormal	10028114	Mucosal inflammation
118003231	15	4	11800323	10028116	General disorders and administration site conditions	10018065	General system disorders NEC	10018073	Mucosal findings abnormal	10028114	Mucosal inflammation
118003241	15	4	11800324	10081576	Injury, poisoning and procedural complications	10022117	Medication errors and other product use errors and issues	10079145	Product administration errors and issues	10079147	Product administration error
119118002	16	2	11911800	10007515	Cardiac disorders	10007541	Cardiac arrhythmias	10007521	Ventricular arrhythmias and cardiac arrest	10047283	Cardiac arrest
119118002	16	2	11911800	10014062	Psychiatric disorders	10037175	Eating disorders and disturbances	10014067	Eating disorders NEC	10014068	Eating disorder
119118002	16	2	11911800	10030997	Gastrointestinal disorders	10017947	Oral soft tissue conditions	10031013	Oral soft tissue signs and symptoms	10031021	Oral mucosal eruption
119118002	16	2	11911800	10041349	Nervous system disorders	10029205	Neurological disorders NEC	10029305	Disturbances in consciousness NEC	10013509	Somnolence
119118002	16	2	11911800	10048948	Social circumstances	10041244	Lifestyle issues	10024450	Disability issues	10057171	Bedridden
122240373	16	2	12224037	10035528	Investigations	10022891	Haematology investigations (incl blood groups)	10018851	Platelet analyses	10035523	Platelet count decreased
122240373	16	2	12224037	10061459	Gastrointestinal disorders	10017947	Gastrointestinal ulceration and perforation	10018027	Gastrointestinal ulcers and perforation, site unspecified	10018023	Gastrointestinal ulcer
122440492	16	3	12244049	10054889	Investigations	10022891	Hepatobiliary investigations	10019809	Hepatobiliary function diagnostic procedures	10087057	Transaminases increased
122440492	16	3	12244049	10060862	Neoplasms benign, malignant and unspecified (incl cysts and polyps)	10029104	Reproductive neoplasms male malignant and unspecified	10038597	Prostatic neoplasms malignant	10036908	Prostate cancer
122487551	16	2	12248755	10015150	Skin and subcutaneous tissue disorders	10040785	Epidermal and dermal conditions	10014982	Erythemas	10015151	Erythema
122487551	16	2	12248755	10033474	Skin and subcutaneous tissue disorders	10040785	Epidermal and dermal conditions	10014982	Dermal and epidermal conditions NEC	10012424	Pain of skin
122487551	16	2	12248755	10061218	General disorders and administration site conditions	10018065	General system disorders NEC	10018073	Inflammations	10021950	Inflammation
122705111	16	2	12270511	10013036	Eye disorders	10015919	Vision disorders	10047518	Visual disorders NEC	10047541	Diplopia
122705111	16	2	12270511	10017955	Gastrointestinal disorders	10017947	Gastrointestinal haemorrhages NEC	10017959	Non-site specific gastrointestinal haemorrhages	10017958	Gastrointestinal haemorrhage
122705111	16	2	12270511	10026865	General disorders and administration site conditions	10018065	Tissue disorders NEC	10007867	Mass conditions NEC	10057175	Mass
122705111	16	2	12270511	10047651	Eye disorders	10015919	Eye disorders NEC	10015917	Ocular disorders NEC	10030032	Vitreous disorder
122936722	16	2	12293672	10016288	Blood and lymphatic system disorders	10005329	White blood cell disorders	10047954	Neutropenias	10029355	Febrile neutropenia
122936722	16	2	12293672	10035528	Investigations	10022891	Haematology investigations (incl blood groups)	10018851	Platelet analyses	10035523	Platelet count decreased
123082881	16	2	12308288	10007617	Cardiac disorders	10007541	Cardiac arrhythmias	10007521	Ventricular arrhythmias and cardiac arrest	10047283	Cardio-respiratory arrest
123082881	16	2	12308288	10054112	Surgical and medical procedures	10042613	Therapeutic procedures and supportive care NEC	10043413	Therapeutic procedures NEC	10027700	Hospitalisation
123353561	16	2	12335356	10053762	Injury, poisoning and procedural complications	10022117	Off label uses and intentional product misuses/use issues	10079156	Off label uses	10076291	Off label use
123353561	16	2	12335356	10061818	General disorders and administration site conditions	10018065	General system disorders NEC	10018073	General signs and symptoms NEC	10018072	Disease progression
123435393	18	4	12343539	10058080	Infections and infestations	10021881	Bacterial infectious disorders	10004018	Staphylococcal infections	10041925	Staphylococcal infection
123435393	18	4	12343539	10074170	Infections and infestations	10021881	Fungal infectious disorders	10017528	Candida infections	10007134	Candida infection
123605081	16	2	12360508	10028596	Cardiac disorders	10007541	Coronary artery disorders	10011082	Ischaemic coronary artery disorders	10011085	Myocardial infarction
125493431	16	3	12549343	10028116	General disorders and administration site conditions	10018065	General system disorders NEC	10018073	Mucosal findings abnormal	10028114	Mucosal inflammation
125493431	16	3	12549343	10029354	Blood and lymphatic system disorders	10005329	White blood cell disorders	10047954	Neutropenias	10029355	Neutropenia
125493431	16	3	12549343	10053762	Injury, poisoning and procedural complications	10022117	Off label uses and intentional product misuses/use issues	10079156	Off label uses	10076291	Off label use
125493431	16	3	12549343	10061818	General disorders and administration site conditions	10018065	General system disorders NEC	10018073	General signs and symptoms NEC	10018072	Disease progression
127605801	16	3	12760580	10011906	General disorders and administration site conditions	10018065	Fatal outcomes	10053172	Death and sudden death	10011907	Death
127605801	16	3	12760580	10040872	Infections and infestations	10021881	Infections - pathogen unspecified	10021879	Skin structures and soft tissue infections	10040786	Skin infection
127605801	16	3	12760580	10040914	Skin and subcutaneous tissue disorders	10040785	Epidermal and dermal conditions	10014982	Dermal and epidermal conditions NEC	10012424	Skin reaction
128018761	16	3	12801876	10016288	Blood and lymphatic system disorders	10005329	White blood cell disorders	10047954	Neutropenias	10029355	Febrile neutropenia
128127541	16	4	12812754	10011906	General disorders and administration site conditions	10018065	Fatal outcomes	10053172	Death and sudden death	10011907	Death
129656661	16	4	12965666	10011906	General disorders and administration site conditions	10018065	Fatal outcomes	10053172	Death and sudden death	10011907	Death
129656661	16	4	12965666	10028391	Musculoskeletal and connective tissue disorders	10028395	Musculoskeletal and connective tissue disorders NEC	10028393	Musculoskeletal and connective tissue pain and discomfort	10068757	Musculoskeletal pain
129656661	16	4	12965666	10042128	Gastrointestinal disorders	10017947	Oral soft tissue conditions	10031013	Stomatitis and ulceration	10042129	Stomatitis
129957761	16	4	12995776	10015090	Respiratory, thoracic and mediastinal disorders	10038738	Upper respiratory tract disorders (excl infections)	10046304	Nasal disorders NEC	10028731	Epistaxis
129957761	16	4	12995776	10030995	Gastrointestinal disorders	10017947	Oral soft tissue conditions	10031013	Oral soft tissue signs and symptoms	10031021	Oral mucosal blistering
129957761	16	4	12995776	10040844	Skin and subcutaneous tissue disorders	10040785	Epidermal and dermal conditions	10014982	Exfoliative conditions	10015664	Skin exfoliation
129957791	16	4	12995779	10059516	Skin and subcutaneous tissue disorders	10040785	Epidermal and dermal conditions	10014982	Dermal and epidermal conditions NEC	10012424	Skin toxicity
129957801	16	4	12995780	10016256	General disorders and administration site conditions	10018065	General system disorders NEC	10018073	Asthenic conditions	10003550	Fatigue
129957801	16	4	12995780	10044223	Skin and subcutaneous tissue disorders	10040785	Epidermal and dermal conditions	10014982	Bullous conditions	10006555	Toxic epidermal necrolysis
129957851	16	4	12995785	10028116	General disorders and administration site conditions	10018065	General system disorders NEC	10018073	Mucosal findings abnormal	10028114	Mucosal inflammation
129957851	16	4	12995785	10053762	Injury, poisoning and procedural complications	10022117	Off label uses and intentional product misuses/use issues	10079156	Off label uses	10076291	Off label use
129957871	16	4	12995787	10040882	Skin and subcutaneous tissue disorders	10040785	Epidermal and dermal conditions	10014982	Dermal and epidermal conditions NEC	10012424	Skin lesion
129957871	16	4	12995787	10053762	Injury, poisoning and procedural complications	10022117	Off label uses and intentional product misuses/use issues	10079156	Off label uses	10076291	Off label use
129957901	16	4	12995790	10053762	Injury, poisoning and procedural complications	10022117	Off label uses and intentional product misuses/use issues	10079156	Off label uses	10076291	Off label use
129957901	16	4	12995790	10071367	Infections and infestations	10021881	Infections - pathogen unspecified	10021879	Skin structures and soft tissue infections	10040786	Infected dermal cyst
132646652	17	1	13264665	10007882	Infections and infestations	10021881	Bacterial infectious disorders	10004018	Bacterial infections NEC	10004047	Cellulitis
132646652	17	1	13264665	10037844	Skin and subcutaneous tissue disorders	10040785	Epidermal and dermal conditions	10014982	Rashes, eruptions and exanthems NEC	10052566	Rash
132646652	17	1	13264665	10053762	Injury, poisoning and procedural complications	10022117	Off label uses and intentional product misuses/use issues	10079156	Off label uses	10076291	Off label use
132883202	17	1	13288320	10040829	Skin and subcutaneous tissue disorders	10040785	Epidermal and dermal conditions	10014982	Dermal and epidermal conditions NEC	10012424	Skin discolouration
132883202	17	1	13288320	10040872	Infections and infestations	10021881	Infections - pathogen unspecified	10021879	Skin structures and soft tissue infections	10040786	Skin infection
132883202	17	1	13288320	10053762	Injury, poisoning and procedural complications	10022117	Off label uses and intentional product misuses/use issues	10079156	Off label uses	10076291	Off label use
132883202	17	1	13288320	10054786	Skin and subcutaneous tissue disorders	10040785	Epidermal and dermal conditions	10014982	Dermal and epidermal conditions NEC	10012424	Skin burning sensation
137475361	17	3	13747536	10007882	Infections and infestations	10021881	Bacterial infectious disorders	10004018	Bacterial infections NEC	10004047	Cellulitis
137475361	17	3	13747536	10028116	General disorders and administration site conditions	10018065	General system disorders NEC	10018073	Mucosal findings abnormal	10028114	Mucosal inflammation
137475361	17	3	13747536	10040914	Skin and subcutaneous tissue disorders	10040785	Epidermal and dermal conditions	10014982	Dermal and epidermal conditions NEC	10012424	Skin reaction
137475361	17	3	13747536	10053762	Injury, poisoning and procedural complications	10022117	Off label uses and intentional product misuses/use issues	10079156	Off label uses	10076291	Off label use
139783101	17	3	13978310	10040865	Skin and subcutaneous tissue disorders	10040785	Pigmentation disorders	10035023	Hyperpigmentation disorders	10020713	Skin hyperpigmentation
139783101	17	3	13978310	10040872	Infections and infestations	10021881	Infections - pathogen unspecified	10021879	Skin structures and soft tissue infections	10040786	Skin infection
139783101	17	3	13978310	10053762	Injury, poisoning and procedural complications	10022117	Off label uses and intentional product misuses/use issues	10079156	Off label uses	10076291	Off label use
140681701	17	4	14068170	10005191	Skin and subcutaneous tissue disorders	10040785	Epidermal and dermal conditions	10014982	Bullous conditions	10006555	Blister
140681701	17	4	14068170	10040844	Skin and subcutaneous tissue disorders	10040785	Epidermal and dermal conditions	10014982	Exfoliative conditions	10015664	Skin exfoliation
140681701	17	4	14068170	10042033	Skin and subcutaneous tissue disorders	10040785	Epidermal and dermal conditions	10014982	Bullous conditions	10006555	Stevens-Johnson syndrome
140681701	17	4	14068170	10053459	General disorders and administration site conditions	10018065	General system disorders NEC	10018073	General signs and symptoms NEC	10018072	Secretion discharge
141004291	17	4	14100429	10042128	Gastrointestinal disorders	10017947	Oral soft tissue conditions	10031013	Stomatitis and ulceration	10042129	Stomatitis
141004291	17	4	14100429	10061818	General disorders and administration site conditions	10018065	General system disorders NEC	10018073	General signs and symptoms NEC	10018072	Disease progression
141004302	18	2	14100430	10033661	Blood and lymphatic system disorders	10005329	Anaemias nonhaemolytic and marrow depression	10002086	Marrow depression and hypoplastic anaemias	10026847	Pancytopenia
141004302	18	2	14100430	10061818	General disorders and administration site conditions	10018065	General system disorders NEC	10018073	General signs and symptoms NEC	10018072	Disease progression
141265971	17	4	14126597	10010264	General disorders and administration site conditions	10018065	General system disorders NEC	10018073	General signs and symptoms NEC	10018072	Condition aggravated
141265971	17	4	14126597	10029366	Investigations	10022891	Haematology investigations (incl blood groups)	10018851	White blood cell analyses	10047938	Neutrophil count decreased
141265971	17	4	14126597	10061818	General disorders and administration site conditions	10018065	General system disorders NEC	10018073	General signs and symptoms NEC	10018072	Disease progression
141579671	17	4	14157967	10018292	Infections and infestations	10021881	Infections - pathogen unspecified	10021879	Dental and oral soft tissue infections	10012326	Gingivitis
141579671	17	4	14157967	10046735	Skin and subcutaneous tissue disorders	10040785	Angioedema and urticaria	10002426	Urticarias	10046736	Urticaria
141579671	17	4	14157967	10061818	General disorders and administration site conditions	10018065	General system disorders NEC	10018073	General signs and symptoms NEC	10018072	Disease progression
141580611	17	4	14158061	10011906	General disorders and administration site conditions	10018065	Fatal outcomes	10053172	Death and sudden death	10011907	Death
141751703	18	4	14175170	10003481	Investigations	10022891	Hepatobiliary investigations	10019809	Hepatobiliary function diagnostic procedures	10087057	Aspartate aminotransferase increased
141751703	18	4	14175170	10005630	Investigations	10022891	Enzyme investigations NEC	10014938	Tissue enzyme analyses NEC	10043891	Blood lactate dehydrogenase increased
141751703	18	4	14175170	10029354	Blood and lymphatic system disorders	10005329	White blood cell disorders	10047954	Neutropenias	10029355	Neutropenia
141751703	18	4	14175170	10042128	Gastrointestinal disorders	10017947	Oral soft tissue conditions	10031013	Stomatitis and ulceration	10042129	Stomatitis
141751703	18	4	14175170	10043554	Blood and lymphatic system disorders	10005329	Platelet disorders	10035534	Thrombocytopenias	10043555	Thrombocytopenia
141751703	18	4	14175170	10061818	General disorders and administration site conditions	10018065	General system disorders NEC	10018073	General signs and symptoms NEC	10018072	Disease progression
141751703	18	4	14175170	10065553	Blood and lymphatic system disorders	10005329	Anaemias nonhaemolytic and marrow depression	10002086	Marrow depression and hypoplastic anaemias	10026847	Bone marrow failure
141751722	18	1	14175172	10008111	Nervous system disorders	10029205	Central nervous system vascular disorders	10007963	Central nervous system haemorrhages and cerebrovascular accidents	10007948	Cerebral haemorrhage
141884342	17	4	14188434	10011906	General disorders and administration site conditions	10018065	Fatal outcomes	10053172	Death and sudden death	10011907	Death
141884342	17	4	14188434	10021097	Vascular disorders	10047065	Decreased and nonspecific blood pressure disorders and shock	10011954	Vascular hypotensive disorders	10057181	Hypotension
141884342	17	4	14188434	10024384	Blood and lymphatic system disorders	10005329	White blood cell disorders	10047954	Leukopenias NEC	10024385	Leukopenia
141884342	17	4	14188434	10038687	Respiratory, thoracic and mediastinal disorders	10038738	Respiratory disorders NEC	10038716	Breathing abnormalities	10006334	Respiratory distress
142165632	18	3	14216563	10035664	Infections and infestations	10021881	Infections - pathogen unspecified	10021879	Lower respiratory tract and lung infections	10025101	Pneumonia
142165632	18	3	14216563	10042128	Gastrointestinal disorders	10017947	Oral soft tissue conditions	10031013	Stomatitis and ulceration	10042129	Stomatitis
142165632	18	3	14216563	10061818	General disorders and administration site conditions	10018065	General system disorders NEC	10018073	General signs and symptoms NEC	10018072	Disease progression
142448711	17	4	14244871	10018627	Metabolism and nutrition disorders	10027433	Purine and pyrimidine metabolism disorders	10037546	Disorders of purine metabolism	10070968	Gout
142448711	17	4	14244871	10045170	Metabolism and nutrition disorders	10027433	Electrolyte and fluid balance conditions	10014412	Electrolyte imbalance NEC	10014419	Tumour lysis syndrome
142448711	17	4	14244871	10048959	General disorders and administration site conditions	10018065	General system disorders NEC	10018073	General signs and symptoms NEC	10018072	Peripheral swelling
142931802	17	4	14293180	10035528	Investigations	10022891	Haematology investigations (incl blood groups)	10018851	Platelet analyses	10035523	Platelet count decreased
142931802	17	4	14293180	10042128	Gastrointestinal disorders	10017947	Oral soft tissue conditions	10031013	Stomatitis and ulceration	10042129	Stomatitis
142931802	17	4	14293180	10061818	General disorders and administration site conditions	10018065	General system disorders NEC	10018073	General signs and symptoms NEC	10018072	Disease progression
143195861	17	4	14319586	10061818	General disorders and administration site conditions	10018065	General system disorders NEC	10018073	General signs and symptoms NEC	10018072	Disease progression
143195982	18	3	14319598	10028116	General disorders and administration site conditions	10018065	General system disorders NEC	10018073	Mucosal findings abnormal	10028114	Mucosal inflammation
143195982	18	3	14319598	10035664	Infections and infestations	10021881	Infections - pathogen unspecified	10021879	Lower respiratory tract and lung infections	10025101	Pneumonia
143577482	18	1	14357748	10035528	Investigations	10022891	Haematology investigations (incl blood groups)	10018851	Platelet analyses	10035523	Platelet count decreased
143577482	18	1	14357748	10042128	Gastrointestinal disorders	10017947	Oral soft tissue conditions	10031013	Stomatitis and ulceration	10042129	Stomatitis
143577482	18	1	14357748	10061818	General disorders and administration site conditions	10018065	General system disorders NEC	10018073	General signs and symptoms NEC	10018072	Disease progression
144478211	18	1	14447821	10020764	Skin and subcutaneous tissue disorders	10040785	Skin vascular abnormalities	10047043	Skin vasculitides	10040948	Hypersensitivity vasculitis
144478211	18	1	14447821	10042128	Gastrointestinal disorders	10017947	Oral soft tissue conditions	10031013	Stomatitis and ulceration	10042129	Stomatitis
145838244	19	1	14583824	10001551	Investigations	10022891	Hepatobiliary investigations	10019809	Hepatobiliary function diagnostic procedures	10087057	Alanine aminotransferase increased
145838244	19	1	14583824	10001854	Nervous system disorders	10029205	Neurological disorders NEC	10029305	Disturbances in consciousness NEC	10013509	Altered state of consciousness
145838244	19	1	14583824	10003481	Investigations	10022891	Hepatobiliary investigations	10019809	Hepatobiliary function diagnostic procedures	10087057	Aspartate aminotransferase increased
145838244	19	1	14583824	10004685	Investigations	10022891	Hepatobiliary investigations	10019809	Hepatobiliary function diagnostic procedures	10087057	Bilirubin conjugated increased
145838244	19	1	14583824	10005630	Investigations	10022891	Enzyme investigations NEC	10014938	Tissue enzyme analyses NEC	10043891	Blood lactate dehydrogenase increased
145838244	19	1	14583824	10005734	Investigations	10022891	Cardiac and vascular investigations (excl enzyme tests)	10007512	Vascular tests NEC (incl blood pressure)	10047110	Blood pressure decreased
145838244	19	1	14583824	10020635	Metabolism and nutrition disorders	10027433	Glucose metabolism disorders (incl diabetes mellitus)	10018424	Hyperglycaemic conditions NEC	10020638	Hyperglycaemia
145838244	19	1	14583824	10020993	Metabolism and nutrition disorders	10027433	Glucose metabolism disorders (incl diabetes mellitus)	10018424	Hypoglycaemic conditions NEC	10021001	Hypoglycaemia
145838244	19	1	14583824	10023126	Hepatobiliary disorders	10019805	Hepatic and hepatobiliary disorders	10019654	Cholestasis and jaundice	10008636	Jaundice
145838244	19	1	14583824	10029151	Renal and urinary disorders	10038359	Nephropathies	10029149	Nephropathies and tubular disorders NEC	10029150	Nephropathy
145838244	19	1	14583824	10033661	Blood and lymphatic system disorders	10005329	Anaemias nonhaemolytic and marrow depression	10002086	Marrow depression and hypoplastic anaemias	10026847	Pancytopenia
145838244	19	1	14583824	10035664	Infections and infestations	10021881	Infections - pathogen unspecified	10021879	Lower respiratory tract and lung infections	10025101	Pneumonia
145838244	19	1	14583824	10038695	Respiratory, thoracic and mediastinal disorders	10038738	Respiratory disorders NEC	10038716	Respiratory failures (excl neonatal)	10052549	Respiratory failure
145838244	19	1	14583824	10042033	Skin and subcutaneous tissue disorders	10040785	Epidermal and dermal conditions	10014982	Bullous conditions	10006555	Stevens-Johnson syndrome
145838244	19	1	14583824	10042128	Gastrointestinal disorders	10017947	Oral soft tissue conditions	10031013	Stomatitis and ulceration	10042129	Stomatitis
146152631	18	1	14615263	10061818	General disorders and administration site conditions	10018065	General system disorders NEC	10018073	General signs and symptoms NEC	10018072	Disease progression
146309994	18	2	14630999	10011906	General disorders and administration site conditions	10018065	Fatal outcomes	10053172	Death and sudden death	10011907	Death
146309994	18	2	14630999	10037898	Skin and subcutaneous tissue disorders	10040785	Epidermal and dermal conditions	10014982	Rashes, eruptions and exanthems NEC	10052566	Rash vesicular
146309994	18	2	14630999	10048038	Infections and infestations	10021881	Infections - pathogen unspecified	10021879	Infections NEC	10021902	Wound infection
146309994	18	2	14630999	10061818	General disorders and administration site conditions	10018065	General system disorders NEC	10018073	General signs and symptoms NEC	10018072	Disease progression
146310121	18	1	14631012	10002034	Blood and lymphatic system disorders	10005329	Anaemias nonhaemolytic and marrow depression	10002086	Anaemias NEC	10002067	Anaemia
146310121	18	1	14631012	10035528	Investigations	10022891	Haematology investigations (incl blood groups)	10018851	Platelet analyses	10035523	Platelet count decreased
146310121	18	1	14631012	10037660	General disorders and administration site conditions	10018065	Body temperature conditions	10005908	Febrile disorders	10016286	Pyrexia
146310121	18	1	14631012	10060945	Infections and infestations	10021881	Bacterial infectious disorders	10004018	Bacterial infections NEC	10004047	Bacterial infection
146310121	18	1	14631012	10071583	Immune system disorders	10021428	Immune disorders NEC	10027665	Immune and associated conditions NEC	10027682	Haemophagocytic lymphohistiocytosis
146415422	18	2	14641542	10061818	General disorders and administration site conditions	10018065	General system disorders NEC	10018073	General signs and symptoms NEC	10018072	Disease progression
146868951	18	1	14686895	10029366	Investigations	10022891	Haematology investigations (incl blood groups)	10018851	White blood cell analyses	10047938	Neutrophil count decreased
146868951	18	1	14686895	10042128	Gastrointestinal disorders	10017947	Oral soft tissue conditions	10031013	Stomatitis and ulceration	10042129	Stomatitis
146868951	18	1	14686895	10061818	General disorders and administration site conditions	10018065	General system disorders NEC	10018073	General signs and symptoms NEC	10018072	Disease progression
146908431	18	1	14690843	10018150	Infections and infestations	10021881	Viral infectious disorders	10047438	Herpes viral infections	10019972	Genital herpes
146908431	18	1	14690843	10040047	Infections and infestations	10021881	Infections - pathogen unspecified	10021879	Sepsis, bacteraemia, viraemia and fungaemia NEC	10040054	Sepsis
146908431	18	1	14690843	10042128	Gastrointestinal disorders	10017947	Oral soft tissue conditions	10031013	Stomatitis and ulceration	10042129	Stomatitis
146908431	18	1	14690843	10047942	Investigations	10022891	Haematology investigations (incl blood groups)	10018851	White blood cell analyses	10047938	White blood cell count decreased
147002852	18	2	14700285	10011906	General disorders and administration site conditions	10018065	Fatal outcomes	10053172	Death and sudden death	10011907	Death
147002852	18	2	14700285	10028116	General disorders and administration site conditions	10018065	General system disorders NEC	10018073	Mucosal findings abnormal	10028114	Mucosal inflammation
147002852	18	2	14700285	10028596	Cardiac disorders	10007541	Coronary artery disorders	10011082	Ischaemic coronary artery disorders	10011085	Myocardial infarction
147002852	18	2	14700285	10040882	Skin and subcutaneous tissue disorders	10040785	Epidermal and dermal conditions	10014982	Dermal and epidermal conditions NEC	10012424	Skin lesion
147002852	18	2	14700285	10061818	General disorders and administration site conditions	10018065	General system disorders NEC	10018073	General signs and symptoms NEC	10018072	Disease progression
147478811	18	2	14747881	10042128	Gastrointestinal disorders	10017947	Oral soft tissue conditions	10031013	Stomatitis and ulceration	10042129	Stomatitis
147478811	18	2	14747881	10061818	General disorders and administration site conditions	10018065	General system disorders NEC	10018073	General signs and symptoms NEC	10018072	Disease progression
147801242	18	3	14780124	10061818	General disorders and administration site conditions	10018065	General system disorders NEC	10018073	General signs and symptoms NEC	10018072	Disease progression
147801271	18	2	14780127	10061818	General disorders and administration site conditions	10018065	General system disorders NEC	10018073	General signs and symptoms NEC	10018072	Disease progression
149359942	18	2	14935994	10042128	Gastrointestinal disorders	10017947	Oral soft tissue conditions	10031013	Stomatitis and ulceration	10042129	Stomatitis
149359942	18	2	14935994	10061818	General disorders and administration site conditions	10018065	General system disorders NEC	10018073	General signs and symptoms NEC	10018072	Disease progression
149359951	18	2	14935995	10042128	Gastrointestinal disorders	10017947	Oral soft tissue conditions	10031013	Stomatitis and ulceration	10042129	Stomatitis
149359951	18	2	14935995	10061818	General disorders and administration site conditions	10018065	General system disorders NEC	10018073	General signs and symptoms NEC	10018072	Disease progression
149594941	18	2	14959494	10042128	Gastrointestinal disorders	10017947	Oral soft tissue conditions	10031013	Stomatitis and ulceration	10042129	Stomatitis
149594941	18	2	14959494	10061818	General disorders and administration site conditions	10018065	General system disorders NEC	10018073	General signs and symptoms NEC	10018072	Disease progression
150014391	18	2	15001439	10003549	General disorders and administration site conditions	10018065	General system disorders NEC	10018073	Asthenic conditions	10003550	Asthenia
150014391	18	2	15001439	10011906	General disorders and administration site conditions	10018065	Fatal outcomes	10053172	Death and sudden death	10011907	Death
150014391	18	2	15001439	10042128	Gastrointestinal disorders	10017947	Oral soft tissue conditions	10031013	Stomatitis and ulceration	10042129	Stomatitis
152820151	18	3	15282015	10001551	Investigations	10022891	Hepatobiliary investigations	10019809	Hepatobiliary function diagnostic procedures	10087057	Alanine aminotransferase increased
152820151	18	3	15282015	10003481	Investigations	10022891	Hepatobiliary investigations	10019809	Hepatobiliary function diagnostic procedures	10087057	Aspartate aminotransferase increased
152820151	18	3	15282015	10024670	Hepatobiliary disorders	10019805	Hepatic and hepatobiliary disorders	10019654	Hepatic and hepatobiliary disorders NEC	10027681	Liver disorder
152820151	18	3	15282015	10042128	Gastrointestinal disorders	10017947	Oral soft tissue conditions	10031013	Stomatitis and ulceration	10042129	Stomatitis
152820151	18	3	15282015	10051398	Neoplasms benign, malignant and unspecified (incl cysts and polyps)	10029104	Miscellaneous and site unspecified neoplasms malignant and unspecified	10027655	Neoplasms malignant site unspecified NEC	10029105	Malignant neoplasm progression
152820161	18	4	15282016	10023845	Respiratory, thoracic and mediastinal disorders	10038738	Upper respiratory tract disorders (excl infections)	10046304	Laryngeal spasm, oedema and obstruction	10023855	Laryngeal oedema
152820161	18	4	15282016	10042128	Gastrointestinal disorders	10017947	Oral soft tissue conditions	10031013	Stomatitis and ulceration	10042129	Stomatitis
152820161	18	4	15282016	10051398	Neoplasms benign, malignant and unspecified (incl cysts and polyps)	10029104	Miscellaneous and site unspecified neoplasms malignant and unspecified	10027655	Neoplasms malignant site unspecified NEC	10029105	Malignant neoplasm progression
152820161	18	4	15282016	10052231	Investigations	10022891	Haematology investigations (incl blood groups)	10018851	White blood cell analyses	10047938	Lymphocyte percentage decreased
152820201	18	3	15282020	10051398	Neoplasms benign, malignant and unspecified (incl cysts and polyps)	10029104	Miscellaneous and site unspecified neoplasms malignant and unspecified	10027655	Neoplasms malignant site unspecified NEC	10029105	Malignant neoplasm progression
152820251	18	3	15282025	10051398	Neoplasms benign, malignant and unspecified (incl cysts and polyps)	10029104	Miscellaneous and site unspecified neoplasms malignant and unspecified	10027655	Neoplasms malignant site unspecified NEC	10029105	Malignant neoplasm progression
152820251	18	3	15282025	10067383	Gastrointestinal disorders	10017947	Abdominal hernias and other abdominal wall conditions	10000073	Abdominal wall conditions NEC	10052777	Abdominal wall haematoma
153041901	18	3	15304190	10012441	Skin and subcutaneous tissue disorders	10040785	Epidermal and dermal conditions	10014982	Bullous conditions	10006555	Dermatitis bullous
153041901	18	3	15304190	10037884	Skin and subcutaneous tissue disorders	10040785	Epidermal and dermal conditions	10014982	Rashes, eruptions and exanthems NEC	10052566	Rash pruritic
153041901	18	3	15304190	10044223	Skin and subcutaneous tissue disorders	10040785	Epidermal and dermal conditions	10014982	Bullous conditions	10006555	Toxic epidermal necrolysis
153486251	18	3	15348625	10029366	Investigations	10022891	Haematology investigations (incl blood groups)	10018851	White blood cell analyses	10047938	Neutrophil count decreased
153486251	18	3	15348625	10038435	Renal and urinary disorders	10038359	Renal disorders (excl nephropathies)	10038430	Renal failure and impairment	10038443	Renal failure
153486251	18	3	15348625	10042128	Gastrointestinal disorders	10017947	Oral soft tissue conditions	10031013	Stomatitis and ulceration	10042129	Stomatitis
153486251	18	3	15348625	10047942	Investigations	10022891	Haematology investigations (incl blood groups)	10018851	White blood cell analyses	10047938	White blood cell count decreased
153486251	18	3	15348625	10077361	General disorders and administration site conditions	10018065	General system disorders NEC	10018073	General signs and symptoms NEC	10018072	Multiple organ dysfunction syndrome
153533422	18	3	15353342	10017815	Gastrointestinal disorders	10017947	Gastrointestinal ulceration and perforation	10018027	Gastric ulcers and perforation	10017847	Gastric perforation
153533422	18	3	15353342	10034674	Infections and infestations	10021881	Infections - pathogen unspecified	10021879	Abdominal and gastrointestinal infections	10017967	Peritonitis
153533451	18	3	15353345	10073755	Infections and infestations	10021881	Fungal infectious disorders	10017528	Pneumocystis infections	10035660	Pneumocystis jirovecii pneumonia
154275692	19	1	15427569	10022687	Gastrointestinal disorders	10017947	Gastrointestinal stenosis and obstruction	10018008	Gastrointestinal stenosis and obstruction NEC	10018009	Intestinal obstruction
154275692	19	1	15427569	10047700	Gastrointestinal disorders	10017947	Gastrointestinal signs and symptoms	10018012	Nausea and vomiting symptoms	10028817	Vomiting
154275692	19	1	15427569	10051398	Neoplasms benign, malignant and unspecified (incl cysts and polyps)	10029104	Miscellaneous and site unspecified neoplasms malignant and unspecified	10027655	Neoplasms malignant site unspecified NEC	10029105	Malignant neoplasm progression
154275692	19	1	15427569	10061148	Metabolism and nutrition disorders	10027433	Appetite and general nutritional disorders	10003018	General nutritional disorders NEC	10018067	Feeding disorder
154618331	18	4	15461833	10011224	Respiratory, thoracic and mediastinal disorders	10038738	Respiratory disorders NEC	10038716	Coughing and associated symptoms	10011233	Cough
154618331	18	4	15461833	10035528	Investigations	10022891	Haematology investigations (incl blood groups)	10018851	Platelet analyses	10035523	Platelet count decreased
154618331	18	4	15461833	10040047	Infections and infestations	10021881	Infections - pathogen unspecified	10021879	Sepsis, bacteraemia, viraemia and fungaemia NEC	10040054	Sepsis
154618331	18	4	15461833	10042128	Gastrointestinal disorders	10017947	Oral soft tissue conditions	10031013	Stomatitis and ulceration	10042129	Stomatitis
154618331	18	4	15461833	10047942	Investigations	10022891	Haematology investigations (incl blood groups)	10018851	White blood cell analyses	10047938	White blood cell count decreased
154618331	18	4	15461833	10051398	Neoplasms benign, malignant and unspecified (incl cysts and polyps)	10029104	Miscellaneous and site unspecified neoplasms malignant and unspecified	10027655	Neoplasms malignant site unspecified NEC	10029105	Malignant neoplasm progression
154618331	18	4	15461833	10053762	Injury, poisoning and procedural complications	10022117	Off label uses and intentional product misuses/use issues	10079156	Off label uses	10076291	Off label use
154618331	18	4	15461833	10071583	Immune system disorders	10021428	Immune disorders NEC	10027665	Immune and associated conditions NEC	10027682	Haemophagocytic lymphohistiocytosis
154618341	18	4	15461834	10037844	Skin and subcutaneous tissue disorders	10040785	Epidermal and dermal conditions	10014982	Rashes, eruptions and exanthems NEC	10052566	Rash
154618341	18	4	15461834	10042128	Gastrointestinal disorders	10017947	Oral soft tissue conditions	10031013	Stomatitis and ulceration	10042129	Stomatitis
154618341	18	4	15461834	10051398	Neoplasms benign, malignant and unspecified (incl cysts and polyps)	10029104	Miscellaneous and site unspecified neoplasms malignant and unspecified	10027655	Neoplasms malignant site unspecified NEC	10029105	Malignant neoplasm progression
154618391	18	4	15461839	10005860	Investigations	10022891	Metabolic, nutritional and blood gas investigations	10027432	Metabolism tests NEC	10027434	Blood uric acid decreased
154618391	18	4	15461839	10042128	Gastrointestinal disorders	10017947	Oral soft tissue conditions	10031013	Stomatitis and ulceration	10042129	Stomatitis
154618391	18	4	15461839	10051398	Neoplasms benign, malignant and unspecified (incl cysts and polyps)	10029104	Miscellaneous and site unspecified neoplasms malignant and unspecified	10027655	Neoplasms malignant site unspecified NEC	10029105	Malignant neoplasm progression
154963981	18	4	15496398	10022611	Respiratory, thoracic and mediastinal disorders	10038738	Lower respiratory tract disorders (excl obstruction and infection)	10024967	Parenchymal lung disorders NEC	10033979	Interstitial lung disease
154963991	18	4	15496399	10023163	Infections and infestations	10021881	Viral infectious disorders	10047438	Polyomavirus infections	10057200	JC virus infection
154963991	18	4	15496399	10053762	Injury, poisoning and procedural complications	10022117	Off label uses and intentional product misuses/use issues	10079156	Off label uses	10076291	Off label use
155335291	18	4	15533529	10005630	Investigations	10022891	Enzyme investigations NEC	10014938	Tissue enzyme analyses NEC	10043891	Blood lactate dehydrogenase increased
155335291	18	4	15533529	10015150	Skin and subcutaneous tissue disorders	10040785	Epidermal and dermal conditions	10014982	Erythemas	10015151	Erythema
155335291	18	4	15533529	10024670	Hepatobiliary disorders	10019805	Hepatic and hepatobiliary disorders	10019654	Hepatic and hepatobiliary disorders NEC	10027681	Liver disorder
155335291	18	4	15533529	10040831	Skin and subcutaneous tissue disorders	10040785	Epidermal and dermal conditions	10014982	Dermal and epidermal conditions NEC	10012424	Skin disorder
155335291	18	4	15533529	10042128	Gastrointestinal disorders	10017947	Oral soft tissue conditions	10031013	Stomatitis and ulceration	10042129	Stomatitis
155335291	18	4	15533529	10047943	Investigations	10022891	Haematology investigations (incl blood groups)	10018851	White blood cell analyses	10047938	White blood cell count increased
155335291	18	4	15533529	10051398	Neoplasms benign, malignant and unspecified (incl cysts and polyps)	10029104	Miscellaneous and site unspecified neoplasms malignant and unspecified	10027655	Neoplasms malignant site unspecified NEC	10029105	Malignant neoplasm progression
156232981	18	4	15623298	10071441	Neoplasms benign, malignant and unspecified (incl cysts and polyps)	10029104	Lymphomas non-Hodgkin's B-cell	10025320	B-cell lymphomas NEC	10003900	Epstein-Barr virus associated lymphoma
156233002	19	1	15623300	10012735	Gastrointestinal disorders	10017947	Gastrointestinal motility and defaecation conditions	10017977	Diarrhoea (excl infective)	10012736	Diarrhoea
156233002	19	1	15623300	10016173	Injury, poisoning and procedural complications	10022117	Injuries NEC	10022114	Non-site specific injuries NEC	10029511	Fall
156233002	19	1	15623300	10035528	Investigations	10022891	Haematology investigations (incl blood groups)	10018851	Platelet analyses	10035523	Platelet count decreased
156233002	19	1	15623300	10037844	Skin and subcutaneous tissue disorders	10040785	Epidermal and dermal conditions	10014982	Rashes, eruptions and exanthems NEC	10052566	Rash
156233002	19	1	15623300	10042128	Gastrointestinal disorders	10017947	Oral soft tissue conditions	10031013	Stomatitis and ulceration	10042129	Stomatitis
156233002	19	1	15623300	10053762	Injury, poisoning and procedural complications	10022117	Off label uses and intentional product misuses/use issues	10079156	Off label uses	10076291	Off label use
156233002	19	1	15623300	10061387	Injury, poisoning and procedural complications	10022117	Injuries NEC	10022114	Cerebral injuries NEC	10052638	Traumatic intracranial haemorrhage
156233002	19	1	15623300	10082268	General disorders and administration site conditions	10018065	General system disorders NEC	10018073	Mucosal findings abnormal	10028114	Mucosal disorder
156456351	18	4	15645635	10035528	Investigations	10022891	Haematology investigations (incl blood groups)	10018851	Platelet analyses	10035523	Platelet count decreased
156456351	18	4	15645635	10073755	Infections and infestations	10021881	Fungal infectious disorders	10017528	Pneumocystis infections	10035660	Pneumocystis jirovecii pneumonia
156456481	18	4	15645648	10042128	Gastrointestinal disorders	10017947	Oral soft tissue conditions	10031013	Stomatitis and ulceration	10042129	Stomatitis
156456481	18	4	15645648	10059175	Gastrointestinal disorders	10017947	Gastrointestinal haemorrhages NEC	10017959	Intestinal haemorrhages	10022653	Intestinal haemorrhage
156826691	18	4	15682669	10042033	Skin and subcutaneous tissue disorders	10040785	Epidermal and dermal conditions	10014982	Bullous conditions	10006555	Stevens-Johnson syndrome
156826701	18	4	15682670	10037844	Skin and subcutaneous tissue disorders	10040785	Epidermal and dermal conditions	10014982	Rashes, eruptions and exanthems NEC	10052566	Rash
156826701	18	4	15682670	10053762	Injury, poisoning and procedural complications	10022117	Off label uses and intentional product misuses/use issues	10079156	Off label uses	10076291	Off label use
156826711	18	4	15682671	10042033	Skin and subcutaneous tissue disorders	10040785	Epidermal and dermal conditions	10014982	Bullous conditions	10006555	Stevens-Johnson syndrome
156826731	18	4	15682673	10037844	Skin and subcutaneous tissue disorders	10040785	Epidermal and dermal conditions	10014982	Rashes, eruptions and exanthems NEC	10052566	Rash
156826731	18	4	15682673	10037898	Skin and subcutaneous tissue disorders	10040785	Epidermal and dermal conditions	10014982	Rashes, eruptions and exanthems NEC	10052566	Rash vesicular
156826731	18	4	15682673	10040844	Skin and subcutaneous tissue disorders	10040785	Epidermal and dermal conditions	10014982	Exfoliative conditions	10015664	Skin exfoliation
156826731	18	4	15682673	10053762	Injury, poisoning and procedural complications	10022117	Off label uses and intentional product misuses/use issues	10079156	Off label uses	10076291	Off label use
157250031	18	4	15725003	10041103	Gastrointestinal disorders	10017947	Gastrointestinal ulceration and perforation	10018027	Intestinal ulcers and perforation NEC	10032172	Small intestinal perforation
159212951	19	1	15921295	10022611	Respiratory, thoracic and mediastinal disorders	10038738	Lower respiratory tract disorders (excl obstruction and infection)	10024967	Parenchymal lung disorders NEC	10033979	Interstitial lung disease
159212951	19	1	15921295	10051398	Neoplasms benign, malignant and unspecified (incl cysts and polyps)	10029104	Miscellaneous and site unspecified neoplasms malignant and unspecified	10027655	Neoplasms malignant site unspecified NEC	10029105	Malignant neoplasm progression
159212971	19	1	15921297	10005630	Investigations	10022891	Enzyme investigations NEC	10014938	Tissue enzyme analyses NEC	10043891	Blood lactate dehydrogenase increased
159212971	19	1	15921297	10016288	Blood and lymphatic system disorders	10005329	White blood cell disorders	10047954	Neutropenias	10029355	Febrile neutropenia
159212971	19	1	15921297	10027141	Gastrointestinal disorders	10017947	Gastrointestinal haemorrhages NEC	10017959	Non-site specific gastrointestinal haemorrhages	10017958	Melaena
159212971	19	1	15921297	10029366	Investigations	10022891	Haematology investigations (incl blood groups)	10018851	White blood cell analyses	10047938	Neutrophil count decreased
159212971	19	1	15921297	10035528	Investigations	10022891	Haematology investigations (incl blood groups)	10018851	Platelet analyses	10035523	Platelet count decreased
159212971	19	1	15921297	10036774	Gastrointestinal disorders	10017947	Gastrointestinal inflammatory conditions	10017969	Rectal inflammations NEC	10036775	Proctitis
159212971	19	1	15921297	10037660	General disorders and administration site conditions	10018065	Body temperature conditions	10005908	Febrile disorders	10016286	Pyrexia
159212971	19	1	15921297	10038695	Respiratory, thoracic and mediastinal disorders	10038738	Respiratory disorders NEC	10038716	Respiratory failures (excl neonatal)	10052549	Respiratory failure
159212971	19	1	15921297	10042128	Gastrointestinal disorders	10017947	Oral soft tissue conditions	10031013	Stomatitis and ulceration	10042129	Stomatitis
159212971	19	1	15921297	10049146	Musculoskeletal and connective tissue disorders	10028395	Musculoskeletal and connective tissue disorders NEC	10028393	Soft tissue disorders NEC	10041288	Neck mass
159212971	19	1	15921297	10065553	Blood and lymphatic system disorders	10005329	Anaemias nonhaemolytic and marrow depression	10002086	Marrow depression and hypoplastic anaemias	10026847	Bone marrow failure
161161421	19	1	16116142	10022611	Respiratory, thoracic and mediastinal disorders	10038738	Lower respiratory tract disorders (excl obstruction and infection)	10024967	Parenchymal lung disorders NEC	10033979	Interstitial lung disease
161161681	19	1	16116168	10005630	Investigations	10022891	Enzyme investigations NEC	10014938	Tissue enzyme analyses NEC	10043891	Blood lactate dehydrogenase increased
161161681	19	1	16116168	10006825	Investigations	10022891	Protein and chemistry analyses NEC	10037000	Protein analyses NEC	10036998	C-reactive protein increased
161161681	19	1	16116168	10061818	General disorders and administration site conditions	10018065	General system disorders NEC	10018073	General signs and symptoms NEC	10018072	Disease progression
161522531	19	2	16152253	10022611	Respiratory, thoracic and mediastinal disorders	10038738	Lower respiratory tract disorders (excl obstruction and infection)	10024967	Parenchymal lung disorders NEC	10033979	Interstitial lung disease
161522531	19	2	16152253	10051398	Neoplasms benign, malignant and unspecified (incl cysts and polyps)	10029104	Miscellaneous and site unspecified neoplasms malignant and unspecified	10027655	Neoplasms malignant site unspecified NEC	10029105	Malignant neoplasm progression
161739333	19	4	16173933	10042128	Gastrointestinal disorders	10017947	Oral soft tissue conditions	10031013	Stomatitis and ulceration	10042129	Stomatitis
161739333	19	4	16173933	10051398	Neoplasms benign, malignant and unspecified (incl cysts and polyps)	10029104	Miscellaneous and site unspecified neoplasms malignant and unspecified	10027655	Neoplasms malignant site unspecified NEC	10029105	Malignant neoplasm progression
163424181	19	2	16342418	10000880	Neoplasms benign, malignant and unspecified (incl cysts and polyps)	10029104	Leukaemias	10024324	Leukaemias acute myeloid	10024291	Acute myeloid leukaemia
163424181	19	2	16342418	10002034	Blood and lymphatic system disorders	10005329	Anaemias nonhaemolytic and marrow depression	10002086	Anaemias NEC	10002067	Anaemia
163424181	19	2	16342418	10035528	Investigations	10022891	Haematology investigations (incl blood groups)	10018851	Platelet analyses	10035523	Platelet count decreased
163424181	19	2	16342418	10047942	Investigations	10022891	Haematology investigations (incl blood groups)	10018851	White blood cell analyses	10047938	White blood cell count decreased
163424191	19	2	16342419	10000880	Neoplasms benign, malignant and unspecified (incl cysts and polyps)	10029104	Leukaemias	10024324	Leukaemias acute myeloid	10024291	Acute myeloid leukaemia
163424191	19	2	16342419	10019670	Hepatobiliary disorders	10019805	Hepatic and hepatobiliary disorders	10019654	Hepatic enzymes and function abnormalities	10019661	Hepatic function abnormal
163424191	19	2	16342419	10025327	Blood and lymphatic system disorders	10005329	White blood cell disorders	10047954	Leukopenias NEC	10024385	Lymphopenia
163424191	19	2	16342419	10029366	Investigations	10022891	Haematology investigations (incl blood groups)	10018851	White blood cell analyses	10047938	Neutrophil count decreased
163424191	19	2	16342419	10035528	Investigations	10022891	Haematology investigations (incl blood groups)	10018851	Platelet analyses	10035523	Platelet count decreased
163424191	19	2	16342419	10067621	Gastrointestinal disorders	10017947	Oral soft tissue conditions	10031013	Oral soft tissue disorders NEC	10031015	Oral disorder
164304721	19	2	16430472	10008531	General disorders and administration site conditions	10018065	General system disorders NEC	10018073	Feelings and sensations NEC	10068759	Chills
164304721	19	2	16430472	10033661	Blood and lymphatic system disorders	10005329	Anaemias nonhaemolytic and marrow depression	10002086	Marrow depression and hypoplastic anaemias	10026847	Pancytopenia
164304721	19	2	16430472	10037844	Skin and subcutaneous tissue disorders	10040785	Epidermal and dermal conditions	10014982	Rashes, eruptions and exanthems NEC	10052566	Rash
164304721	19	2	16430472	10045285	General disorders and administration site conditions	10018065	Tissue disorders NEC	10007867	Ulcers NEC	10068760	Ulcer
164305581	19	2	16430558	10003988	Musculoskeletal and connective tissue disorders	10028395	Musculoskeletal and connective tissue disorders NEC	10028393	Musculoskeletal and connective tissue pain and discomfort	10068757	Back pain
164305581	19	2	16430558	10028411	Musculoskeletal and connective tissue disorders	10028395	Muscle disorders	10028302	Muscle pains	10028323	Myalgia
164305581	19	2	16430558	10036975	Investigations	10022891	Cytogenetic investigations and genetic analyses	10087058	Cell marker analyses	10072981	Prostatic specific antigen increased
164305581	19	2	16430558	10060862	Neoplasms benign, malignant and unspecified (incl cysts and polyps)	10029104	Reproductive neoplasms male malignant and unspecified	10038597	Prostatic neoplasms malignant	10036908	Prostate cancer
164371964	20	3	16437196	10012735	Gastrointestinal disorders	10017947	Gastrointestinal motility and defaecation conditions	10017977	Diarrhoea (excl infective)	10012736	Diarrhoea
164371964	20	3	16437196	10016173	Injury, poisoning and procedural complications	10022117	Injuries NEC	10022114	Non-site specific injuries NEC	10029511	Fall
164371964	20	3	16437196	10035528	Investigations	10022891	Haematology investigations (incl blood groups)	10018851	Platelet analyses	10035523	Platelet count decreased
164371964	20	3	16437196	10037844	Skin and subcutaneous tissue disorders	10040785	Epidermal and dermal conditions	10014982	Rashes, eruptions and exanthems NEC	10052566	Rash
164371964	20	3	16437196	10042128	Gastrointestinal disorders	10017947	Oral soft tissue conditions	10031013	Stomatitis and ulceration	10042129	Stomatitis
164371964	20	3	16437196	10051398	Neoplasms benign, malignant and unspecified (incl cysts and polyps)	10029104	Miscellaneous and site unspecified neoplasms malignant and unspecified	10027655	Neoplasms malignant site unspecified NEC	10029105	Malignant neoplasm progression
164371964	20	3	16437196	10061387	Injury, poisoning and procedural complications	10022117	Injuries NEC	10022114	Cerebral injuries NEC	10052638	Traumatic intracranial haemorrhage
164371964	20	3	16437196	10075460	Neoplasms benign, malignant and unspecified (incl cysts and polyps)	10029104	Lymphomas NEC	10025323	Lymphomas unspecified NEC	10025324	Blastic plasmacytoid dendritic cell neoplasia
164371964	20	3	16437196	10082268	General disorders and administration site conditions	10018065	General system disorders NEC	10018073	Mucosal findings abnormal	10028114	Mucosal disorder
164624672	19	4	16462467	10035664	Infections and infestations	10021881	Infections - pathogen unspecified	10021879	Lower respiratory tract and lung infections	10025101	Pneumonia
164624672	19	4	16462467	10042128	Gastrointestinal disorders	10017947	Oral soft tissue conditions	10031013	Stomatitis and ulceration	10042129	Stomatitis
164624672	19	4	16462467	10044008	Infections and infestations	10021881	Infections - pathogen unspecified	10021879	Upper respiratory tract infections	10046309	Tonsillitis
164772941	19	2	16477294	10067621	Gastrointestinal disorders	10017947	Oral soft tissue conditions	10031013	Oral soft tissue disorders NEC	10031015	Oral disorder
164773471	19	2	16477347	10022000	Infections and infestations	10021881	Viral infectious disorders	10047438	Influenza viral infections	10022005	Influenza
165244261	19	3	16524426	10002034	Blood and lymphatic system disorders	10005329	Anaemias nonhaemolytic and marrow depression	10002086	Anaemias NEC	10002067	Anaemia
165244261	19	3	16524426	10017815	Gastrointestinal disorders	10017947	Gastrointestinal ulceration and perforation	10018027	Gastric ulcers and perforation	10017847	Gastric perforation
165244261	19	3	16524426	10017826	Gastrointestinal disorders	10017947	Gastrointestinal ulceration and perforation	10018027	Gastric ulcers and perforation	10017847	Gastric ulcer haemorrhage
165244261	19	3	16524426	10034674	Infections and infestations	10021881	Infections - pathogen unspecified	10021879	Abdominal and gastrointestinal infections	10017967	Peritonitis
165244261	19	3	16524426	10051398	Neoplasms benign, malignant and unspecified (incl cysts and polyps)	10029104	Miscellaneous and site unspecified neoplasms malignant and unspecified	10027655	Neoplasms malignant site unspecified NEC	10029105	Malignant neoplasm progression
165244764	19	3	16524476	10042128	Gastrointestinal disorders	10017947	Oral soft tissue conditions	10031013	Stomatitis and ulceration	10042129	Stomatitis
165244764	19	3	16524476	10044755	Infections and infestations	10021881	Mycobacterial infectious disorders	10028440	Tuberculous infections	10044756	Tuberculosis
165260272	19	3	16526027	10025327	Blood and lymphatic system disorders	10005329	White blood cell disorders	10047954	Leukopenias NEC	10024385	Lymphopenia
165260272	19	3	16526027	10029366	Investigations	10022891	Haematology investigations (incl blood groups)	10018851	White blood cell analyses	10047938	Neutrophil count decreased
165260272	19	3	16526027	10035664	Infections and infestations	10021881	Infections - pathogen unspecified	10021879	Lower respiratory tract and lung infections	10025101	Pneumonia
165260272	19	3	16526027	10042128	Gastrointestinal disorders	10017947	Oral soft tissue conditions	10031013	Stomatitis and ulceration	10042129	Stomatitis
165260272	19	3	16526027	10047942	Investigations	10022891	Haematology investigations (incl blood groups)	10018851	White blood cell analyses	10047938	White blood cell count decreased
165260272	19	3	16526027	10051398	Neoplasms benign, malignant and unspecified (incl cysts and polyps)	10029104	Miscellaneous and site unspecified neoplasms malignant and unspecified	10027655	Neoplasms malignant site unspecified NEC	10029105	Malignant neoplasm progression
165260343	19	3	16526034	10042128	Gastrointestinal disorders	10017947	Oral soft tissue conditions	10031013	Stomatitis and ulceration	10042129	Stomatitis
165260343	19	3	16526034	10065553	Blood and lymphatic system disorders	10005329	Anaemias nonhaemolytic and marrow depression	10002086	Marrow depression and hypoplastic anaemias	10026847	Bone marrow failure
165260343	19	3	16526034	10071441	Neoplasms benign, malignant and unspecified (incl cysts and polyps)	10029104	Lymphomas non-Hodgkin's B-cell	10025320	B-cell lymphomas NEC	10003900	Epstein-Barr virus associated lymphoma
166862632	19	3	16686263	10002034	Blood and lymphatic system disorders	10005329	Anaemias nonhaemolytic and marrow depression	10002086	Anaemias NEC	10002067	Anaemia
166862632	19	3	16686263	10017693	Investigations	10022891	Hepatobiliary investigations	10019809	Hepatobiliary function diagnostic procedures	10087057	Gamma-glutamyltransferase increased
166862632	19	3	16686263	10025327	Blood and lymphatic system disorders	10005329	White blood cell disorders	10047954	Leukopenias NEC	10024385	Lymphopenia
166862632	19	3	16686263	10035528	Investigations	10022891	Haematology investigations (incl blood groups)	10018851	Platelet analyses	10035523	Platelet count decreased
166862632	19	3	16686263	10035598	Respiratory, thoracic and mediastinal disorders	10038738	Pleural disorders	10035597	Pneumothorax and pleural effusions NEC	10035761	Pleural effusion
166862632	19	3	16686263	10067621	Gastrointestinal disorders	10017947	Oral soft tissue conditions	10031013	Oral soft tissue disorders NEC	10031015	Oral disorder
166862632	19	3	16686263	10082200	General disorders and administration site conditions	10018065	Therapeutic and nontherapeutic effects (excl toxicity)	10062915	Therapeutic and nontherapeutic responses	10043409	Therapeutic product effect incomplete
167147293	20	1	16714729	10019974	Infections and infestations	10021881	Viral infectious disorders	10047438	Herpes viral infections	10019972	Herpes zoster
167147293	20	1	16714729	10025327	Blood and lymphatic system disorders	10005329	White blood cell disorders	10047954	Leukopenias NEC	10024385	Lymphopenia
167147293	20	1	16714729	10051398	Neoplasms benign, malignant and unspecified (incl cysts and polyps)	10029104	Miscellaneous and site unspecified neoplasms malignant and unspecified	10027655	Neoplasms malignant site unspecified NEC	10029105	Malignant neoplasm progression
167147293	20	1	16714729	10067103	Eye disorders	10015919	Eye disorders NEC	10015917	Ocular disorders NEC	10030032	Ocular surface disease
167194401	19	3	16719440	10042128	Gastrointestinal disorders	10017947	Oral soft tissue conditions	10031013	Stomatitis and ulceration	10042129	Stomatitis
167194401	19	3	16719440	10047942	Investigations	10022891	Haematology investigations (incl blood groups)	10018851	White blood cell analyses	10047938	White blood cell count decreased
167588173	19	4	16758817	10013082	General disorders and administration site conditions	10018065	General system disorders NEC	10018073	Pain and discomfort NEC	10033372	Discomfort
167588173	19	4	16758817	10044755	Infections and infestations	10021881	Mycobacterial infectious disorders	10028440	Tuberculous infections	10044756	Tuberculosis
167747491	19	3	16774749	10010264	General disorders and administration site conditions	10018065	General system disorders NEC	10018073	General signs and symptoms NEC	10018072	Condition aggravated
167747491	19	3	16774749	10021143	Respiratory, thoracic and mediastinal disorders	10038738	Respiratory disorders NEC	10038716	Conditions associated with abnormal gas exchange	10010268	Hypoxia
167747491	19	3	16774749	10051398	Neoplasms benign, malignant and unspecified (incl cysts and polyps)	10029104	Miscellaneous and site unspecified neoplasms malignant and unspecified	10027655	Neoplasms malignant site unspecified NEC	10029105	Malignant neoplasm progression
167747491	19	3	16774749	10052243	Neoplasms benign, malignant and unspecified (incl cysts and polyps)	10029104	Neoplasm related morbidities	10068775	Oncologic complications and emergencies	10030315	Tumour associated fever
167747491	19	3	16774749	10061428	Metabolism and nutrition disorders	10027433	Appetite and general nutritional disorders	10003018	Appetite disorders	10003022	Decreased appetite
167750802	19	4	16775080	10034620	Nervous system disorders	10029205	Peripheral neuropathies	10034606	Peripheral neuropathies NEC	10034607	Peripheral sensory neuropathy
167750802	19	4	16775080	10037660	General disorders and administration site conditions	10018065	Body temperature conditions	10005908	Febrile disorders	10016286	Pyrexia
167750802	19	4	16775080	10051398	Neoplasms benign, malignant and unspecified (incl cysts and polyps)	10029104	Miscellaneous and site unspecified neoplasms malignant and unspecified	10027655	Neoplasms malignant site unspecified NEC	10029105	Malignant neoplasm progression
168150903	24	4	16815090	10025197	Blood and lymphatic system disorders	10005329	Spleen, lymphatic and reticuloendothelial system disorders	10041641	Lymphatic system disorders NEC	10025198	Lymphadenopathy
168319073	19	4	16831907	10000060	Gastrointestinal disorders	10017947	Gastrointestinal signs and symptoms	10018012	Flatulence, bloating and distension	10016770	Abdominal distension
168319073	19	4	16831907	10000081	Gastrointestinal disorders	10017947	Gastrointestinal signs and symptoms	10018012	Gastrointestinal and abdominal pains (excl oral and throat)	10017926	Abdominal pain
168319073	19	4	16831907	10008417	Gastrointestinal disorders	10017947	Oral soft tissue conditions	10031013	Oral soft tissue disorders NEC	10031015	Cheilitis
168319073	19	4	16831907	10011831	Infections and infestations	10021881	Viral infectious disorders	10047438	Cytomegaloviral infections	10011827	Cytomegalovirus infection
168319073	19	4	16831907	10020937	Nervous system disorders	10029205	Neurological disorders NEC	10029305	Paraesthesias and dysaesthesias	10033788	Hypoaesthesia
168319073	19	4	16831907	10022437	Psychiatric disorders	10037175	Sleep disorders and disturbances	10040991	Disturbances in initiating and maintaining sleep	10013510	Insomnia
168319073	19	4	16831907	10023848	Respiratory, thoracic and mediastinal disorders	10038738	Respiratory tract signs and symptoms	10079101	Upper respiratory tract signs and symptoms	10046313	Laryngeal pain
168319073	19	4	16831907	10025327	Blood and lymphatic system disorders	10005329	White blood cell disorders	10047954	Leukopenias NEC	10024385	Lymphopenia
168319073	19	4	16831907	10025482	General disorders and administration site conditions	10018065	General system disorders NEC	10018073	Asthenic conditions	10003550	Malaise
168319073	19	4	16831907	10028810	Infections and infestations	10021881	Infections - pathogen unspecified	10021879	Upper respiratory tract infections	10046309	Nasopharyngitis
168319073	19	4	16831907	10029366	Investigations	10022891	Haematology investigations (incl blood groups)	10018851	White blood cell analyses	10047938	Neutrophil count decreased
168319073	19	4	16831907	10035528	Investigations	10022891	Haematology investigations (incl blood groups)	10018851	Platelet analyses	10035523	Platelet count decreased
168319073	19	4	16831907	10037660	General disorders and administration site conditions	10018065	Body temperature conditions	10005908	Febrile disorders	10016286	Pyrexia
168319073	19	4	16831907	10037844	Skin and subcutaneous tissue disorders	10040785	Epidermal and dermal conditions	10014982	Rashes, eruptions and exanthems NEC	10052566	Rash
168319073	19	4	16831907	10040047	Infections and infestations	10021881	Infections - pathogen unspecified	10021879	Sepsis, bacteraemia, viraemia and fungaemia NEC	10040054	Sepsis
168319073	19	4	16831907	10042128	Gastrointestinal disorders	10017947	Oral soft tissue conditions	10031013	Stomatitis and ulceration	10042129	Stomatitis
168319073	19	4	16831907	10046555	Renal and urinary disorders	10038359	Urinary tract signs and symptoms	10046590	Bladder and urethral symptoms	10004995	Urinary retention
168319073	19	4	16831907	10051398	Neoplasms benign, malignant and unspecified (incl cysts and polyps)	10029104	Miscellaneous and site unspecified neoplasms malignant and unspecified	10027655	Neoplasms malignant site unspecified NEC	10029105	Malignant neoplasm progression
168319073	19	4	16831907	10062047	Investigations	10022891	Haematology investigations (incl blood groups)	10018851	White blood cell analyses	10047938	Lymphocyte morphology abnormal
168319073	19	4	16831907	10062194	Neoplasms benign, malignant and unspecified (incl cysts and polyps)	10029104	Metastases	10027476	Metastases to unknown and unspecified sites	10027471	Metastasis
168718141	19	4	16871814	10017955	Gastrointestinal disorders	10017947	Gastrointestinal haemorrhages NEC	10017959	Non-site specific gastrointestinal haemorrhages	10017958	Gastrointestinal haemorrhage
168726315	25	1	16872631	10029366	Investigations	10022891	Haematology investigations (incl blood groups)	10018851	White blood cell analyses	10047938	Neutrophil count decreased
168726315	25	1	16872631	10051398	Neoplasms benign, malignant and unspecified (incl cysts and polyps)	10029104	Miscellaneous and site unspecified neoplasms malignant and unspecified	10027655	Neoplasms malignant site unspecified NEC	10029105	Malignant neoplasm progression
168726633	22	3	16872663	10059282	Neoplasms benign, malignant and unspecified (incl cysts and polyps)	10029104	Metastases	10027476	Metastases to specified sites	10027467	Metastases to central nervous system
169278612	20	1	16927861	10042128	Gastrointestinal disorders	10017947	Oral soft tissue conditions	10031013	Stomatitis and ulceration	10042129	Stomatitis
169371293	19	4	16937129	10001551	Investigations	10022891	Hepatobiliary investigations	10019809	Hepatobiliary function diagnostic procedures	10087057	Alanine aminotransferase increased
169371293	19	4	16937129	10003210	Vascular disorders	10047065	Arteriosclerosis, stenosis, vascular insufficiency and necrosis	10003216	Non-site specific necrosis and vascular insufficiency NEC	10029558	Arteriosclerosis
169371293	19	4	16937129	10003481	Investigations	10022891	Hepatobiliary investigations	10019809	Hepatobiliary function diagnostic procedures	10087057	Aspartate aminotransferase increased
169371293	19	4	16937129	10013709	General disorders and administration site conditions	10018065	Therapeutic and nontherapeutic effects (excl toxicity)	10062915	Therapeutic and nontherapeutic responses	10043409	Drug ineffective
169371293	19	4	16937129	10014184	Skin and subcutaneous tissue disorders	10040785	Epidermal and dermal conditions	10014982	Dermatitis and eczema	10012435	Eczema
169371293	19	4	16937129	10015090	Respiratory, thoracic and mediastinal disorders	10038738	Upper respiratory tract disorders (excl infections)	10046304	Nasal disorders NEC	10028731	Epistaxis
169371293	19	4	16937129	10016256	General disorders and administration site conditions	10018065	General system disorders NEC	10018073	Asthenic conditions	10003550	Fatigue
169371293	19	4	16937129	10017693	Investigations	10022891	Hepatobiliary investigations	10019809	Hepatobiliary function diagnostic procedures	10087057	Gamma-glutamyltransferase increased
169371293	19	4	16937129	10019211	Nervous system disorders	10029205	Headaches	10019231	Headaches NEC	10019233	Headache
169371293	19	4	16937129	10021639	Renal and urinary disorders	10038359	Urinary tract signs and symptoms	10046590	Bladder and urethral symptoms	10004995	Incontinence
169371293	19	4	16937129	10025256	Investigations	10022891	Haematology investigations (incl blood groups)	10018851	White blood cell analyses	10047938	Lymphocyte count decreased
169371293	19	4	16937129	10028813	Gastrointestinal disorders	10017947	Gastrointestinal signs and symptoms	10018012	Nausea and vomiting symptoms	10028817	Nausea
169371293	19	4	16937129	10037844	Skin and subcutaneous tissue disorders	10040785	Epidermal and dermal conditions	10014982	Rashes, eruptions and exanthems NEC	10052566	Rash
169371293	19	4	16937129	10047700	Gastrointestinal disorders	10017947	Gastrointestinal signs and symptoms	10018012	Nausea and vomiting symptoms	10028817	Vomiting
169371293	19	4	16937129	10051398	Neoplasms benign, malignant and unspecified (incl cysts and polyps)	10029104	Miscellaneous and site unspecified neoplasms malignant and unspecified	10027655	Neoplasms malignant site unspecified NEC	10029105	Malignant neoplasm progression
169725811	19	4	16972581	10033799	Nervous system disorders	10029205	Movement disorders (incl parkinsonism)	10028037	Paralysis and paresis (excl cranial nerve)	10033800	Paralysis
169725811	19	4	16972581	10040844	Skin and subcutaneous tissue disorders	10040785	Epidermal and dermal conditions	10014982	Exfoliative conditions	10015664	Skin exfoliation
169725861	19	4	16972586	10012441	Skin and subcutaneous tissue disorders	10040785	Epidermal and dermal conditions	10014982	Bullous conditions	10006555	Dermatitis bullous
169725861	19	4	16972586	10020751	Immune system disorders	10021428	Allergic conditions	10001708	Allergic conditions NEC	10027654	Hypersensitivity
169725861	19	4	16972586	10037855	Skin and subcutaneous tissue disorders	10040785	Epidermal and dermal conditions	10014982	Rashes, eruptions and exanthems NEC	10052566	Rash erythematous
169919725	20	1	16991972	10029354	Blood and lymphatic system disorders	10005329	White blood cell disorders	10047954	Neutropenias	10029355	Neutropenia
169919725	20	1	16991972	10033661	Blood and lymphatic system disorders	10005329	Anaemias nonhaemolytic and marrow depression	10002086	Marrow depression and hypoplastic anaemias	10026847	Pancytopenia
169919725	20	1	16991972	10035664	Infections and infestations	10021881	Infections - pathogen unspecified	10021879	Lower respiratory tract and lung infections	10025101	Pneumonia
169919725	20	1	16991972	10037660	General disorders and administration site conditions	10018065	Body temperature conditions	10005908	Febrile disorders	10016286	Pyrexia
169919725	20	1	16991972	10060933	General disorders and administration site conditions	10018065	Therapeutic and nontherapeutic effects (excl toxicity)	10062915	Therapeutic and nontherapeutic responses	10043409	Adverse event
170561011	19	4	17056101	10051398	Neoplasms benign, malignant and unspecified (incl cysts and polyps)	10029104	Miscellaneous and site unspecified neoplasms malignant and unspecified	10027655	Neoplasms malignant site unspecified NEC	10029105	Malignant neoplasm progression
170740571	19	4	17074057	10010264	General disorders and administration site conditions	10018065	General system disorders NEC	10018073	General signs and symptoms NEC	10018072	Condition aggravated
170740571	19	4	17074057	10042128	Gastrointestinal disorders	10017947	Oral soft tissue conditions	10031013	Stomatitis and ulceration	10042129	Stomatitis
170740571	19	4	17074057	10063743	Metabolism and nutrition disorders	10027433	Appetite and general nutritional disorders	10003018	Appetite disorders	10003022	Hypophagia
170744441	19	4	17074444	10037844	Skin and subcutaneous tissue disorders	10040785	Epidermal and dermal conditions	10014982	Rashes, eruptions and exanthems NEC	10052566	Rash
170744441	19	4	17074444	10053762	Injury, poisoning and procedural complications	10022117	Off label uses and intentional product misuses/use issues	10079156	Off label uses	10076291	Off label use
170745111	19	4	17074511	10028116	General disorders and administration site conditions	10018065	General system disorders NEC	10018073	Mucosal findings abnormal	10028114	Mucosal inflammation
1707867810	20	4	17078678	10001760	Skin and subcutaneous tissue disorders	10040785	Skin appendage conditions	10040798	Alopecias	10001769	Alopecia
1707867810	20	4	17078678	10015090	Respiratory, thoracic and mediastinal disorders	10038738	Upper respiratory tract disorders (excl infections)	10046304	Nasal disorders NEC	10028731	Epistaxis
1707867810	20	4	17078678	10016936	Infections and infestations	10021881	Bacterial infectious disorders	10004018	Bacterial infections NEC	10004047	Folliculitis
1707867810	20	4	17078678	10028116	General disorders and administration site conditions	10018065	General system disorders NEC	10018073	Mucosal findings abnormal	10028114	Mucosal inflammation
1707867810	20	4	17078678	10037087	Skin and subcutaneous tissue disorders	10040785	Epidermal and dermal conditions	10014982	Pruritus NEC	10049293	Pruritus
1707867810	20	4	17078678	10039083	Infections and infestations	10021881	Infections - pathogen unspecified	10021879	Upper respiratory tract infections	10046309	Rhinitis
1707867810	20	4	17078678	10061818	General disorders and administration site conditions	10018065	General system disorders NEC	10018073	General signs and symptoms NEC	10018072	Disease progression
1707867810	20	4	17078678	10082185	Respiratory, thoracic and mediastinal disorders	10038738	Upper respiratory tract disorders (excl infections)	10046304	Nasal disorders NEC	10028731	Nasal mucosal blistering
170961472	19	4	17096147	10011906	General disorders and administration site conditions	10018065	Fatal outcomes	10053172	Death and sudden death	10011907	Death
170961472	19	4	17096147	10028116	General disorders and administration site conditions	10018065	General system disorders NEC	10018073	Mucosal findings abnormal	10028114	Mucosal inflammation
170961472	19	4	17096147	10054112	Surgical and medical procedures	10042613	Therapeutic procedures and supportive care NEC	10043413	Therapeutic procedures NEC	10027700	Hospitalisation
170966962	19	4	17096696	10002948	Nervous system disorders	10029205	Neurological disorders NEC	10029305	Cortical dysfunction NEC	10011168	Aphasia
170966962	19	4	17096696	10033661	Blood and lymphatic system disorders	10005329	Anaemias nonhaemolytic and marrow depression	10002086	Marrow depression and hypoplastic anaemias	10026847	Pancytopenia
170966962	19	4	17096696	10037660	General disorders and administration site conditions	10018065	Body temperature conditions	10005908	Febrile disorders	10016286	Pyrexia
171377134	20	2	17137713	10000059	Gastrointestinal disorders	10017947	Gastrointestinal signs and symptoms	10018012	Gastrointestinal signs and symptoms NEC	10027678	Abdominal discomfort
171377134	20	2	17137713	10007515	Cardiac disorders	10007541	Cardiac arrhythmias	10007521	Ventricular arrhythmias and cardiac arrest	10047283	Cardiac arrest
171377134	20	2	17137713	10016173	Injury, poisoning and procedural complications	10022117	Injuries NEC	10022114	Non-site specific injuries NEC	10029511	Fall
171377134	20	2	17137713	10019196	Injury, poisoning and procedural complications	10022117	Injuries NEC	10022114	Site specific injuries NEC	10040759	Head injury
171377134	20	2	17137713	10037660	General disorders and administration site conditions	10018065	Body temperature conditions	10005908	Febrile disorders	10016286	Pyrexia
171377134	20	2	17137713	10038678	Respiratory, thoracic and mediastinal disorders	10038738	Respiratory disorders NEC	10038716	Breathing abnormalities	10006334	Respiratory depression
171377134	20	2	17137713	10040844	Skin and subcutaneous tissue disorders	10040785	Epidermal and dermal conditions	10014982	Exfoliative conditions	10015664	Skin exfoliation
171377134	20	2	17137713	10053762	Injury, poisoning and procedural complications	10022117	Off label uses and intentional product misuses/use issues	10079156	Off label uses	10076291	Off label use
171377134	20	2	17137713	10064482	Gastrointestinal disorders	10017947	Oral soft tissue conditions	10031013	Oral soft tissue signs and symptoms	10031021	Lip exfoliation
171397621	19	4	17139762	10003997	Infections and infestations	10021881	Infections - pathogen unspecified	10021879	Sepsis, bacteraemia, viraemia and fungaemia NEC	10040054	Bacteraemia
171397621	19	4	17139762	10013687	Skin and subcutaneous tissue disorders	10040785	Epidermal and dermal conditions	10014982	Dermatitis ascribed to specific agent	10012437	Drug eruption
171397621	19	4	17139762	10029366	Investigations	10022891	Haematology investigations (incl blood groups)	10018851	White blood cell analyses	10047938	Neutrophil count decreased
171397621	19	4	17139762	10042128	Gastrointestinal disorders	10017947	Oral soft tissue conditions	10031013	Stomatitis and ulceration	10042129	Stomatitis
171686471	19	4	17168647	10042128	Gastrointestinal disorders	10017947	Oral soft tissue conditions	10031013	Stomatitis and ulceration	10042129	Stomatitis
171686471	19	4	17168647	10051398	Neoplasms benign, malignant and unspecified (incl cysts and polyps)	10029104	Miscellaneous and site unspecified neoplasms malignant and unspecified	10027655	Neoplasms malignant site unspecified NEC	10029105	Malignant neoplasm progression
171786651	19	4	17178665	10001551	Investigations	10022891	Hepatobiliary investigations	10019809	Hepatobiliary function diagnostic procedures	10087057	Alanine aminotransferase increased
171786651	19	4	17178665	10003481	Investigations	10022891	Hepatobiliary investigations	10019809	Hepatobiliary function diagnostic procedures	10087057	Aspartate aminotransferase increased
171786651	19	4	17178665	10006825	Investigations	10022891	Protein and chemistry analyses NEC	10037000	Protein analyses NEC	10036998	C-reactive protein increased
171786651	19	4	17178665	10012735	Gastrointestinal disorders	10017947	Gastrointestinal motility and defaecation conditions	10017977	Diarrhoea (excl infective)	10012736	Diarrhoea
171786651	19	4	17178665	10025327	Blood and lymphatic system disorders	10005329	White blood cell disorders	10047954	Leukopenias NEC	10024385	Lymphopenia
171786651	19	4	17178665	10029354	Blood and lymphatic system disorders	10005329	White blood cell disorders	10047954	Neutropenias	10029355	Neutropenia
171786651	19	4	17178665	10051398	Neoplasms benign, malignant and unspecified (incl cysts and polyps)	10029104	Miscellaneous and site unspecified neoplasms malignant and unspecified	10027655	Neoplasms malignant site unspecified NEC	10029105	Malignant neoplasm progression
171786651	19	4	17178665	10074779	Gastrointestinal disorders	10017947	Oral soft tissue conditions	10031013	Oral soft tissue haemorrhages	10031016	Oral mucosa haematoma
172005333	20	1	17200533	10002034	Blood and lymphatic system disorders	10005329	Anaemias nonhaemolytic and marrow depression	10002086	Anaemias NEC	10002067	Anaemia
172005333	20	1	17200533	10005483	Investigations	10022891	Renal and urinary tract investigations and urinalyses	10038362	Renal function analyses	10038454	Blood creatinine increased
172005333	20	1	17200533	10005630	Investigations	10022891	Enzyme investigations NEC	10014938	Tissue enzyme analyses NEC	10043891	Blood lactate dehydrogenase increased
172005333	20	1	17200533	10005724	Investigations	10022891	Water, electrolyte and mineral investigations	10047843	Mineral and electrolyte analyses	10027637	Blood potassium decreased
172005333	20	1	17200533	10005750	Investigations	10022891	Cardiac and vascular investigations (excl enzyme tests)	10007512	Vascular tests NEC (incl blood pressure)	10047110	Blood pressure increased
172005333	20	1	17200533	10005803	Investigations	10022891	Water, electrolyte and mineral investigations	10047843	Mineral and electrolyte analyses	10027637	Blood sodium increased
172005333	20	1	17200533	10005851	Investigations	10022891	Renal and urinary tract investigations and urinalyses	10038362	Renal function analyses	10038454	Blood urea increased
172005333	20	1	17200533	10005861	Investigations	10022891	Metabolic, nutritional and blood gas investigations	10027432	Metabolism tests NEC	10027434	Blood uric acid increased
172005333	20	1	17200533	10006825	Investigations	10022891	Protein and chemistry analyses NEC	10037000	Protein analyses NEC	10036998	C-reactive protein increased
172005333	20	1	17200533	10012218	Psychiatric disorders	10037175	Deliria (incl confusion)	10012221	Deliria	10012219	Delirium
172005333	20	1	17200533	10012735	Gastrointestinal disorders	10017947	Gastrointestinal motility and defaecation conditions	10017977	Diarrhoea (excl infective)	10012736	Diarrhoea
172005333	20	1	17200533	10013968	Respiratory, thoracic and mediastinal disorders	10038738	Respiratory disorders NEC	10038716	Breathing abnormalities	10006334	Dyspnoea
172005333	20	1	17200533	10016173	Injury, poisoning and procedural complications	10022117	Injuries NEC	10022114	Non-site specific injuries NEC	10029511	Fall
172005333	20	1	17200533	10018964	Respiratory, thoracic and mediastinal disorders	10038738	Respiratory disorders NEC	10038716	Coughing and associated symptoms	10011233	Haemoptysis
172005333	20	1	17200533	10022437	Psychiatric disorders	10037175	Sleep disorders and disturbances	10040991	Disturbances in initiating and maintaining sleep	10013510	Insomnia
172005333	20	1	17200533	10025256	Investigations	10022891	Haematology investigations (incl blood groups)	10018851	White blood cell analyses	10047938	Lymphocyte count decreased
172005333	20	1	17200533	10028813	Gastrointestinal disorders	10017947	Gastrointestinal signs and symptoms	10018012	Nausea and vomiting symptoms	10028817	Nausea
172005333	20	1	17200533	10030124	General disorders and administration site conditions	10018065	General system disorders NEC	10018073	Oedema NEC	10030113	Oedema peripheral
172005333	20	1	17200533	10035528	Investigations	10022891	Haematology investigations (incl blood groups)	10018851	Platelet analyses	10035523	Platelet count decreased
172005333	20	1	17200533	10037660	General disorders and administration site conditions	10018065	Body temperature conditions	10005908	Febrile disorders	10016286	Pyrexia
172005333	20	1	17200533	10038678	Respiratory, thoracic and mediastinal disorders	10038738	Respiratory disorders NEC	10038716	Breathing abnormalities	10006334	Respiratory depression
172005333	20	1	17200533	10042128	Gastrointestinal disorders	10017947	Oral soft tissue conditions	10031013	Stomatitis and ulceration	10042129	Stomatitis
172005333	20	1	17200533	10045171	Neoplasms benign, malignant and unspecified (incl cysts and polyps)	10029104	Neoplasm related morbidities	10068775	Oncologic complications and emergencies	10030315	Tumour pain
172005333	20	1	17200533	10047895	Investigations	10022891	Physical examination and organ system status topics	10071940	Physical examination procedures and organ system status	10071941	Weight decreased
172005333	20	1	17200533	10047942	Investigations	10022891	Haematology investigations (incl blood groups)	10018851	White blood cell analyses	10047938	White blood cell count decreased
172005333	20	1	17200533	10050584	Injury, poisoning and procedural complications	10022117	Injuries NEC	10022114	Skin injuries NEC	10027699	Contusion
172005333	20	1	17200533	10051398	Neoplasms benign, malignant and unspecified (incl cysts and polyps)	10029104	Miscellaneous and site unspecified neoplasms malignant and unspecified	10027655	Neoplasms malignant site unspecified NEC	10029105	Malignant neoplasm progression
172005333	20	1	17200533	10059570	Investigations	10022891	Enzyme investigations NEC	10014938	Tissue enzyme analyses NEC	10043891	Blood alkaline phosphatase increased
172005333	20	1	17200533	10061428	Metabolism and nutrition disorders	10027433	Appetite and general nutritional disorders	10003018	Appetite disorders	10003022	Decreased appetite
172005333	20	1	17200533	10067272	Gastrointestinal disorders	10017947	Gastrointestinal ulceration and perforation	10018027	Anal and rectal ulcers and perforation	10002119	Anal erosion
172005755	21	4	17200575	10006825	Investigations	10022891	Protein and chemistry analyses NEC	10037000	Protein analyses NEC	10036998	C-reactive protein increased
172005755	21	4	17200575	10011793	Renal and urinary disorders	10038359	Bladder and bladder neck disorders (excl calculi)	10004994	Bladder infections and inflammations	10005049	Cystitis haemorrhagic
172005755	21	4	17200575	10016288	Blood and lymphatic system disorders	10005329	White blood cell disorders	10047954	Neutropenias	10029355	Febrile neutropenia
172005755	21	4	17200575	10020646	Metabolism and nutrition disorders	10027433	Electrolyte and fluid balance conditions	10014412	Potassium imbalance	10036451	Hyperkalaemia
172005755	21	4	17200575	10021015	Metabolism and nutrition disorders	10027433	Electrolyte and fluid balance conditions	10014412	Potassium imbalance	10036451	Hypokalaemia
172005755	21	4	17200575	10029366	Investigations	10022891	Haematology investigations (incl blood groups)	10018851	White blood cell analyses	10047938	Neutrophil count decreased
172005755	21	4	17200575	10035528	Investigations	10022891	Haematology investigations (incl blood groups)	10018851	Platelet analyses	10035523	Platelet count decreased
172005755	21	4	17200575	10037844	Skin and subcutaneous tissue disorders	10040785	Epidermal and dermal conditions	10014982	Rashes, eruptions and exanthems NEC	10052566	Rash
172005755	21	4	17200575	10042128	Gastrointestinal disorders	10017947	Oral soft tissue conditions	10031013	Stomatitis and ulceration	10042129	Stomatitis
172005755	21	4	17200575	10044008	Infections and infestations	10021881	Infections - pathogen unspecified	10021879	Upper respiratory tract infections	10046309	Tonsillitis
172005755	21	4	17200575	10047943	Investigations	10022891	Haematology investigations (incl blood groups)	10018851	White blood cell analyses	10047938	White blood cell count increased
172005755	21	4	17200575	10048843	Infections and infestations	10021881	Viral infectious disorders	10047438	Cytomegaloviral infections	10011827	Cytomegalovirus chorioretinitis
172233783	21	2	17223378	10002034	Blood and lymphatic system disorders	10005329	Anaemias nonhaemolytic and marrow depression	10002086	Anaemias NEC	10002067	Anaemia
172233783	21	2	17223378	10010774	Gastrointestinal disorders	10017947	Gastrointestinal motility and defaecation conditions	10017977	Gastrointestinal atonic and hypomotility disorders NEC	10017933	Constipation
172233783	21	2	17223378	10035528	Investigations	10022891	Haematology investigations (incl blood groups)	10018851	Platelet analyses	10035523	Platelet count decreased
172233783	21	2	17223378	10042128	Gastrointestinal disorders	10017947	Oral soft tissue conditions	10031013	Stomatitis and ulceration	10042129	Stomatitis
172233783	21	2	17223378	10043414	General disorders and administration site conditions	10018065	Therapeutic and nontherapeutic effects (excl toxicity)	10062915	Therapeutic and nontherapeutic responses	10043409	Therapeutic response decreased
172878191	20	1	17287819	10002034	Blood and lymphatic system disorders	10005329	Anaemias nonhaemolytic and marrow depression	10002086	Anaemias NEC	10002067	Anaemia
172878191	20	1	17287819	10006473	Infections and infestations	10021881	Fungal infectious disorders	10017528	Aspergillus infections	10003486	Bronchopulmonary aspergillosis
172878191	20	1	17287819	10035528	Investigations	10022891	Haematology investigations (incl blood groups)	10018851	Platelet analyses	10035523	Platelet count decreased
172878191	20	1	17287819	10036772	Gastrointestinal disorders	10017947	Anal and rectal conditions NEC	10002112	Anal and rectal pains	10002115	Proctalgia
172878191	20	1	17287819	10037660	General disorders and administration site conditions	10018065	Body temperature conditions	10005908	Febrile disorders	10016286	Pyrexia
173239412	20	1	17323941	10012456	Skin and subcutaneous tissue disorders	10040785	Epidermal and dermal conditions	10014982	Exfoliative conditions	10015664	Dermatitis exfoliative generalised
173239412	20	1	17323941	10015218	Skin and subcutaneous tissue disorders	10040785	Epidermal and dermal conditions	10014982	Bullous conditions	10006555	Erythema multiforme
173239412	20	1	17323941	10029366	Investigations	10022891	Haematology investigations (incl blood groups)	10018851	White blood cell analyses	10047938	Neutrophil count decreased
173239412	20	1	17323941	10035528	Investigations	10022891	Haematology investigations (incl blood groups)	10018851	Platelet analyses	10035523	Platelet count decreased
173239412	20	1	17323941	10040831	Skin and subcutaneous tissue disorders	10040785	Epidermal and dermal conditions	10014982	Dermal and epidermal conditions NEC	10012424	Skin disorder
173239412	20	1	17323941	10042128	Gastrointestinal disorders	10017947	Oral soft tissue conditions	10031013	Stomatitis and ulceration	10042129	Stomatitis
173239412	20	1	17323941	10043414	General disorders and administration site conditions	10018065	Therapeutic and nontherapeutic effects (excl toxicity)	10062915	Therapeutic and nontherapeutic responses	10043409	Therapeutic response decreased
173239412	20	1	17323941	10051398	Neoplasms benign, malignant and unspecified (incl cysts and polyps)	10029104	Miscellaneous and site unspecified neoplasms malignant and unspecified	10027655	Neoplasms malignant site unspecified NEC	10029105	Malignant neoplasm progression
173239412	20	1	17323941	10065553	Blood and lymphatic system disorders	10005329	Anaemias nonhaemolytic and marrow depression	10002086	Marrow depression and hypoplastic anaemias	10026847	Bone marrow failure
173323481	20	1	17332348	10037087	Skin and subcutaneous tissue disorders	10040785	Epidermal and dermal conditions	10014982	Pruritus NEC	10049293	Pruritus
173323481	20	1	17332348	10051398	Neoplasms benign, malignant and unspecified (incl cysts and polyps)	10029104	Miscellaneous and site unspecified neoplasms malignant and unspecified	10027655	Neoplasms malignant site unspecified NEC	10029105	Malignant neoplasm progression
1740034914	21	3	17400349	10016173	Injury, poisoning and procedural complications	10022117	Injuries NEC	10022114	Non-site specific injuries NEC	10029511	Fall
1740034914	21	3	17400349	10017944	Gastrointestinal disorders	10017947	Gastrointestinal conditions NEC	10017943	Gastrointestinal disorders NEC	10017948	Gastrointestinal disorder
1740034914	21	3	17400349	10019211	Nervous system disorders	10029205	Headaches	10019231	Headaches NEC	10019233	Headache
1740034914	21	3	17400349	10020028	Gastrointestinal disorders	10017947	Abdominal hernias and other abdominal wall conditions	10000073	Diaphragmatic hernias	10012714	Hiatus hernia
1740034914	21	3	17400349	10020772	Vascular disorders	10047065	Vascular hypertensive disorders	10057166	Vascular hypertensive disorders NEC	10020774	Hypertension
1740034914	21	3	17400349	10025482	General disorders and administration site conditions	10018065	General system disorders NEC	10018073	Asthenic conditions	10003550	Malaise
1740034914	21	3	17400349	10028810	Infections and infestations	10021881	Infections - pathogen unspecified	10021879	Upper respiratory tract infections	10046309	Nasopharyngitis
1740034914	21	3	17400349	10028813	Gastrointestinal disorders	10017947	Gastrointestinal signs and symptoms	10018012	Nausea and vomiting symptoms	10028817	Nausea
1740034914	21	3	17400349	10033371	General disorders and administration site conditions	10018065	General system disorders NEC	10018073	Pain and discomfort NEC	10033372	Pain
1740034914	21	3	17400349	10037087	Skin and subcutaneous tissue disorders	10040785	Epidermal and dermal conditions	10014982	Pruritus NEC	10049293	Pruritus
1740034914	21	3	17400349	10037844	Skin and subcutaneous tissue disorders	10040785	Epidermal and dermal conditions	10014982	Rashes, eruptions and exanthems NEC	10052566	Rash
1740034914	21	3	17400349	10040825	Skin and subcutaneous tissue disorders	10040785	Pigmentation disorders	10035023	Hypopigmentation disorders	10021064	Skin depigmentation
1740034914	21	3	17400349	10040844	Skin and subcutaneous tissue disorders	10040785	Epidermal and dermal conditions	10014982	Exfoliative conditions	10015664	Skin exfoliation
1740034914	21	3	17400349	10040882	Skin and subcutaneous tissue disorders	10040785	Epidermal and dermal conditions	10014982	Dermal and epidermal conditions NEC	10012424	Skin lesion
1740034914	21	3	17400349	10043189	Skin and subcutaneous tissue disorders	10040785	Skin vascular abnormalities	10047043	Telangiectasia and related conditions	10043190	Telangiectasia
1740034914	21	3	17400349	10045375	Injury, poisoning and procedural complications	10022117	Bone and joint injuries	10005942	Limb fractures and dislocations	10075886	Ulna fracture
1740034914	21	3	17400349	10047700	Gastrointestinal disorders	10017947	Gastrointestinal signs and symptoms	10018012	Nausea and vomiting symptoms	10028817	Vomiting
1740034914	21	3	17400349	10047899	Investigations	10022891	Physical examination and organ system status topics	10071940	Physical examination procedures and organ system status	10071941	Weight increased
1740034914	21	3	17400349	10054786	Skin and subcutaneous tissue disorders	10040785	Epidermal and dermal conditions	10014982	Dermal and epidermal conditions NEC	10012424	Skin burning sensation
174126073	20	1	17412607	10000087	Gastrointestinal disorders	10017947	Gastrointestinal signs and symptoms	10018012	Gastrointestinal and abdominal pains (excl oral and throat)	10017926	Abdominal pain upper
174126073	20	1	17412607	10002034	Blood and lymphatic system disorders	10005329	Anaemias nonhaemolytic and marrow depression	10002086	Anaemias NEC	10002067	Anaemia
174126073	20	1	17412607	10005483	Investigations	10022891	Renal and urinary tract investigations and urinalyses	10038362	Renal function analyses	10038454	Blood creatinine increased
174126073	20	1	17412607	10010774	Gastrointestinal disorders	10017947	Gastrointestinal motility and defaecation conditions	10017977	Gastrointestinal atonic and hypomotility disorders NEC	10017933	Constipation
174126073	20	1	17412607	10011831	Infections and infestations	10021881	Viral infectious disorders	10047438	Cytomegaloviral infections	10011827	Cytomegalovirus infection
174126073	20	1	17412607	10013573	Nervous system disorders	10029205	Neurological disorders NEC	10029305	Neurological signs and symptoms NEC	10029306	Dizziness
174126073	20	1	17412607	10019974	Infections and infestations	10021881	Viral infectious disorders	10047438	Herpes viral infections	10019972	Herpes zoster
174126073	20	1	17412607	10021097	Vascular disorders	10047065	Decreased and nonspecific blood pressure disorders and shock	10011954	Vascular hypotensive disorders	10057181	Hypotension
174126073	20	1	17412607	10025256	Investigations	10022891	Haematology investigations (incl blood groups)	10018851	White blood cell analyses	10047938	Lymphocyte count decreased
174126073	20	1	17412607	10029366	Investigations	10022891	Haematology investigations (incl blood groups)	10018851	White blood cell analyses	10047938	Neutrophil count decreased
174126073	20	1	17412607	10035528	Investigations	10022891	Haematology investigations (incl blood groups)	10018851	Platelet analyses	10035523	Platelet count decreased
174126073	20	1	17412607	10047942	Investigations	10022891	Haematology investigations (incl blood groups)	10018851	White blood cell analyses	10047938	White blood cell count decreased
174126073	20	1	17412607	10052243	Neoplasms benign, malignant and unspecified (incl cysts and polyps)	10029104	Neoplasm related morbidities	10068775	Oncologic complications and emergencies	10030315	Tumour associated fever
174182072	20	1	17418207	10025482	General disorders and administration site conditions	10018065	General system disorders NEC	10018073	Asthenic conditions	10003550	Malaise
174182072	20	1	17418207	10047700	Gastrointestinal disorders	10017947	Gastrointestinal signs and symptoms	10018012	Nausea and vomiting symptoms	10028817	Vomiting
174182072	20	1	17418207	10066901	General disorders and administration site conditions	10018065	Therapeutic and nontherapeutic effects (excl toxicity)	10062915	Therapeutic and nontherapeutic responses	10043409	Treatment failure
174931962	20	1	17493196	10002034	Blood and lymphatic system disorders	10005329	Anaemias nonhaemolytic and marrow depression	10002086	Anaemias NEC	10002067	Anaemia
174931962	20	1	17493196	10005630	Investigations	10022891	Enzyme investigations NEC	10014938	Tissue enzyme analyses NEC	10043891	Blood lactate dehydrogenase increased
174931962	20	1	17493196	10006825	Investigations	10022891	Protein and chemistry analyses NEC	10037000	Protein analyses NEC	10036998	C-reactive protein increased
174931962	20	1	17493196	10014950	Blood and lymphatic system disorders	10005329	White blood cell disorders	10047954	Eosinophilic disorders	10052828	Eosinophilia
174931962	20	1	17493196	10025327	Blood and lymphatic system disorders	10005329	White blood cell disorders	10047954	Leukopenias NEC	10024385	Lymphopenia
174931962	20	1	17493196	10029354	Blood and lymphatic system disorders	10005329	White blood cell disorders	10047954	Neutropenias	10029355	Neutropenia
174931962	20	1	17493196	10037844	Skin and subcutaneous tissue disorders	10040785	Epidermal and dermal conditions	10014982	Rashes, eruptions and exanthems NEC	10052566	Rash
174931962	20	1	17493196	10042128	Gastrointestinal disorders	10017947	Oral soft tissue conditions	10031013	Stomatitis and ulceration	10042129	Stomatitis
174931962	20	1	17493196	10043554	Blood and lymphatic system disorders	10005329	Platelet disorders	10035534	Thrombocytopenias	10043555	Thrombocytopenia
174931962	20	1	17493196	10051398	Neoplasms benign, malignant and unspecified (incl cysts and polyps)	10029104	Miscellaneous and site unspecified neoplasms malignant and unspecified	10027655	Neoplasms malignant site unspecified NEC	10029105	Malignant neoplasm progression
174931962	20	1	17493196	10052243	Neoplasms benign, malignant and unspecified (incl cysts and polyps)	10029104	Neoplasm related morbidities	10068775	Oncologic complications and emergencies	10030315	Tumour associated fever
175255732	20	1	17525573	10012218	Psychiatric disorders	10037175	Deliria (incl confusion)	10012221	Deliria	10012219	Delirium
175255732	20	1	17525573	10020646	Metabolism and nutrition disorders	10027433	Electrolyte and fluid balance conditions	10014412	Potassium imbalance	10036451	Hyperkalaemia
175255732	20	1	17525573	10022437	Psychiatric disorders	10037175	Sleep disorders and disturbances	10040991	Disturbances in initiating and maintaining sleep	10013510	Insomnia
175255732	20	1	17525573	10025256	Investigations	10022891	Haematology investigations (incl blood groups)	10018851	White blood cell analyses	10047938	Lymphocyte count decreased
175255732	20	1	17525573	10029366	Investigations	10022891	Haematology investigations (incl blood groups)	10018851	White blood cell analyses	10047938	Neutrophil count decreased
175255732	20	1	17525573	10037660	General disorders and administration site conditions	10018065	Body temperature conditions	10005908	Febrile disorders	10016286	Pyrexia
175255732	20	1	17525573	10047942	Investigations	10022891	Haematology investigations (incl blood groups)	10018851	White blood cell analyses	10047938	White blood cell count decreased
175255732	20	1	17525573	10077692	Investigations	10022891	Hepatobiliary investigations	10019809	Hepatobiliary function diagnostic procedures	10087057	Liver function test increased
175491421	20	1	17549142	10020942	Metabolism and nutrition disorders	10027433	Protein and amino acid metabolism disorders NEC	10037008	Protein metabolism disorders NEC	10037009	Hypoalbuminaemia
175491421	20	1	17549142	10035226	Neoplasms benign, malignant and unspecified (incl cysts and polyps)	10029104	Plasma cell neoplasms	10035227	Plasma cell myelomas	10074470	Plasma cell myeloma
175491421	20	1	17549142	10037032	Renal and urinary disorders	10038359	Urinary tract signs and symptoms	10046590	Urinary abnormalities	10000196	Proteinuria
175491421	20	1	17549142	10051398	Neoplasms benign, malignant and unspecified (incl cysts and polyps)	10029104	Miscellaneous and site unspecified neoplasms malignant and unspecified	10027655	Neoplasms malignant site unspecified NEC	10029105	Malignant neoplasm progression
175491421	20	1	17549142	10066274	Blood and lymphatic system disorders	10005329	Anaemias nonhaemolytic and marrow depression	10002086	Marrow depression and hypoplastic anaemias	10026847	Cytopenia
175583301	20	1	17558330	10028116	General disorders and administration site conditions	10018065	General system disorders NEC	10018073	Mucosal findings abnormal	10028114	Mucosal inflammation
175583301	20	1	17558330	10058678	Infections and infestations	10021881	Fungal infectious disorders	10017528	Fungal infections NEC	10017536	Sinusitis fungal
175583301	20	1	17558330	10061819	General disorders and administration site conditions	10018065	General system disorders NEC	10018073	General signs and symptoms NEC	10018072	Disease recurrence
176741143	20	2	17674114	10018100	Nervous system disorders	10029205	Seizures (incl subtypes)	10039911	Generalised tonic-clonic seizures	10018101	Generalised tonic-clonic seizure
176741143	20	2	17674114	10033799	Nervous system disorders	10029205	Movement disorders (incl parkinsonism)	10028037	Paralysis and paresis (excl cranial nerve)	10033800	Paralysis
176741143	20	2	17674114	10037714	Nervous system disorders	10029205	Movement disorders (incl parkinsonism)	10028037	Paralysis and paresis (excl cranial nerve)	10033800	Quadriplegia
176741143	20	2	17674114	10048727	Nervous system disorders	10029205	Neurological disorders NEC	10029305	Disturbances in consciousness NEC	10013509	Postictal state
176741143	20	2	17674114	10049151	Infections and infestations	10021881	Infections - pathogen unspecified	10021879	Sepsis, bacteraemia, viraemia and fungaemia NEC	10040054	Neutropenic sepsis
176741143	20	2	17674114	10051398	Neoplasms benign, malignant and unspecified (incl cysts and polyps)	10029104	Miscellaneous and site unspecified neoplasms malignant and unspecified	10027655	Neoplasms malignant site unspecified NEC	10029105	Malignant neoplasm progression
176741143	20	2	17674114	10059282	Neoplasms benign, malignant and unspecified (incl cysts and polyps)	10029104	Metastases	10027476	Metastases to specified sites	10027467	Metastases to central nervous system
176741143	20	2	17674114	10061822	General disorders and administration site conditions	10018065	Therapeutic and nontherapeutic effects (excl toxicity)	10062915	Therapeutic and nontherapeutic responses	10043409	Drug intolerance
176741143	20	2	17674114	10066957	Neoplasms benign, malignant and unspecified (incl cysts and polyps)	10029104	Lymphomas non-Hodgkin's T-cell	10025321	Adult T-cell lymphomas/leukaemias	10001414	Hepatosplenic T-cell lymphoma
176741143	20	2	17674114	10076476	Injury, poisoning and procedural complications	10022117	Medication errors and other product use errors and issues	10079145	Medication errors, product use errors and issues NEC	10079146	Product use in unapproved indication
177370302	20	2	17737030	10007554	Cardiac disorders	10007541	Heart failures	10019280	Heart failures NEC	10019281	Cardiac failure
177370302	20	2	17737030	10069339	Renal and urinary disorders	10038359	Renal disorders (excl nephropathies)	10038430	Renal failure and impairment	10038443	Acute kidney injury
177421153	20	3	17742115	10014062	Psychiatric disorders	10037175	Eating disorders and disturbances	10014067	Eating disorders NEC	10014068	Eating disorder
177421153	20	3	17742115	10016288	Blood and lymphatic system disorders	10005329	White blood cell disorders	10047954	Neutropenias	10029355	Febrile neutropenia
177421153	20	3	17742115	10033661	Blood and lymphatic system disorders	10005329	Anaemias nonhaemolytic and marrow depression	10002086	Marrow depression and hypoplastic anaemias	10026847	Pancytopenia
177421153	20	3	17742115	10042128	Gastrointestinal disorders	10017947	Oral soft tissue conditions	10031013	Stomatitis and ulceration	10042129	Stomatitis
177421153	20	3	17742115	10044223	Skin and subcutaneous tissue disorders	10040785	Epidermal and dermal conditions	10014982	Bullous conditions	10006555	Toxic epidermal necrolysis
177421153	20	3	17742115	10048919	General disorders and administration site conditions	10018065	General system disorders NEC	10018073	General signs and symptoms NEC	10018072	Performance status decreased
177421153	20	3	17742115	10073755	Infections and infestations	10021881	Fungal infectious disorders	10017528	Pneumocystis infections	10035660	Pneumocystis jirovecii pneumonia
177635822	20	4	17763582	10030124	General disorders and administration site conditions	10018065	General system disorders NEC	10018073	Oedema NEC	10030113	Oedema peripheral
177635822	20	4	17763582	10040943	Skin and subcutaneous tissue disorders	10040785	Skin and subcutaneous tissue disorders NEC	10040790	Skin and subcutaneous tissue ulcerations	10040796	Skin ulcer
177635822	20	4	17763582	10084268	Infections and infestations	10021881	Viral infectious disorders	10047438	Coronavirus infections	10084510	COVID-19
178332741	20	2	17833274	10002034	Blood and lymphatic system disorders	10005329	Anaemias nonhaemolytic and marrow depression	10002086	Anaemias NEC	10002067	Anaemia
178332741	20	2	17833274	10035528	Investigations	10022891	Haematology investigations (incl blood groups)	10018851	Platelet analyses	10035523	Platelet count decreased
178332741	20	2	17833274	10042128	Gastrointestinal disorders	10017947	Oral soft tissue conditions	10031013	Stomatitis and ulceration	10042129	Stomatitis
178332741	20	2	17833274	10043414	General disorders and administration site conditions	10018065	Therapeutic and nontherapeutic effects (excl toxicity)	10062915	Therapeutic and nontherapeutic responses	10043409	Therapeutic response decreased
178374652	20	3	17837465	10025102	Respiratory, thoracic and mediastinal disorders	10038738	Lower respiratory tract disorders (excl obstruction and infection)	10024967	Parenchymal lung disorders NEC	10033979	Lung infiltration
178391372	20	3	17839137	10001854	Nervous system disorders	10029205	Neurological disorders NEC	10029305	Disturbances in consciousness NEC	10013509	Altered state of consciousness
178391372	20	3	17839137	10025197	Blood and lymphatic system disorders	10005329	Spleen, lymphatic and reticuloendothelial system disorders	10041641	Lymphatic system disorders NEC	10025198	Lymphadenopathy
178391372	20	3	17839137	10029366	Investigations	10022891	Haematology investigations (incl blood groups)	10018851	White blood cell analyses	10047938	Neutrophil count decreased
178391372	20	3	17839137	10035528	Investigations	10022891	Haematology investigations (incl blood groups)	10018851	Platelet analyses	10035523	Platelet count decreased
178391372	20	3	17839137	10038695	Respiratory, thoracic and mediastinal disorders	10038738	Respiratory disorders NEC	10038716	Respiratory failures (excl neonatal)	10052549	Respiratory failure
178391372	20	3	17839137	10042128	Gastrointestinal disorders	10017947	Oral soft tissue conditions	10031013	Stomatitis and ulceration	10042129	Stomatitis
178391372	20	3	17839137	10051398	Neoplasms benign, malignant and unspecified (incl cysts and polyps)	10029104	Miscellaneous and site unspecified neoplasms malignant and unspecified	10027655	Neoplasms malignant site unspecified NEC	10029105	Malignant neoplasm progression
178391372	20	3	17839137	10064390	Neoplasms benign, malignant and unspecified (incl cysts and polyps)	10029104	Miscellaneous and site unspecified neoplasms malignant and unspecified	10027655	Neoplasms malignant site unspecified NEC	10029105	Tumour invasion
178393274	21	1	17839327	10011906	General disorders and administration site conditions	10018065	Fatal outcomes	10053172	Death and sudden death	10011907	Death
178393274	21	1	17839327	10019670	Hepatobiliary disorders	10019805	Hepatic and hepatobiliary disorders	10019654	Hepatic enzymes and function abnormalities	10019661	Hepatic function abnormal
178393274	21	1	17839327	10029366	Investigations	10022891	Haematology investigations (incl blood groups)	10018851	White blood cell analyses	10047938	Neutrophil count decreased
178393274	21	1	17839327	10035528	Investigations	10022891	Haematology investigations (incl blood groups)	10018851	Platelet analyses	10035523	Platelet count decreased
178393274	21	1	17839327	10042128	Gastrointestinal disorders	10017947	Oral soft tissue conditions	10031013	Stomatitis and ulceration	10042129	Stomatitis
178393274	21	1	17839327	10051398	Neoplasms benign, malignant and unspecified (incl cysts and polyps)	10029104	Miscellaneous and site unspecified neoplasms malignant and unspecified	10027655	Neoplasms malignant site unspecified NEC	10029105	Malignant neoplasm progression
178429644	21	1	17842964	10005629	Investigations	10022891	Enzyme investigations NEC	10014938	Tissue enzyme analyses NEC	10043891	Blood lactate dehydrogenase decreased
178429644	21	1	17842964	10029366	Investigations	10022891	Haematology investigations (incl blood groups)	10018851	White blood cell analyses	10047938	Neutrophil count decreased
178429644	21	1	17842964	10042128	Gastrointestinal disorders	10017947	Oral soft tissue conditions	10031013	Stomatitis and ulceration	10042129	Stomatitis
178429644	21	1	17842964	10069339	Renal and urinary disorders	10038359	Renal disorders (excl nephropathies)	10038430	Renal failure and impairment	10038443	Acute kidney injury
179426883	22	4	17942688	10021789	Infections and infestations	10021881	Infections - pathogen unspecified	10021879	Infections NEC	10021902	Infection
179426883	22	4	17942688	10028584	Blood and lymphatic system disorders	10005329	Anaemias nonhaemolytic and marrow depression	10002086	Marrow depression and hypoplastic anaemias	10026847	Myelosuppression
179426883	22	4	17942688	10029366	Investigations	10022891	Haematology investigations (incl blood groups)	10018851	White blood cell analyses	10047938	Neutrophil count decreased
179426883	22	4	17942688	10042128	Gastrointestinal disorders	10017947	Oral soft tissue conditions	10031013	Stomatitis and ulceration	10042129	Stomatitis
179467032	21	3	17946703	10016288	Blood and lymphatic system disorders	10005329	White blood cell disorders	10047954	Neutropenias	10029355	Febrile neutropenia
179467032	21	3	17946703	10051398	Neoplasms benign, malignant and unspecified (incl cysts and polyps)	10029104	Miscellaneous and site unspecified neoplasms malignant and unspecified	10027655	Neoplasms malignant site unspecified NEC	10029105	Malignant neoplasm progression
179467032	21	3	17946703	10067621	Gastrointestinal disorders	10017947	Oral soft tissue conditions	10031013	Oral soft tissue disorders NEC	10031015	Oral disorder
179542353	20	3	17954235	10067482	General disorders and administration site conditions	10018065	General system disorders NEC	10018073	Adverse effect absent	10001424	No adverse event
179771074	21	4	17977107	10005630	Investigations	10022891	Enzyme investigations NEC	10014938	Tissue enzyme analyses NEC	10043891	Blood lactate dehydrogenase increased
179771074	21	4	17977107	10015150	Skin and subcutaneous tissue disorders	10040785	Epidermal and dermal conditions	10014982	Erythemas	10015151	Erythema
179771074	21	4	17977107	10025482	General disorders and administration site conditions	10018065	General system disorders NEC	10018073	Asthenic conditions	10003550	Malaise
179771074	21	4	17977107	10043414	General disorders and administration site conditions	10018065	Therapeutic and nontherapeutic effects (excl toxicity)	10062915	Therapeutic and nontherapeutic responses	10043409	Therapeutic response decreased
179771074	21	4	17977107	10051398	Neoplasms benign, malignant and unspecified (incl cysts and polyps)	10029104	Miscellaneous and site unspecified neoplasms malignant and unspecified	10027655	Neoplasms malignant site unspecified NEC	10029105	Malignant neoplasm progression
179771074	21	4	17977107	10054107	General disorders and administration site conditions	10018065	Tissue disorders NEC	10007867	Mass conditions NEC	10057175	Nodule
179805985	21	4	17980598	10025482	General disorders and administration site conditions	10018065	General system disorders NEC	10018073	Asthenic conditions	10003550	Malaise
179805985	21	4	17980598	10028813	Gastrointestinal disorders	10017947	Gastrointestinal signs and symptoms	10018012	Nausea and vomiting symptoms	10028817	Nausea
179805985	21	4	17980598	10029331	Nervous system disorders	10029205	Peripheral neuropathies	10034606	Peripheral neuropathies NEC	10034607	Neuropathy peripheral
179805985	21	4	17980598	10051398	Neoplasms benign, malignant and unspecified (incl cysts and polyps)	10029104	Miscellaneous and site unspecified neoplasms malignant and unspecified	10027655	Neoplasms malignant site unspecified NEC	10029105	Malignant neoplasm progression
179980213	20	3	17998021	10011906	General disorders and administration site conditions	10018065	Fatal outcomes	10053172	Death and sudden death	10011907	Death
180230703	20	4	18023070	10043414	General disorders and administration site conditions	10018065	Therapeutic and nontherapeutic effects (excl toxicity)	10062915	Therapeutic and nontherapeutic responses	10043409	Therapeutic response decreased
180230703	20	4	18023070	10061818	General disorders and administration site conditions	10018065	General system disorders NEC	10018073	General signs and symptoms NEC	10018072	Disease progression
180230703	20	4	18023070	10067621	Gastrointestinal disorders	10017947	Oral soft tissue conditions	10031013	Oral soft tissue disorders NEC	10031015	Oral disorder
181181357	21	1	18118135	10011224	Respiratory, thoracic and mediastinal disorders	10038738	Respiratory disorders NEC	10038716	Coughing and associated symptoms	10011233	Cough
181181357	21	1	18118135	10016062	Nervous system disorders	10029205	Cranial nerve disorders (excl neoplasms)	10011305	Facial cranial nerve disorders	10016054	Facial paralysis
181181357	21	1	18118135	10016334	General disorders and administration site conditions	10018065	General system disorders NEC	10018073	Feelings and sensations NEC	10068759	Feeling hot
181181357	21	1	18118135	10019211	Nervous system disorders	10029205	Headaches	10019231	Headaches NEC	10019233	Headache
181181357	21	1	18118135	10022000	Infections and infestations	10021881	Viral infectious disorders	10047438	Influenza viral infections	10022005	Influenza
181181357	21	1	18118135	10028810	Infections and infestations	10021881	Infections - pathogen unspecified	10021879	Upper respiratory tract infections	10046309	Nasopharyngitis
181181357	21	1	18118135	10037087	Skin and subcutaneous tissue disorders	10040785	Epidermal and dermal conditions	10014982	Pruritus NEC	10049293	Pruritus
181181357	21	1	18118135	10037660	General disorders and administration site conditions	10018065	Body temperature conditions	10005908	Febrile disorders	10016286	Pyrexia
181181357	21	1	18118135	10037844	Skin and subcutaneous tissue disorders	10040785	Epidermal and dermal conditions	10014982	Rashes, eruptions and exanthems NEC	10052566	Rash
181181357	21	1	18118135	10040825	Skin and subcutaneous tissue disorders	10040785	Pigmentation disorders	10035023	Hypopigmentation disorders	10021064	Skin depigmentation
181181357	21	1	18118135	10040882	Skin and subcutaneous tissue disorders	10040785	Epidermal and dermal conditions	10014982	Dermal and epidermal conditions NEC	10012424	Skin lesion
181222164	20	4	18122216	10000060	Gastrointestinal disorders	10017947	Gastrointestinal signs and symptoms	10018012	Flatulence, bloating and distension	10016770	Abdominal distension
181222164	20	4	18122216	10003549	General disorders and administration site conditions	10018065	General system disorders NEC	10018073	Asthenic conditions	10003550	Asthenia
181222164	20	4	18122216	10008531	General disorders and administration site conditions	10018065	General system disorders NEC	10018073	Feelings and sensations NEC	10068759	Chills
181222164	20	4	18122216	10013968	Respiratory, thoracic and mediastinal disorders	10038738	Respiratory disorders NEC	10038716	Breathing abnormalities	10006334	Dyspnoea
181222164	20	4	18122216	10015150	Skin and subcutaneous tissue disorders	10040785	Epidermal and dermal conditions	10014982	Erythemas	10015151	Erythema
181222164	20	4	18122216	10025482	General disorders and administration site conditions	10018065	General system disorders NEC	10018073	Asthenic conditions	10003550	Malaise
181222164	20	4	18122216	10028116	General disorders and administration site conditions	10018065	General system disorders NEC	10018073	Mucosal findings abnormal	10028114	Mucosal inflammation
181222164	20	4	18122216	10028813	Gastrointestinal disorders	10017947	Gastrointestinal signs and symptoms	10018012	Nausea and vomiting symptoms	10028817	Nausea
181222164	20	4	18122216	10033371	General disorders and administration site conditions	10018065	General system disorders NEC	10018073	Pain and discomfort NEC	10033372	Pain
181222164	20	4	18122216	10035742	Respiratory, thoracic and mediastinal disorders	10038738	Lower respiratory tract disorders (excl obstruction and infection)	10024967	Lower respiratory tract inflammatory and immunologic conditions	10024972	Pneumonitis
181222164	20	4	18122216	10037087	Skin and subcutaneous tissue disorders	10040785	Epidermal and dermal conditions	10014982	Pruritus NEC	10049293	Pruritus
181222164	20	4	18122216	10040882	Skin and subcutaneous tissue disorders	10040785	Epidermal and dermal conditions	10014982	Dermal and epidermal conditions NEC	10012424	Skin lesion
181222164	20	4	18122216	10045285	General disorders and administration site conditions	10018065	Tissue disorders NEC	10007867	Ulcers NEC	10068760	Ulcer
181222164	20	4	18122216	10047700	Gastrointestinal disorders	10017947	Gastrointestinal signs and symptoms	10018012	Nausea and vomiting symptoms	10028817	Vomiting
181999781	20	3	18199978	10012735	Gastrointestinal disorders	10017947	Gastrointestinal motility and defaecation conditions	10017977	Diarrhoea (excl infective)	10012736	Diarrhoea
181999781	20	3	18199978	10042128	Gastrointestinal disorders	10017947	Oral soft tissue conditions	10031013	Stomatitis and ulceration	10042129	Stomatitis
181999781	20	3	18199978	10051398	Neoplasms benign, malignant and unspecified (incl cysts and polyps)	10029104	Miscellaneous and site unspecified neoplasms malignant and unspecified	10027655	Neoplasms malignant site unspecified NEC	10029105	Malignant neoplasm progression
181999831	20	3	18199983	10024855	Nervous system disorders	10029205	Neurological disorders NEC	10029305	Disturbances in consciousness NEC	10013509	Loss of consciousness
181999831	20	3	18199983	10040047	Infections and infestations	10021881	Infections - pathogen unspecified	10021879	Sepsis, bacteraemia, viraemia and fungaemia NEC	10040054	Sepsis
182008342	21	1	18200834	10035664	Infections and infestations	10021881	Infections - pathogen unspecified	10021879	Lower respiratory tract and lung infections	10025101	Pneumonia
182008342	21	1	18200834	10037844	Skin and subcutaneous tissue disorders	10040785	Epidermal and dermal conditions	10014982	Rashes, eruptions and exanthems NEC	10052566	Rash
182008342	21	1	18200834	10042128	Gastrointestinal disorders	10017947	Oral soft tissue conditions	10031013	Stomatitis and ulceration	10042129	Stomatitis
182008342	21	1	18200834	10051398	Neoplasms benign, malignant and unspecified (incl cysts and polyps)	10029104	Miscellaneous and site unspecified neoplasms malignant and unspecified	10027655	Neoplasms malignant site unspecified NEC	10029105	Malignant neoplasm progression
182010892	20	3	18201089	10012735	Gastrointestinal disorders	10017947	Gastrointestinal motility and defaecation conditions	10017977	Diarrhoea (excl infective)	10012736	Diarrhoea
182010892	20	3	18201089	10033371	General disorders and administration site conditions	10018065	General system disorders NEC	10018073	Pain and discomfort NEC	10033372	Pain
182010892	20	3	18201089	10042128	Gastrointestinal disorders	10017947	Oral soft tissue conditions	10031013	Stomatitis and ulceration	10042129	Stomatitis
182010892	20	3	18201089	10051398	Neoplasms benign, malignant and unspecified (incl cysts and polyps)	10029104	Miscellaneous and site unspecified neoplasms malignant and unspecified	10027655	Neoplasms malignant site unspecified NEC	10029105	Malignant neoplasm progression
182010892	20	3	18201089	10082268	General disorders and administration site conditions	10018065	General system disorders NEC	10018073	Mucosal findings abnormal	10028114	Mucosal disorder
182349901	20	3	18234990	10003549	General disorders and administration site conditions	10018065	General system disorders NEC	10018073	Asthenic conditions	10003550	Asthenia
182349901	20	3	18234990	10028813	Gastrointestinal disorders	10017947	Gastrointestinal signs and symptoms	10018012	Nausea and vomiting symptoms	10028817	Nausea
182349901	20	3	18234990	10050325	Surgical and medical procedures	10042613	Therapeutic procedures and supportive care NEC	10043413	Therapeutic procedures NEC	10027700	Wound drainage
182349901	20	3	18234990	10053692	Injury, poisoning and procedural complications	10022117	Injuries NEC	10022114	Non-site specific injuries NEC	10029511	Wound complication
182349901	20	3	18234990	10063743	Metabolism and nutrition disorders	10027433	Appetite and general nutritional disorders	10003018	Appetite disorders	10003022	Hypophagia
182719411	20	3	18271941	10051398	Neoplasms benign, malignant and unspecified (incl cysts and polyps)	10029104	Miscellaneous and site unspecified neoplasms malignant and unspecified	10027655	Neoplasms malignant site unspecified NEC	10029105	Malignant neoplasm progression
182918592	20	3	18291859	10037660	General disorders and administration site conditions	10018065	Body temperature conditions	10005908	Febrile disorders	10016286	Pyrexia
182918592	20	3	18291859	10051398	Neoplasms benign, malignant and unspecified (incl cysts and polyps)	10029104	Miscellaneous and site unspecified neoplasms malignant and unspecified	10027655	Neoplasms malignant site unspecified NEC	10029105	Malignant neoplasm progression
183577091	20	4	18357709	10013709	General disorders and administration site conditions	10018065	Therapeutic and nontherapeutic effects (excl toxicity)	10062915	Therapeutic and nontherapeutic responses	10043409	Drug ineffective
183588572	20	4	18358857	10016256	General disorders and administration site conditions	10018065	General system disorders NEC	10018073	Asthenic conditions	10003550	Fatigue
183588572	20	4	18358857	10028813	Gastrointestinal disorders	10017947	Gastrointestinal signs and symptoms	10018012	Nausea and vomiting symptoms	10028817	Nausea
183588572	20	4	18358857	10033371	General disorders and administration site conditions	10018065	General system disorders NEC	10018073	Pain and discomfort NEC	10033372	Pain
184079512	20	4	18407951	10017543	Infections and infestations	10021881	Fungal infectious disorders	10017528	Fungal infections NEC	10017536	Fungal skin infection
184079512	20	4	18407951	10019670	Hepatobiliary disorders	10019805	Hepatic and hepatobiliary disorders	10019654	Hepatic enzymes and function abnormalities	10019661	Hepatic function abnormal
184079512	20	4	18407951	10029366	Investigations	10022891	Haematology investigations (incl blood groups)	10018851	White blood cell analyses	10047938	Neutrophil count decreased
184079512	20	4	18407951	10035528	Investigations	10022891	Haematology investigations (incl blood groups)	10018851	Platelet analyses	10035523	Platelet count decreased
184079512	20	4	18407951	10042128	Gastrointestinal disorders	10017947	Oral soft tissue conditions	10031013	Stomatitis and ulceration	10042129	Stomatitis
184079512	20	4	18407951	10043414	General disorders and administration site conditions	10018065	Therapeutic and nontherapeutic effects (excl toxicity)	10062915	Therapeutic and nontherapeutic responses	10043409	Therapeutic response decreased
184079512	20	4	18407951	10058854	Infections and infestations	10021881	Viral infectious disorders	10047438	Cytomegaloviral infections	10011827	Cytomegalovirus viraemia
184079512	20	4	18407951	10067152	Infections and infestations	10021881	Viral infectious disorders	10047438	Herpes viral infections	10019972	Oral herpes
184128232	20	4	18412823	10051398	Neoplasms benign, malignant and unspecified (incl cysts and polyps)	10029104	Miscellaneous and site unspecified neoplasms malignant and unspecified	10027655	Neoplasms malignant site unspecified NEC	10029105	Malignant neoplasm progression
184141992	21	4	18414199	10002016	Investigations	10022891	Gastrointestinal investigations	10017971	Digestive enzymes	10012981	Amylase increased
184141992	21	4	18414199	10028372	Musculoskeletal and connective tissue disorders	10028395	Muscle disorders	10028302	Muscle weakness conditions	10062913	Muscular weakness
184141992	21	4	18414199	10033609	Neoplasms benign, malignant and unspecified (incl cysts and polyps)	10029104	Gastrointestinal neoplasms malignant and unspecified	10017991	Pancreatic neoplasms malignant (excl islet cell and carcinoid)	10033633	Pancreatic carcinoma
184141992	21	4	18414199	10076309	Injury, poisoning and procedural complications	10022117	Medication errors and other product use errors and issues	10079145	Medication errors, product use errors and issues NEC	10079146	Product use issue
184349204	21	1	18434920	10010774	Gastrointestinal disorders	10017947	Gastrointestinal motility and defaecation conditions	10017977	Gastrointestinal atonic and hypomotility disorders NEC	10017933	Constipation
184349204	21	1	18434920	10019670	Hepatobiliary disorders	10019805	Hepatic and hepatobiliary disorders	10019654	Hepatic enzymes and function abnormalities	10019661	Hepatic function abnormal
184349204	21	1	18434920	10020039	Respiratory, thoracic and mediastinal disorders	10038738	Respiratory tract signs and symptoms	10079101	Lower respiratory tract signs and symptoms	10024976	Hiccups
184349204	21	1	18434920	10025482	General disorders and administration site conditions	10018065	General system disorders NEC	10018073	Asthenic conditions	10003550	Malaise
184349204	21	1	18434920	10029331	Nervous system disorders	10029205	Peripheral neuropathies	10034606	Peripheral neuropathies NEC	10034607	Neuropathy peripheral
184349204	21	1	18434920	10035528	Investigations	10022891	Haematology investigations (incl blood groups)	10018851	Platelet analyses	10035523	Platelet count decreased
184349204	21	1	18434920	10037660	General disorders and administration site conditions	10018065	Body temperature conditions	10005908	Febrile disorders	10016286	Pyrexia
184349204	21	1	18434920	10043414	General disorders and administration site conditions	10018065	Therapeutic and nontherapeutic effects (excl toxicity)	10062915	Therapeutic and nontherapeutic responses	10043409	Therapeutic response decreased
184892893	21	4	18489289	10000880	Neoplasms benign, malignant and unspecified (incl cysts and polyps)	10029104	Leukaemias	10024324	Leukaemias acute myeloid	10024291	Acute myeloid leukaemia
184892893	21	4	18489289	10001551	Investigations	10022891	Hepatobiliary investigations	10019809	Hepatobiliary function diagnostic procedures	10087057	Alanine aminotransferase increased
184892893	21	4	18489289	10002034	Blood and lymphatic system disorders	10005329	Anaemias nonhaemolytic and marrow depression	10002086	Anaemias NEC	10002067	Anaemia
184892893	21	4	18489289	10003481	Investigations	10022891	Hepatobiliary investigations	10019809	Hepatobiliary function diagnostic procedures	10087057	Aspartate aminotransferase increased
184892893	21	4	18489289	10025327	Blood and lymphatic system disorders	10005329	White blood cell disorders	10047954	Leukopenias NEC	10024385	Lymphopenia
184892893	21	4	18489289	10029366	Investigations	10022891	Haematology investigations (incl blood groups)	10018851	White blood cell analyses	10047938	Neutrophil count decreased
184892893	21	4	18489289	10035528	Investigations	10022891	Haematology investigations (incl blood groups)	10018851	Platelet analyses	10035523	Platelet count decreased
184892893	21	4	18489289	10042128	Gastrointestinal disorders	10017947	Oral soft tissue conditions	10031013	Stomatitis and ulceration	10042129	Stomatitis
184892893	21	4	18489289	10051398	Neoplasms benign, malignant and unspecified (incl cysts and polyps)	10029104	Miscellaneous and site unspecified neoplasms malignant and unspecified	10027655	Neoplasms malignant site unspecified NEC	10029105	Malignant neoplasm progression
184892893	21	4	18489289	10067621	Gastrointestinal disorders	10017947	Oral soft tissue conditions	10031013	Oral soft tissue disorders NEC	10031015	Oral disorder
185003953	21	2	18500395	10005630	Investigations	10022891	Enzyme investigations NEC	10014938	Tissue enzyme analyses NEC	10043891	Blood lactate dehydrogenase increased
185003953	21	2	18500395	10043414	General disorders and administration site conditions	10018065	Therapeutic and nontherapeutic effects (excl toxicity)	10062915	Therapeutic and nontherapeutic responses	10043409	Therapeutic response decreased
185003953	21	2	18500395	10051398	Neoplasms benign, malignant and unspecified (incl cysts and polyps)	10029104	Miscellaneous and site unspecified neoplasms malignant and unspecified	10027655	Neoplasms malignant site unspecified NEC	10029105	Malignant neoplasm progression
185099594	21	1	18509959	10043414	General disorders and administration site conditions	10018065	Therapeutic and nontherapeutic effects (excl toxicity)	10062915	Therapeutic and nontherapeutic responses	10043409	Therapeutic response decreased
185099594	21	1	18509959	10051398	Neoplasms benign, malignant and unspecified (incl cysts and polyps)	10029104	Miscellaneous and site unspecified neoplasms malignant and unspecified	10027655	Neoplasms malignant site unspecified NEC	10029105	Malignant neoplasm progression
185943133	21	1	18594313	10051398	Neoplasms benign, malignant and unspecified (incl cysts and polyps)	10029104	Miscellaneous and site unspecified neoplasms malignant and unspecified	10027655	Neoplasms malignant site unspecified NEC	10029105	Malignant neoplasm progression
185944683	21	1	18594468	10051398	Neoplasms benign, malignant and unspecified (incl cysts and polyps)	10029104	Miscellaneous and site unspecified neoplasms malignant and unspecified	10027655	Neoplasms malignant site unspecified NEC	10029105	Malignant neoplasm progression
186875192	21	1	18687519	10035528	Investigations	10022891	Haematology investigations (incl blood groups)	10018851	Platelet analyses	10035523	Platelet count decreased
187652855	21	2	18765285	10025327	Blood and lymphatic system disorders	10005329	White blood cell disorders	10047954	Leukopenias NEC	10024385	Lymphopenia
187652855	21	2	18765285	10035664	Infections and infestations	10021881	Infections - pathogen unspecified	10021879	Lower respiratory tract and lung infections	10025101	Pneumonia
187927805	21	1	18792780	10011677	Neoplasms benign, malignant and unspecified (incl cysts and polyps)	10029104	Lymphomas non-Hodgkin's T-cell	10025321	Mycoses fungoides	10028484	Cutaneous T-cell lymphoma
187927805	21	1	18792780	10028116	General disorders and administration site conditions	10018065	General system disorders NEC	10018073	Mucosal findings abnormal	10028114	Mucosal inflammation
187927805	21	1	18792780	10040882	Skin and subcutaneous tissue disorders	10040785	Epidermal and dermal conditions	10014982	Dermal and epidermal conditions NEC	10012424	Skin lesion
187927805	21	1	18792780	10061148	Metabolism and nutrition disorders	10027433	Appetite and general nutritional disorders	10003018	General nutritional disorders NEC	10018067	Feeding disorder
187927805	21	1	18792780	10072268	Hepatobiliary disorders	10019805	Hepatic and hepatobiliary disorders	10019654	Hepatocellular damage and hepatitis NEC	10019833	Drug-induced liver injury
188031593	21	1	18803159	10010774	Gastrointestinal disorders	10017947	Gastrointestinal motility and defaecation conditions	10017977	Gastrointestinal atonic and hypomotility disorders NEC	10017933	Constipation
188031593	21	1	18803159	10013082	General disorders and administration site conditions	10018065	General system disorders NEC	10018073	Pain and discomfort NEC	10033372	Discomfort
188031593	21	1	18803159	10028116	General disorders and administration site conditions	10018065	General system disorders NEC	10018073	Mucosal findings abnormal	10028114	Mucosal inflammation
188031593	21	1	18803159	10033371	General disorders and administration site conditions	10018065	General system disorders NEC	10018073	Pain and discomfort NEC	10033372	Pain
188031593	21	1	18803159	10040882	Skin and subcutaneous tissue disorders	10040785	Epidermal and dermal conditions	10014982	Dermal and epidermal conditions NEC	10012424	Skin lesion
188031593	21	1	18803159	10052428	Injury, poisoning and procedural complications	10022117	Injuries NEC	10022114	Non-site specific injuries NEC	10029511	Wound
188031593	21	1	18803159	10057446	Injury, poisoning and procedural complications	10022117	Injuries NEC	10022114	Ear injuries NEC	10027669	Ear injury
188031593	21	1	18803159	10061148	Metabolism and nutrition disorders	10027433	Appetite and general nutritional disorders	10003018	General nutritional disorders NEC	10018067	Feeding disorder
188031593	21	1	18803159	10061225	Injury, poisoning and procedural complications	10022117	Injuries NEC	10022114	Site specific injuries NEC	10040759	Limb injury
188141842	21	1	18814184	10016288	Blood and lymphatic system disorders	10005329	White blood cell disorders	10047954	Neutropenias	10029355	Febrile neutropenia
188141842	21	1	18814184	10029354	Blood and lymphatic system disorders	10005329	White blood cell disorders	10047954	Neutropenias	10029355	Neutropenia
188141842	21	1	18814184	10042128	Gastrointestinal disorders	10017947	Oral soft tissue conditions	10031013	Stomatitis and ulceration	10042129	Stomatitis
188142842	21	1	18814284	10048629	Injury, poisoning and procedural complications	10022117	Injuries NEC	10022114	Non-site specific injuries NEC	10029511	Wound secretion
188142842	21	1	18814284	10072170	Injury, poisoning and procedural complications	10022117	Injuries NEC	10022114	Skin injuries NEC	10027699	Skin wound
188145134	21	1	18814513	10011906	General disorders and administration site conditions	10018065	Fatal outcomes	10053172	Death and sudden death	10011907	Death
188145134	21	1	18814513	10012218	Psychiatric disorders	10037175	Deliria (incl confusion)	10012221	Deliria	10012219	Delirium
188420054	21	1	18842005	10005630	Investigations	10022891	Enzyme investigations NEC	10014938	Tissue enzyme analyses NEC	10043891	Blood lactate dehydrogenase increased
188420054	21	1	18842005	10018884	Investigations	10022891	Haematology investigations (incl blood groups)	10018851	Red blood cell analyses	10038148	Haemoglobin decreased
188420054	21	1	18842005	10035528	Investigations	10022891	Haematology investigations (incl blood groups)	10018851	Platelet analyses	10035523	Platelet count decreased
188420054	21	1	18842005	10047942	Investigations	10022891	Haematology investigations (incl blood groups)	10018851	White blood cell analyses	10047938	White blood cell count decreased
188420054	21	1	18842005	10051398	Neoplasms benign, malignant and unspecified (incl cysts and polyps)	10029104	Miscellaneous and site unspecified neoplasms malignant and unspecified	10027655	Neoplasms malignant site unspecified NEC	10029105	Malignant neoplasm progression
188558742	21	1	18855874	10005630	Investigations	10022891	Enzyme investigations NEC	10014938	Tissue enzyme analyses NEC	10043891	Blood lactate dehydrogenase increased
188558742	21	1	18855874	10011906	General disorders and administration site conditions	10018065	Fatal outcomes	10053172	Death and sudden death	10011907	Death
188558742	21	1	18855874	10018884	Investigations	10022891	Haematology investigations (incl blood groups)	10018851	Red blood cell analyses	10038148	Haemoglobin decreased
188558742	21	1	18855874	10035528	Investigations	10022891	Haematology investigations (incl blood groups)	10018851	Platelet analyses	10035523	Platelet count decreased
188558742	21	1	18855874	10042128	Gastrointestinal disorders	10017947	Oral soft tissue conditions	10031013	Stomatitis and ulceration	10042129	Stomatitis
188558742	21	1	18855874	10047942	Investigations	10022891	Haematology investigations (incl blood groups)	10018851	White blood cell analyses	10047938	White blood cell count decreased
188645912	21	1	18864591	10018884	Investigations	10022891	Haematology investigations (incl blood groups)	10018851	Red blood cell analyses	10038148	Haemoglobin decreased
188645912	21	1	18864591	10021333	Gastrointestinal disorders	10017947	Gastrointestinal motility and defaecation conditions	10017977	Non-mechanical ileus	10052736	Ileus paralytic
188645912	21	1	18864591	10028116	General disorders and administration site conditions	10018065	General system disorders NEC	10018073	Mucosal findings abnormal	10028114	Mucosal inflammation
188645912	21	1	18864591	10029366	Investigations	10022891	Haematology investigations (incl blood groups)	10018851	White blood cell analyses	10047938	Neutrophil count decreased
188645912	21	1	18864591	10035528	Investigations	10022891	Haematology investigations (incl blood groups)	10018851	Platelet analyses	10035523	Platelet count decreased
188645912	21	1	18864591	10042128	Gastrointestinal disorders	10017947	Oral soft tissue conditions	10031013	Stomatitis and ulceration	10042129	Stomatitis
189026015	23	1	18902601	10000060	Gastrointestinal disorders	10017947	Gastrointestinal signs and symptoms	10018012	Flatulence, bloating and distension	10016770	Abdominal distension
189026015	23	1	18902601	10002034	Blood and lymphatic system disorders	10005329	Anaemias nonhaemolytic and marrow depression	10002086	Anaemias NEC	10002067	Anaemia
189026015	23	1	18902601	10003445	Gastrointestinal disorders	10017947	Peritoneal and retroperitoneal conditions	10034652	Peritoneal and retroperitoneal disorders	10034653	Ascites
189026015	23	1	18902601	10005364	Investigations	10022891	Hepatobiliary investigations	10019809	Hepatobiliary function diagnostic procedures	10087057	Blood bilirubin increased
189026015	23	1	18902601	10019637	Hepatobiliary disorders	10019805	Hepatic and hepatobiliary disorders	10019654	Hepatic and hepatobiliary disorders NEC	10027681	Hepatic atrophy
189026015	23	1	18902601	10019641	Hepatobiliary disorders	10019805	Hepatic and hepatobiliary disorders	10019654	Hepatic fibrosis and cirrhosis	10019669	Hepatic cirrhosis
189026015	23	1	18902601	10029366	Investigations	10022891	Haematology investigations (incl blood groups)	10018851	White blood cell analyses	10047938	Neutrophil count decreased
189026015	23	1	18902601	10035528	Investigations	10022891	Haematology investigations (incl blood groups)	10018851	Platelet analyses	10035523	Platelet count decreased
189185361	21	1	18918536	10035664	Infections and infestations	10021881	Infections - pathogen unspecified	10021879	Lower respiratory tract and lung infections	10025101	Pneumonia
189640192	21	4	18964019	10014184	Skin and subcutaneous tissue disorders	10040785	Epidermal and dermal conditions	10014982	Dermatitis and eczema	10012435	Eczema
189640192	21	4	18964019	10024670	Hepatobiliary disorders	10019805	Hepatic and hepatobiliary disorders	10019654	Hepatic and hepatobiliary disorders NEC	10027681	Liver disorder
189640192	21	4	18964019	10034539	Infections and infestations	10021881	Infections - pathogen unspecified	10021879	Dental and oral soft tissue infections	10012326	Periodontitis
189803201	21	1	18980320	10001551	Investigations	10022891	Hepatobiliary investigations	10019809	Hepatobiliary function diagnostic procedures	10087057	Alanine aminotransferase increased
189803201	21	1	18980320	10003481	Investigations	10022891	Hepatobiliary investigations	10019809	Hepatobiliary function diagnostic procedures	10087057	Aspartate aminotransferase increased
189803201	21	1	18980320	10018884	Investigations	10022891	Haematology investigations (incl blood groups)	10018851	Red blood cell analyses	10038148	Haemoglobin decreased
189803201	21	1	18980320	10020937	Nervous system disorders	10029205	Neurological disorders NEC	10029305	Paraesthesias and dysaesthesias	10033788	Hypoaesthesia
189803201	21	1	18980320	10021036	Metabolism and nutrition disorders	10027433	Electrolyte and fluid balance conditions	10014412	Sodium imbalance	10041273	Hyponatraemia
189803201	21	1	18980320	10025327	Blood and lymphatic system disorders	10005329	White blood cell disorders	10047954	Leukopenias NEC	10024385	Lymphopenia
189803201	21	1	18980320	10029366	Investigations	10022891	Haematology investigations (incl blood groups)	10018851	White blood cell analyses	10047938	Neutrophil count decreased
189803201	21	1	18980320	10035528	Investigations	10022891	Haematology investigations (incl blood groups)	10018851	Platelet analyses	10035523	Platelet count decreased
189803201	21	1	18980320	10037660	General disorders and administration site conditions	10018065	Body temperature conditions	10005908	Febrile disorders	10016286	Pyrexia
189803201	21	1	18980320	10047942	Investigations	10022891	Haematology investigations (incl blood groups)	10018851	White blood cell analyses	10047938	White blood cell count decreased
189913293	22	1	18991329	10043570	Vascular disorders	10047065	Embolism and thrombosis	10014523	Peripheral embolism and thrombosis	10034572	Thrombophlebitis
189913293	22	1	18991329	10048959	General disorders and administration site conditions	10018065	General system disorders NEC	10018073	General signs and symptoms NEC	10018072	Peripheral swelling
189913293	22	1	18991329	10049088	Musculoskeletal and connective tissue disorders	10028395	Bone disorders (excl congenital and fractures)	10005959	Metabolic bone disorders	10027425	Osteopenia
189913293	22	1	18991329	10061213	Injury, poisoning and procedural complications	10022117	Procedural related injuries and complications NEC	10069888	Non-site specific procedural complications	10029559	Iatrogenic injury
189913293	22	1	18991329	10061218	General disorders and administration site conditions	10018065	General system disorders NEC	10018073	Inflammations	10021950	Inflammation
190300195	21	2	19030019	10007617	Cardiac disorders	10007541	Cardiac arrhythmias	10007521	Ventricular arrhythmias and cardiac arrest	10047283	Cardio-respiratory arrest
190300195	21	2	19030019	10016173	Injury, poisoning and procedural complications	10022117	Injuries NEC	10022114	Non-site specific injuries NEC	10029511	Fall
190300195	21	2	19030019	10016454	Injury, poisoning and procedural complications	10022117	Bone and joint injuries	10005942	Limb fractures and dislocations	10075886	Femur fracture
190300195	21	2	19030019	10021789	Infections and infestations	10021881	Infections - pathogen unspecified	10021879	Infections NEC	10021902	Infection
190300195	21	2	19030019	10024774	Infections and infestations	10021881	Infections - pathogen unspecified	10021879	Infections NEC	10021902	Localised infection
190300195	21	2	19030019	10031252	Infections and infestations	10021881	Infections - pathogen unspecified	10021879	Bone and joint infections	10005940	Osteomyelitis
190300195	21	2	19030019	10047895	Investigations	10022891	Physical examination and organ system status topics	10071940	Physical examination procedures and organ system status	10071941	Weight decreased
190300195	21	2	19030019	10052428	Injury, poisoning and procedural complications	10022117	Injuries NEC	10022114	Non-site specific injuries NEC	10029511	Wound
190344121	21	1	19034412	10051398	Neoplasms benign, malignant and unspecified (incl cysts and polyps)	10029104	Miscellaneous and site unspecified neoplasms malignant and unspecified	10027655	Neoplasms malignant site unspecified NEC	10029105	Malignant neoplasm progression
190511901	21	1	19051190	10022611	Respiratory, thoracic and mediastinal disorders	10038738	Lower respiratory tract disorders (excl obstruction and infection)	10024967	Parenchymal lung disorders NEC	10033979	Interstitial lung disease
190511901	21	1	19051190	10043414	General disorders and administration site conditions	10018065	Therapeutic and nontherapeutic effects (excl toxicity)	10062915	Therapeutic and nontherapeutic responses	10043409	Therapeutic response decreased
190718391	21	1	19071839	10051398	Neoplasms benign, malignant and unspecified (incl cysts and polyps)	10029104	Miscellaneous and site unspecified neoplasms malignant and unspecified	10027655	Neoplasms malignant site unspecified NEC	10029105	Malignant neoplasm progression
190718481	21	1	19071848	10042128	Gastrointestinal disorders	10017947	Oral soft tissue conditions	10031013	Stomatitis and ulceration	10042129	Stomatitis
190718481	21	1	19071848	10051398	Neoplasms benign, malignant and unspecified (incl cysts and polyps)	10029104	Miscellaneous and site unspecified neoplasms malignant and unspecified	10027655	Neoplasms malignant site unspecified NEC	10029105	Malignant neoplasm progression
190721042	21	2	19072104	10041103	Gastrointestinal disorders	10017947	Gastrointestinal ulceration and perforation	10018027	Intestinal ulcers and perforation NEC	10032172	Small intestinal perforation
190721042	21	2	19072104	10043414	General disorders and administration site conditions	10018065	Therapeutic and nontherapeutic effects (excl toxicity)	10062915	Therapeutic and nontherapeutic responses	10043409	Therapeutic response decreased
190721152	21	2	19072115	10011732	General disorders and administration site conditions	10018065	Tissue disorders NEC	10007867	Mass conditions NEC	10057175	Cyst
190721881	21	1	19072188	10051398	Neoplasms benign, malignant and unspecified (incl cysts and polyps)	10029104	Miscellaneous and site unspecified neoplasms malignant and unspecified	10027655	Neoplasms malignant site unspecified NEC	10029105	Malignant neoplasm progression
191388231	21	2	19138823	10037660	General disorders and administration site conditions	10018065	Body temperature conditions	10005908	Febrile disorders	10016286	Pyrexia
191388231	21	2	19138823	10040831	Skin and subcutaneous tissue disorders	10040785	Epidermal and dermal conditions	10014982	Dermal and epidermal conditions NEC	10012424	Skin disorder
191728242	21	2	19172824	10023126	Hepatobiliary disorders	10019805	Hepatic and hepatobiliary disorders	10019654	Cholestasis and jaundice	10008636	Jaundice
191986112	21	2	19198611	10003239	Musculoskeletal and connective tissue disorders	10028395	Joint disorders	10023213	Joint related signs and symptoms	10023226	Arthralgia
191986112	21	2	19198611	10005861	Investigations	10022891	Metabolic, nutritional and blood gas investigations	10027432	Metabolism tests NEC	10027434	Blood uric acid increased
191986112	21	2	19198611	10013082	General disorders and administration site conditions	10018065	General system disorders NEC	10018073	Pain and discomfort NEC	10033372	Discomfort
191986112	21	2	19198611	10026865	General disorders and administration site conditions	10018065	Tissue disorders NEC	10007867	Mass conditions NEC	10057175	Mass
191986112	21	2	19198611	10033371	General disorders and administration site conditions	10018065	General system disorders NEC	10018073	Pain and discomfort NEC	10033372	Pain
191986112	21	2	19198611	10037660	General disorders and administration site conditions	10018065	Body temperature conditions	10005908	Febrile disorders	10016286	Pyrexia
191986112	21	2	19198611	10038153	Investigations	10022891	Haematology investigations (incl blood groups)	10018851	Red blood cell analyses	10038148	Red blood cell count decreased
191986112	21	2	19198611	10046571	Infections and infestations	10021881	Infections - pathogen unspecified	10021879	Urinary tract infections	10046577	Urinary tract infection
191986112	21	2	19198611	10061218	General disorders and administration site conditions	10018065	General system disorders NEC	10018073	Inflammations	10021950	Inflammation
191996962	21	2	19199696	10011906	General disorders and administration site conditions	10018065	Fatal outcomes	10053172	Death and sudden death	10011907	Death
192779051	21	2	19277905	10002034	Blood and lymphatic system disorders	10005329	Anaemias nonhaemolytic and marrow depression	10002086	Anaemias NEC	10002067	Anaemia
192779051	21	2	19277905	10029366	Investigations	10022891	Haematology investigations (incl blood groups)	10018851	White blood cell analyses	10047938	Neutrophil count decreased
192779051	21	2	19277905	10035528	Investigations	10022891	Haematology investigations (incl blood groups)	10018851	Platelet analyses	10035523	Platelet count decreased
192779051	21	2	19277905	10042128	Gastrointestinal disorders	10017947	Oral soft tissue conditions	10031013	Stomatitis and ulceration	10042129	Stomatitis
192779051	21	2	19277905	10043414	General disorders and administration site conditions	10018065	Therapeutic and nontherapeutic effects (excl toxicity)	10062915	Therapeutic and nontherapeutic responses	10043409	Therapeutic response decreased
192779051	21	2	19277905	10051398	Neoplasms benign, malignant and unspecified (incl cysts and polyps)	10029104	Miscellaneous and site unspecified neoplasms malignant and unspecified	10027655	Neoplasms malignant site unspecified NEC	10029105	Malignant neoplasm progression
193043773	21	3	19304377	10000087	Gastrointestinal disorders	10017947	Gastrointestinal signs and symptoms	10018012	Gastrointestinal and abdominal pains (excl oral and throat)	10017926	Abdominal pain upper
193043773	21	3	19304377	10026865	General disorders and administration site conditions	10018065	Tissue disorders NEC	10007867	Mass conditions NEC	10057175	Mass
193043773	21	3	19304377	10028116	General disorders and administration site conditions	10018065	General system disorders NEC	10018073	Mucosal findings abnormal	10028114	Mucosal inflammation
193043773	21	3	19304377	10028372	Musculoskeletal and connective tissue disorders	10028395	Muscle disorders	10028302	Muscle weakness conditions	10062913	Muscular weakness
193043773	21	3	19304377	10028596	Cardiac disorders	10007541	Coronary artery disorders	10011082	Ischaemic coronary artery disorders	10011085	Myocardial infarction
193043773	21	3	19304377	10051398	Neoplasms benign, malignant and unspecified (incl cysts and polyps)	10029104	Miscellaneous and site unspecified neoplasms malignant and unspecified	10027655	Neoplasms malignant site unspecified NEC	10029105	Malignant neoplasm progression
193043773	21	3	19304377	10061218	General disorders and administration site conditions	10018065	General system disorders NEC	10018073	Inflammations	10021950	Inflammation
193283062	23	3	19328306	10011906	General disorders and administration site conditions	10018065	Fatal outcomes	10053172	Death and sudden death	10011907	Death
193283062	23	3	19328306	10025197	Blood and lymphatic system disorders	10005329	Spleen, lymphatic and reticuloendothelial system disorders	10041641	Lymphatic system disorders NEC	10025198	Lymphadenopathy
193283062	23	3	19328306	10051398	Neoplasms benign, malignant and unspecified (incl cysts and polyps)	10029104	Miscellaneous and site unspecified neoplasms malignant and unspecified	10027655	Neoplasms malignant site unspecified NEC	10029105	Malignant neoplasm progression
193643642	21	3	19364364	10035528	Investigations	10022891	Haematology investigations (incl blood groups)	10018851	Platelet analyses	10035523	Platelet count decreased
193728771	21	2	19372877	10025197	Blood and lymphatic system disorders	10005329	Spleen, lymphatic and reticuloendothelial system disorders	10041641	Lymphatic system disorders NEC	10025198	Lymphadenopathy
193728771	21	2	19372877	10025252	Investigations	10022891	Haematology investigations (incl blood groups)	10018851	White blood cell analyses	10047938	Lymphocyte count abnormal
193728771	21	2	19372877	10051398	Neoplasms benign, malignant and unspecified (incl cysts and polyps)	10029104	Miscellaneous and site unspecified neoplasms malignant and unspecified	10027655	Neoplasms malignant site unspecified NEC	10029105	Malignant neoplasm progression
193862102	23	3	19386210	10019974	Infections and infestations	10021881	Viral infectious disorders	10047438	Herpes viral infections	10019972	Herpes zoster
193862102	23	3	19386210	10028116	General disorders and administration site conditions	10018065	General system disorders NEC	10018073	Mucosal findings abnormal	10028114	Mucosal inflammation
193862102	23	3	19386210	10029331	Nervous system disorders	10029205	Peripheral neuropathies	10034606	Peripheral neuropathies NEC	10034607	Neuropathy peripheral
193862102	23	3	19386210	10029354	Blood and lymphatic system disorders	10005329	White blood cell disorders	10047954	Neutropenias	10029355	Neutropenia
193862102	23	3	19386210	10043554	Blood and lymphatic system disorders	10005329	Platelet disorders	10035534	Thrombocytopenias	10043555	Thrombocytopenia
193862102	23	3	19386210	10053762	Injury, poisoning and procedural complications	10022117	Off label uses and intentional product misuses/use issues	10079156	Off label uses	10076291	Off label use
193862102	23	3	19386210	10061428	Metabolism and nutrition disorders	10027433	Appetite and general nutritional disorders	10003018	Appetite disorders	10003022	Decreased appetite
193862102	23	3	19386210	10061818	General disorders and administration site conditions	10018065	General system disorders NEC	10018073	General signs and symptoms NEC	10018072	Disease progression
193862102	23	3	19386210	10082200	General disorders and administration site conditions	10018065	Therapeutic and nontherapeutic effects (excl toxicity)	10062915	Therapeutic and nontherapeutic responses	10043409	Therapeutic product effect incomplete
193862192	23	3	19386219	10019974	Infections and infestations	10021881	Viral infectious disorders	10047438	Herpes viral infections	10019972	Herpes zoster
193862192	23	3	19386219	10021789	Infections and infestations	10021881	Infections - pathogen unspecified	10021879	Infections NEC	10021902	Infection
193862192	23	3	19386219	10028116	General disorders and administration site conditions	10018065	General system disorders NEC	10018073	Mucosal findings abnormal	10028114	Mucosal inflammation
193862192	23	3	19386219	10029331	Nervous system disorders	10029205	Peripheral neuropathies	10034606	Peripheral neuropathies NEC	10034607	Neuropathy peripheral
193862192	23	3	19386219	10029354	Blood and lymphatic system disorders	10005329	White blood cell disorders	10047954	Neutropenias	10029355	Neutropenia
193862192	23	3	19386219	10042971	Neoplasms benign, malignant and unspecified (incl cysts and polyps)	10029104	Lymphomas non-Hodgkin's T-cell	10025321	Anaplastic large cell lymphomas T- and null-cell types	10002235	T-cell lymphoma
193862192	23	3	19386219	10043554	Blood and lymphatic system disorders	10005329	Platelet disorders	10035534	Thrombocytopenias	10043555	Thrombocytopenia
193862192	23	3	19386219	10053762	Injury, poisoning and procedural complications	10022117	Off label uses and intentional product misuses/use issues	10079156	Off label uses	10076291	Off label use
193862192	23	3	19386219	10061428	Metabolism and nutrition disorders	10027433	Appetite and general nutritional disorders	10003018	Appetite disorders	10003022	Decreased appetite
193862192	23	3	19386219	10061818	General disorders and administration site conditions	10018065	General system disorders NEC	10018073	General signs and symptoms NEC	10018072	Disease progression
193862212	23	3	19386221	10002449	Neoplasms benign, malignant and unspecified (incl cysts and polyps)	10029104	Lymphomas non-Hodgkin's T-cell	10025321	Angioimmunoblastic T-cell lymphomas	10002450	Angioimmunoblastic T-cell lymphoma
193862212	23	3	19386221	10019974	Infections and infestations	10021881	Viral infectious disorders	10047438	Herpes viral infections	10019972	Herpes zoster
193862212	23	3	19386221	10021789	Infections and infestations	10021881	Infections - pathogen unspecified	10021879	Infections NEC	10021902	Infection
193862212	23	3	19386221	10028116	General disorders and administration site conditions	10018065	General system disorders NEC	10018073	Mucosal findings abnormal	10028114	Mucosal inflammation
193862212	23	3	19386221	10029331	Nervous system disorders	10029205	Peripheral neuropathies	10034606	Peripheral neuropathies NEC	10034607	Neuropathy peripheral
193862212	23	3	19386221	10029354	Blood and lymphatic system disorders	10005329	White blood cell disorders	10047954	Neutropenias	10029355	Neutropenia
193862212	23	3	19386221	10043554	Blood and lymphatic system disorders	10005329	Platelet disorders	10035534	Thrombocytopenias	10043555	Thrombocytopenia
193862212	23	3	19386221	10053762	Injury, poisoning and procedural complications	10022117	Off label uses and intentional product misuses/use issues	10079156	Off label uses	10076291	Off label use
193862212	23	3	19386221	10061428	Metabolism and nutrition disorders	10027433	Appetite and general nutritional disorders	10003018	Appetite disorders	10003022	Decreased appetite
193862212	23	3	19386221	10061818	General disorders and administration site conditions	10018065	General system disorders NEC	10018073	General signs and symptoms NEC	10018072	Disease progression
193862232	23	3	19386223	10019974	Infections and infestations	10021881	Viral infectious disorders	10047438	Herpes viral infections	10019972	Herpes zoster
193862232	23	3	19386223	10028116	General disorders and administration site conditions	10018065	General system disorders NEC	10018073	Mucosal findings abnormal	10028114	Mucosal inflammation
193862232	23	3	19386223	10029331	Nervous system disorders	10029205	Peripheral neuropathies	10034606	Peripheral neuropathies NEC	10034607	Neuropathy peripheral
193862232	23	3	19386223	10029354	Blood and lymphatic system disorders	10005329	White blood cell disorders	10047954	Neutropenias	10029355	Neutropenia
193862232	23	3	19386223	10043554	Blood and lymphatic system disorders	10005329	Platelet disorders	10035534	Thrombocytopenias	10043555	Thrombocytopenia
193862232	23	3	19386223	10053762	Injury, poisoning and procedural complications	10022117	Off label uses and intentional product misuses/use issues	10079156	Off label uses	10076291	Off label use
193862232	23	3	19386223	10061428	Metabolism and nutrition disorders	10027433	Appetite and general nutritional disorders	10003018	Appetite disorders	10003022	Decreased appetite
193862232	23	3	19386223	10061818	General disorders and administration site conditions	10018065	General system disorders NEC	10018073	General signs and symptoms NEC	10018072	Disease progression
193929593	23	3	19392959	10015769	Injury, poisoning and procedural complications	10022117	Injuries NEC	10022114	Cerebral injuries NEC	10052638	Extradural haematoma
193929593	23	3	19392959	10018100	Nervous system disorders	10029205	Seizures (incl subtypes)	10039911	Generalised tonic-clonic seizures	10018101	Generalised tonic-clonic seizure
193929593	23	3	19392959	10028570	Nervous system disorders	10029205	Spinal cord and nerve root disorders	10041543	Spinal cord and nerve root disorders NEC	10041544	Myelopathy
193929593	23	3	19392959	10033799	Nervous system disorders	10029205	Movement disorders (incl parkinsonism)	10028037	Paralysis and paresis (excl cranial nerve)	10033800	Paralysis
193929593	23	3	19392959	10037714	Nervous system disorders	10029205	Movement disorders (incl parkinsonism)	10028037	Paralysis and paresis (excl cranial nerve)	10033800	Quadriplegia
193929593	23	3	19392959	10041549	Nervous system disorders	10029205	Spinal cord and nerve root disorders	10041543	Spinal cord and nerve root disorders NEC	10041544	Spinal cord compression
193929593	23	3	19392959	10048727	Nervous system disorders	10029205	Neurological disorders NEC	10029305	Disturbances in consciousness NEC	10013509	Postictal state
193929593	23	3	19392959	10049151	Infections and infestations	10021881	Infections - pathogen unspecified	10021879	Sepsis, bacteraemia, viraemia and fungaemia NEC	10040054	Neutropenic sepsis
193929593	23	3	19392959	10051696	Neoplasms benign, malignant and unspecified (incl cysts and polyps)	10029104	Metastases	10027476	Metastases to specified sites	10027467	Metastases to meninges
193929593	23	3	19392959	10053762	Injury, poisoning and procedural complications	10022117	Off label uses and intentional product misuses/use issues	10079156	Off label uses	10076291	Off label use
193929593	23	3	19392959	10059282	Neoplasms benign, malignant and unspecified (incl cysts and polyps)	10029104	Metastases	10027476	Metastases to specified sites	10027467	Metastases to central nervous system
193929593	23	3	19392959	10061309	Neoplasms benign, malignant and unspecified (incl cysts and polyps)	10029104	Miscellaneous and site unspecified neoplasms malignant and unspecified	10027655	Neoplasms unspecified malignancy and site unspecified NEC	10029111	Neoplasm progression
193929593	23	3	19392959	10070863	Injury, poisoning and procedural complications	10022117	Exposures, chemical injuries and poisoning	10071947	Poisoning and toxicity	10035777	Toxicity to various agents
193929593	23	3	19392959	10076476	Injury, poisoning and procedural complications	10022117	Medication errors and other product use errors and issues	10079145	Medication errors, product use errors and issues NEC	10079146	Product use in unapproved indication
193929593	23	3	19392959	10082200	General disorders and administration site conditions	10018065	Therapeutic and nontherapeutic effects (excl toxicity)	10062915	Therapeutic and nontherapeutic responses	10043409	Therapeutic product effect incomplete
194011712	21	4	19401171	10028584	Blood and lymphatic system disorders	10005329	Anaemias nonhaemolytic and marrow depression	10002086	Marrow depression and hypoplastic anaemias	10026847	Myelosuppression
194011712	21	4	19401171	10035528	Investigations	10022891	Haematology investigations (incl blood groups)	10018851	Platelet analyses	10035523	Platelet count decreased
194011712	21	4	19401171	10037844	Skin and subcutaneous tissue disorders	10040785	Epidermal and dermal conditions	10014982	Rashes, eruptions and exanthems NEC	10052566	Rash
194011712	21	4	19401171	10040831	Skin and subcutaneous tissue disorders	10040785	Epidermal and dermal conditions	10014982	Dermal and epidermal conditions NEC	10012424	Skin disorder
194011712	21	4	19401171	10042128	Gastrointestinal disorders	10017947	Oral soft tissue conditions	10031013	Stomatitis and ulceration	10042129	Stomatitis
194012004	21	4	19401200	10002034	Blood and lymphatic system disorders	10005329	Anaemias nonhaemolytic and marrow depression	10002086	Anaemias NEC	10002067	Anaemia
194012004	21	4	19401200	10016256	General disorders and administration site conditions	10018065	General system disorders NEC	10018073	Asthenic conditions	10003550	Fatigue
194012004	21	4	19401200	10025482	General disorders and administration site conditions	10018065	General system disorders NEC	10018073	Asthenic conditions	10003550	Malaise
194012004	21	4	19401200	10028116	General disorders and administration site conditions	10018065	General system disorders NEC	10018073	Mucosal findings abnormal	10028114	Mucosal inflammation
194012004	21	4	19401200	10028813	Gastrointestinal disorders	10017947	Gastrointestinal signs and symptoms	10018012	Nausea and vomiting symptoms	10028817	Nausea
194012004	21	4	19401200	10051398	Neoplasms benign, malignant and unspecified (incl cysts and polyps)	10029104	Miscellaneous and site unspecified neoplasms malignant and unspecified	10027655	Neoplasms malignant site unspecified NEC	10029105	Malignant neoplasm progression
194268441	21	2	19426844	10028584	Blood and lymphatic system disorders	10005329	Anaemias nonhaemolytic and marrow depression	10002086	Marrow depression and hypoplastic anaemias	10026847	Myelosuppression
194268441	21	2	19426844	10051398	Neoplasms benign, malignant and unspecified (incl cysts and polyps)	10029104	Miscellaneous and site unspecified neoplasms malignant and unspecified	10027655	Neoplasms malignant site unspecified NEC	10029105	Malignant neoplasm progression
194269851	21	2	19426985	10042128	Gastrointestinal disorders	10017947	Oral soft tissue conditions	10031013	Stomatitis and ulceration	10042129	Stomatitis
194269851	21	2	19426985	10043414	General disorders and administration site conditions	10018065	Therapeutic and nontherapeutic effects (excl toxicity)	10062915	Therapeutic and nontherapeutic responses	10043409	Therapeutic response decreased
194269851	21	2	19426985	10051398	Neoplasms benign, malignant and unspecified (incl cysts and polyps)	10029104	Miscellaneous and site unspecified neoplasms malignant and unspecified	10027655	Neoplasms malignant site unspecified NEC	10029105	Malignant neoplasm progression
194275051	21	2	19427505	10011831	Infections and infestations	10021881	Viral infectious disorders	10047438	Cytomegaloviral infections	10011827	Cytomegalovirus infection
194275051	21	2	19427505	10040831	Skin and subcutaneous tissue disorders	10040785	Epidermal and dermal conditions	10014982	Dermal and epidermal conditions NEC	10012424	Skin disorder
194275051	21	2	19427505	10042128	Gastrointestinal disorders	10017947	Oral soft tissue conditions	10031013	Stomatitis and ulceration	10042129	Stomatitis
194518341	21	2	19451834	10006825	Investigations	10022891	Protein and chemistry analyses NEC	10037000	Protein analyses NEC	10036998	C-reactive protein increased
194518341	21	2	19451834	10025482	General disorders and administration site conditions	10018065	General system disorders NEC	10018073	Asthenic conditions	10003550	Malaise
194518341	21	2	19451834	10037596	Infections and infestations	10021881	Infections - pathogen unspecified	10021879	Urinary tract infections	10046577	Pyelonephritis
194518341	21	2	19451834	10042128	Gastrointestinal disorders	10017947	Oral soft tissue conditions	10031013	Stomatitis and ulceration	10042129	Stomatitis
194518341	21	2	19451834	10043414	General disorders and administration site conditions	10018065	Therapeutic and nontherapeutic effects (excl toxicity)	10062915	Therapeutic and nontherapeutic responses	10043409	Therapeutic response decreased
194518341	21	2	19451834	10051398	Neoplasms benign, malignant and unspecified (incl cysts and polyps)	10029104	Miscellaneous and site unspecified neoplasms malignant and unspecified	10027655	Neoplasms malignant site unspecified NEC	10029105	Malignant neoplasm progression
194518341	21	2	19451834	10061428	Metabolism and nutrition disorders	10027433	Appetite and general nutritional disorders	10003018	Appetite disorders	10003022	Decreased appetite
194520881	21	2	19452088	10001551	Investigations	10022891	Hepatobiliary investigations	10019809	Hepatobiliary function diagnostic procedures	10087057	Alanine aminotransferase increased
194520881	21	2	19452088	10002034	Blood and lymphatic system disorders	10005329	Anaemias nonhaemolytic and marrow depression	10002086	Anaemias NEC	10002067	Anaemia
194520881	21	2	19452088	10003481	Investigations	10022891	Hepatobiliary investigations	10019809	Hepatobiliary function diagnostic procedures	10087057	Aspartate aminotransferase increased
194520881	21	2	19452088	10035528	Investigations	10022891	Haematology investigations (incl blood groups)	10018851	Platelet analyses	10035523	Platelet count decreased
194520881	21	2	19452088	10043414	General disorders and administration site conditions	10018065	Therapeutic and nontherapeutic effects (excl toxicity)	10062915	Therapeutic and nontherapeutic responses	10043409	Therapeutic response decreased
194520881	21	2	19452088	10051398	Neoplasms benign, malignant and unspecified (incl cysts and polyps)	10029104	Miscellaneous and site unspecified neoplasms malignant and unspecified	10027655	Neoplasms malignant site unspecified NEC	10029105	Malignant neoplasm progression
194764812	21	3	19476481	10054787	Gastrointestinal disorders	10017947	Gastrointestinal vascular conditions	10018031	Haemorrhoids and gastrointestinal varices (excl oesophageal)	10018029	Haemorrhoidal haemorrhage
194764812	21	3	19476481	10067621	Gastrointestinal disorders	10017947	Oral soft tissue conditions	10031013	Oral soft tissue disorders NEC	10031015	Oral disorder
194764831	21	2	19476483	10002034	Blood and lymphatic system disorders	10005329	Anaemias nonhaemolytic and marrow depression	10002086	Anaemias NEC	10002067	Anaemia
194764831	21	2	19476483	10016288	Blood and lymphatic system disorders	10005329	White blood cell disorders	10047954	Neutropenias	10029355	Febrile neutropenia
194764831	21	2	19476483	10019974	Infections and infestations	10021881	Viral infectious disorders	10047438	Herpes viral infections	10019972	Herpes zoster
194764831	21	2	19476483	10029366	Investigations	10022891	Haematology investigations (incl blood groups)	10018851	White blood cell analyses	10047938	Neutrophil count decreased
194764831	21	2	19476483	10035528	Investigations	10022891	Haematology investigations (incl blood groups)	10018851	Platelet analyses	10035523	Platelet count decreased
194764831	21	2	19476483	10042128	Gastrointestinal disorders	10017947	Oral soft tissue conditions	10031013	Stomatitis and ulceration	10042129	Stomatitis
194764831	21	2	19476483	10068349	Neoplasms benign, malignant and unspecified (incl cysts and polyps)	10029104	Haematopoietic neoplasms (excl leukaemias and lymphomas)	10018865	Lymphoproliferative disorders NEC (excl leukaemias and lymphomas)	10025353	Epstein-Barr virus associated lymphoproliferative disorder
194764943	23	3	19476494	10011906	General disorders and administration site conditions	10018065	Fatal outcomes	10053172	Death and sudden death	10011907	Death
194764943	23	3	19476494	10051398	Neoplasms benign, malignant and unspecified (incl cysts and polyps)	10029104	Miscellaneous and site unspecified neoplasms malignant and unspecified	10027655	Neoplasms malignant site unspecified NEC	10029105	Malignant neoplasm progression
194764943	23	3	19476494	10061822	General disorders and administration site conditions	10018065	Therapeutic and nontherapeutic effects (excl toxicity)	10062915	Therapeutic and nontherapeutic responses	10043409	Drug intolerance
194765851	21	2	19476585	10002034	Blood and lymphatic system disorders	10005329	Anaemias nonhaemolytic and marrow depression	10002086	Anaemias NEC	10002067	Anaemia
194765851	21	2	19476585	10016288	Blood and lymphatic system disorders	10005329	White blood cell disorders	10047954	Neutropenias	10029355	Febrile neutropenia
194765851	21	2	19476585	10029366	Investigations	10022891	Haematology investigations (incl blood groups)	10018851	White blood cell analyses	10047938	Neutrophil count decreased
194765851	21	2	19476585	10035528	Investigations	10022891	Haematology investigations (incl blood groups)	10018851	Platelet analyses	10035523	Platelet count decreased
194765851	21	2	19476585	10058806	Infections and infestations	10021881	Mycobacterial infectious disorders	10028440	Atypical mycobacterial infections	10003754	Mycobacterium avium complex infection
194789151	21	3	19478915	10002034	Blood and lymphatic system disorders	10005329	Anaemias nonhaemolytic and marrow depression	10002086	Anaemias NEC	10002067	Anaemia
194789151	21	3	19478915	10011831	Infections and infestations	10021881	Viral infectious disorders	10047438	Cytomegaloviral infections	10011827	Cytomegalovirus infection
194789151	21	3	19478915	10016288	Blood and lymphatic system disorders	10005329	White blood cell disorders	10047954	Neutropenias	10029355	Febrile neutropenia
194789151	21	3	19478915	10029366	Investigations	10022891	Haematology investigations (incl blood groups)	10018851	White blood cell analyses	10047938	Neutrophil count decreased
194789151	21	3	19478915	10030963	Infections and infestations	10021881	Fungal infectious disorders	10017528	Candida infections	10007134	Oral candidiasis
194789151	21	3	19478915	10035528	Investigations	10022891	Haematology investigations (incl blood groups)	10018851	Platelet analyses	10035523	Platelet count decreased
194789172	23	3	19478917	10011906	General disorders and administration site conditions	10018065	Fatal outcomes	10053172	Death and sudden death	10011907	Death
194789172	23	3	19478917	10051398	Neoplasms benign, malignant and unspecified (incl cysts and polyps)	10029104	Miscellaneous and site unspecified neoplasms malignant and unspecified	10027655	Neoplasms malignant site unspecified NEC	10029105	Malignant neoplasm progression
194789771	21	3	19478977	10051398	Neoplasms benign, malignant and unspecified (incl cysts and polyps)	10029104	Miscellaneous and site unspecified neoplasms malignant and unspecified	10027655	Neoplasms malignant site unspecified NEC	10029105	Malignant neoplasm progression
194811691	21	3	19481169	10002034	Blood and lymphatic system disorders	10005329	Anaemias nonhaemolytic and marrow depression	10002086	Anaemias NEC	10002067	Anaemia
194811691	21	3	19481169	10011831	Infections and infestations	10021881	Viral infectious disorders	10047438	Cytomegaloviral infections	10011827	Cytomegalovirus infection
194811691	21	3	19481169	10016288	Blood and lymphatic system disorders	10005329	White blood cell disorders	10047954	Neutropenias	10029355	Febrile neutropenia
194811691	21	3	19481169	10029366	Investigations	10022891	Haematology investigations (incl blood groups)	10018851	White blood cell analyses	10047938	Neutrophil count decreased
194811691	21	3	19481169	10035528	Investigations	10022891	Haematology investigations (incl blood groups)	10018851	Platelet analyses	10035523	Platelet count decreased
194811691	21	3	19481169	10042128	Gastrointestinal disorders	10017947	Oral soft tissue conditions	10031013	Stomatitis and ulceration	10042129	Stomatitis
194852942	25	1	19485294	10013709	General disorders and administration site conditions	10018065	Therapeutic and nontherapeutic effects (excl toxicity)	10062915	Therapeutic and nontherapeutic responses	10043409	Drug ineffective
194852942	25	1	19485294	10051398	Neoplasms benign, malignant and unspecified (incl cysts and polyps)	10029104	Miscellaneous and site unspecified neoplasms malignant and unspecified	10027655	Neoplasms malignant site unspecified NEC	10029105	Malignant neoplasm progression
195011971	21	3	19501197	10009887	Gastrointestinal disorders	10017947	Gastrointestinal inflammatory conditions	10017969	Colitis (excl infective)	10009888	Colitis
195011971	21	3	19501197	10029366	Investigations	10022891	Haematology investigations (incl blood groups)	10018851	White blood cell analyses	10047938	Neutrophil count decreased
195328822	23	3	19532882	10013709	General disorders and administration site conditions	10018065	Therapeutic and nontherapeutic effects (excl toxicity)	10062915	Therapeutic and nontherapeutic responses	10043409	Drug ineffective
195328822	23	3	19532882	10014184	Skin and subcutaneous tissue disorders	10040785	Epidermal and dermal conditions	10014982	Dermatitis and eczema	10012435	Eczema
195328822	23	3	19532882	10036807	Infections and infestations	10021881	Viral infectious disorders	10047438	Polyomavirus infections	10057200	Progressive multifocal leukoencephalopathy
195328822	23	3	19532882	10065042	Immune system disorders	10021428	Immune disorders NEC	10027665	Immune and associated conditions NEC	10027682	Immune reconstitution inflammatory syndrome
195742331	21	3	19574233	10068349	Neoplasms benign, malignant and unspecified (incl cysts and polyps)	10029104	Haematopoietic neoplasms (excl leukaemias and lymphomas)	10018865	Lymphoproliferative disorders NEC (excl leukaemias and lymphomas)	10025353	Epstein-Barr virus associated lymphoproliferative disorder
195849582	23	1	19584958	10011906	General disorders and administration site conditions	10018065	Fatal outcomes	10053172	Death and sudden death	10011907	Death
195849582	23	1	19584958	10051398	Neoplasms benign, malignant and unspecified (incl cysts and polyps)	10029104	Miscellaneous and site unspecified neoplasms malignant and unspecified	10027655	Neoplasms malignant site unspecified NEC	10029105	Malignant neoplasm progression
196040218	21	4	19604021	10013781	Gastrointestinal disorders	10017947	Salivary gland conditions	10039404	Oral dryness and saliva altered	10030975	Dry mouth
196040218	21	4	19604021	10025482	General disorders and administration site conditions	10018065	General system disorders NEC	10018073	Asthenic conditions	10003550	Malaise
196040218	21	4	19604021	10026865	General disorders and administration site conditions	10018065	Tissue disorders NEC	10007867	Mass conditions NEC	10057175	Mass
196040218	21	4	19604021	10033371	General disorders and administration site conditions	10018065	General system disorders NEC	10018073	Pain and discomfort NEC	10033372	Pain
196040218	21	4	19604021	10035664	Infections and infestations	10021881	Infections - pathogen unspecified	10021879	Lower respiratory tract and lung infections	10025101	Pneumonia
196040218	21	4	19604021	10047895	Investigations	10022891	Physical examination and organ system status topics	10071940	Physical examination procedures and organ system status	10071941	Weight decreased
196040218	21	4	19604021	10061428	Metabolism and nutrition disorders	10027433	Appetite and general nutritional disorders	10003018	Appetite disorders	10003022	Decreased appetite
196040218	21	4	19604021	10067671	General disorders and administration site conditions	10018065	General system disorders NEC	10018073	General signs and symptoms NEC	10018072	Disease complication
196040218	21	4	19604021	10076390	Gastrointestinal disorders	10017947	Oral soft tissue conditions	10031013	Oral soft tissue signs and symptoms	10031021	Oral hyperaesthesia
196040218	21	4	19604021	10084268	Infections and infestations	10021881	Viral infectious disorders	10047438	Coronavirus infections	10084510	COVID-19
196073462	21	4	19607346	10000081	Gastrointestinal disorders	10017947	Gastrointestinal signs and symptoms	10018012	Gastrointestinal and abdominal pains (excl oral and throat)	10017926	Abdominal pain
196073462	21	4	19607346	10061148	Metabolism and nutrition disorders	10027433	Appetite and general nutritional disorders	10003018	General nutritional disorders NEC	10018067	Feeding disorder
196073462	21	4	19607346	10084268	Infections and infestations	10021881	Viral infectious disorders	10047438	Coronavirus infections	10084510	COVID-19
196117621	21	3	19611762	10013709	General disorders and administration site conditions	10018065	Therapeutic and nontherapeutic effects (excl toxicity)	10062915	Therapeutic and nontherapeutic responses	10043409	Drug ineffective
196733511	21	3	19673351	10016288	Blood and lymphatic system disorders	10005329	White blood cell disorders	10047954	Neutropenias	10029355	Febrile neutropenia
196733511	21	3	19673351	10042128	Gastrointestinal disorders	10017947	Oral soft tissue conditions	10031013	Stomatitis and ulceration	10042129	Stomatitis
196733511	21	3	19673351	10043414	General disorders and administration site conditions	10018065	Therapeutic and nontherapeutic effects (excl toxicity)	10062915	Therapeutic and nontherapeutic responses	10043409	Therapeutic response decreased
196773612	21	3	19677361	10034625	Neoplasms benign, malignant and unspecified (incl cysts and polyps)	10029104	Lymphomas non-Hodgkin's T-cell	10025321	Peripheral T-cell lymphomas NEC	10034622	Peripheral T-cell lymphoma unspecified recurrent
196773612	21	3	19677361	10051398	Neoplasms benign, malignant and unspecified (incl cysts and polyps)	10029104	Miscellaneous and site unspecified neoplasms malignant and unspecified	10027655	Neoplasms malignant site unspecified NEC	10029105	Malignant neoplasm progression
196826572	21	3	19682657	10002229	Neoplasms benign, malignant and unspecified (incl cysts and polyps)	10029104	Lymphomas non-Hodgkin's T-cell	10025321	Anaplastic large cell lymphomas T- and null-cell types	10002235	Anaplastic large cell lymphoma T- and null-cell types recurrent
196827342	21	3	19682734	10034625	Neoplasms benign, malignant and unspecified (incl cysts and polyps)	10029104	Lymphomas non-Hodgkin's T-cell	10025321	Peripheral T-cell lymphomas NEC	10034622	Peripheral T-cell lymphoma unspecified recurrent
196827922	21	3	19682792	10034625	Neoplasms benign, malignant and unspecified (incl cysts and polyps)	10029104	Lymphomas non-Hodgkin's T-cell	10025321	Peripheral T-cell lymphomas NEC	10034622	Peripheral T-cell lymphoma unspecified recurrent
196827922	21	3	19682792	10051398	Neoplasms benign, malignant and unspecified (incl cysts and polyps)	10029104	Miscellaneous and site unspecified neoplasms malignant and unspecified	10027655	Neoplasms malignant site unspecified NEC	10029105	Malignant neoplasm progression
196827932	21	3	19682793	10034625	Neoplasms benign, malignant and unspecified (incl cysts and polyps)	10029104	Lymphomas non-Hodgkin's T-cell	10025321	Peripheral T-cell lymphomas NEC	10034622	Peripheral T-cell lymphoma unspecified recurrent
196831882	21	3	19683188	10034625	Neoplasms benign, malignant and unspecified (incl cysts and polyps)	10029104	Lymphomas non-Hodgkin's T-cell	10025321	Peripheral T-cell lymphomas NEC	10034622	Peripheral T-cell lymphoma unspecified recurrent
196831882	21	3	19683188	10051398	Neoplasms benign, malignant and unspecified (incl cysts and polyps)	10029104	Miscellaneous and site unspecified neoplasms malignant and unspecified	10027655	Neoplasms malignant site unspecified NEC	10029105	Malignant neoplasm progression
196877702	21	3	19687770	10028116	General disorders and administration site conditions	10018065	General system disorders NEC	10018073	Mucosal findings abnormal	10028114	Mucosal inflammation
196877702	21	3	19687770	10034625	Neoplasms benign, malignant and unspecified (incl cysts and polyps)	10029104	Lymphomas non-Hodgkin's T-cell	10025321	Peripheral T-cell lymphomas NEC	10034622	Peripheral T-cell lymphoma unspecified recurrent
196877702	21	3	19687770	10040047	Infections and infestations	10021881	Infections - pathogen unspecified	10021879	Sepsis, bacteraemia, viraemia and fungaemia NEC	10040054	Sepsis
196877702	21	3	19687770	10045170	Metabolism and nutrition disorders	10027433	Electrolyte and fluid balance conditions	10014412	Electrolyte imbalance NEC	10014419	Tumour lysis syndrome
196877702	21	3	19687770	10052804	General disorders and administration site conditions	10018065	Therapeutic and nontherapeutic effects (excl toxicity)	10062915	Therapeutic and nontherapeutic responses	10043409	Drug tolerance
196877702	21	3	19687770	10066377	Surgical and medical procedures	10042613	Therapeutic procedures and supportive care NEC	10043413	Therapeutic procedures NEC	10027700	Therapy interrupted
196877912	21	3	19687791	10034625	Neoplasms benign, malignant and unspecified (incl cysts and polyps)	10029104	Lymphomas non-Hodgkin's T-cell	10025321	Peripheral T-cell lymphomas NEC	10034622	Peripheral T-cell lymphoma unspecified recurrent
196895552	21	3	19689555	10034625	Neoplasms benign, malignant and unspecified (incl cysts and polyps)	10029104	Lymphomas non-Hodgkin's T-cell	10025321	Peripheral T-cell lymphomas NEC	10034622	Peripheral T-cell lymphoma unspecified recurrent
196895552	21	3	19689555	10051398	Neoplasms benign, malignant and unspecified (incl cysts and polyps)	10029104	Miscellaneous and site unspecified neoplasms malignant and unspecified	10027655	Neoplasms malignant site unspecified NEC	10029105	Malignant neoplasm progression
196895932	21	3	19689593	10034625	Neoplasms benign, malignant and unspecified (incl cysts and polyps)	10029104	Lymphomas non-Hodgkin's T-cell	10025321	Peripheral T-cell lymphomas NEC	10034622	Peripheral T-cell lymphoma unspecified recurrent
196895932	21	3	19689593	10051398	Neoplasms benign, malignant and unspecified (incl cysts and polyps)	10029104	Miscellaneous and site unspecified neoplasms malignant and unspecified	10027655	Neoplasms malignant site unspecified NEC	10029105	Malignant neoplasm progression
196928362	21	3	19692836	10034625	Neoplasms benign, malignant and unspecified (incl cysts and polyps)	10029104	Lymphomas non-Hodgkin's T-cell	10025321	Peripheral T-cell lymphomas NEC	10034622	Peripheral T-cell lymphoma unspecified recurrent
196946787	22	1	19694678	10008120	Nervous system disorders	10029205	Central nervous system vascular disorders	10007963	Central nervous system haemorrhages and cerebrovascular accidents	10007948	Cerebral ischaemia
196946787	22	1	19694678	10008190	Nervous system disorders	10029205	Central nervous system vascular disorders	10007963	Central nervous system haemorrhages and cerebrovascular accidents	10007948	Cerebrovascular accident
196946787	22	1	19694678	10047340	Ear and labyrinth disorders	10013993	Inner ear and VIIIth cranial nerve disorders	10022396	Inner ear signs and symptoms	10022398	Vertigo
196965113	21	3	19696511	10034625	Neoplasms benign, malignant and unspecified (incl cysts and polyps)	10029104	Lymphomas non-Hodgkin's T-cell	10025321	Peripheral T-cell lymphomas NEC	10034622	Peripheral T-cell lymphoma unspecified recurrent
197282761	21	3	19728276	10019211	Nervous system disorders	10029205	Headaches	10019231	Headaches NEC	10019233	Headache
197282761	21	3	19728276	10047899	Investigations	10022891	Physical examination and organ system status topics	10071940	Physical examination procedures and organ system status	10071941	Weight increased
197282761	21	3	19728276	10070863	Injury, poisoning and procedural complications	10022117	Exposures, chemical injuries and poisoning	10071947	Poisoning and toxicity	10035777	Toxicity to various agents
197291711	21	3	19729171	10022437	Psychiatric disorders	10037175	Sleep disorders and disturbances	10040991	Disturbances in initiating and maintaining sleep	10013510	Insomnia
197291711	21	3	19729171	10037844	Skin and subcutaneous tissue disorders	10040785	Epidermal and dermal conditions	10014982	Rashes, eruptions and exanthems NEC	10052566	Rash
197291711	21	3	19729171	10042128	Gastrointestinal disorders	10017947	Oral soft tissue conditions	10031013	Stomatitis and ulceration	10042129	Stomatitis
197291711	21	3	19729171	10066274	Blood and lymphatic system disorders	10005329	Anaemias nonhaemolytic and marrow depression	10002086	Marrow depression and hypoplastic anaemias	10026847	Cytopenia
197423541	21	3	19742354	10005802	Investigations	10022891	Water, electrolyte and mineral investigations	10047843	Mineral and electrolyte analyses	10027637	Blood sodium decreased
197423541	21	3	19742354	10035528	Investigations	10022891	Haematology investigations (incl blood groups)	10018851	Platelet analyses	10035523	Platelet count decreased
197888083	21	4	19788808	10042128	Gastrointestinal disorders	10017947	Oral soft tissue conditions	10031013	Stomatitis and ulceration	10042129	Stomatitis
198398923	21	4	19839892	10008531	General disorders and administration site conditions	10018065	General system disorders NEC	10018073	Feelings and sensations NEC	10068759	Chills
198398923	21	4	19839892	10012431	Skin and subcutaneous tissue disorders	10040785	Epidermal and dermal conditions	10014982	Dermatitis and eczema	10012435	Dermatitis
198398923	21	4	19839892	10016256	General disorders and administration site conditions	10018065	General system disorders NEC	10018073	Asthenic conditions	10003550	Fatigue
198398923	21	4	19839892	10020751	Immune system disorders	10021428	Allergic conditions	10001708	Allergic conditions NEC	10027654	Hypersensitivity
198398923	21	4	19839892	10030124	General disorders and administration site conditions	10018065	General system disorders NEC	10018073	Oedema NEC	10030113	Oedema peripheral
198398923	21	4	19839892	10033318	Investigations	10022891	Metabolic, nutritional and blood gas investigations	10027432	Blood gas and acid base analyses	10005536	Oxygen saturation decreased
198398923	21	4	19839892	10037660	General disorders and administration site conditions	10018065	Body temperature conditions	10005908	Febrile disorders	10016286	Pyrexia
198398923	21	4	19839892	10037844	Skin and subcutaneous tissue disorders	10040785	Epidermal and dermal conditions	10014982	Rashes, eruptions and exanthems NEC	10052566	Rash
198398923	21	4	19839892	10040849	Skin and subcutaneous tissue disorders	10040785	Epidermal and dermal conditions	10014982	Dermal and epidermal conditions NEC	10012424	Skin fissures
198398923	21	4	19839892	10043607	Vascular disorders	10047065	Embolism and thrombosis	10014523	Non-site specific embolism and thrombosis	10014524	Thrombosis
198398923	21	4	19839892	10067868	Skin and subcutaneous tissue disorders	10040785	Skin and subcutaneous tissue disorders NEC	10040790	Skin and subcutaneous conditions NEC	10042356	Skin mass
198398923	21	4	19839892	10084271	Investigations	10022891	Microbiology and serology investigations	10027529	Virus identification and serology	10047490	SARS-CoV-2 test positive
198698044	25	1	19869804	10013687	Skin and subcutaneous tissue disorders	10040785	Epidermal and dermal conditions	10014982	Dermatitis ascribed to specific agent	10012437	Drug eruption
198698044	25	1	19869804	10015150	Skin and subcutaneous tissue disorders	10040785	Epidermal and dermal conditions	10014982	Erythemas	10015151	Erythema
198698044	25	1	19869804	10040943	Skin and subcutaneous tissue disorders	10040785	Skin and subcutaneous tissue disorders NEC	10040790	Skin and subcutaneous tissue ulcerations	10040796	Skin ulcer
198883051	21	3	19888305	10003549	General disorders and administration site conditions	10018065	General system disorders NEC	10018073	Asthenic conditions	10003550	Asthenia
198883051	21	3	19888305	10016165	Metabolism and nutrition disorders	10027433	Appetite and general nutritional disorders	10003018	General nutritional disorders NEC	10018067	Failure to thrive
198883051	21	3	19888305	10031009	Gastrointestinal disorders	10017947	Oral soft tissue conditions	10031013	Oral soft tissue signs and symptoms	10031021	Oral pain
198883051	21	3	19888305	10037660	General disorders and administration site conditions	10018065	Body temperature conditions	10005908	Febrile disorders	10016286	Pyrexia
198883051	21	3	19888305	10061428	Metabolism and nutrition disorders	10027433	Appetite and general nutritional disorders	10003018	Appetite disorders	10003022	Decreased appetite
198883051	21	3	19888305	10066995	Infections and infestations	10021881	Infections - pathogen unspecified	10021879	Dental and oral soft tissue infections	10012326	Alveolar osteitis
198974752	21	4	19897475	10005630	Investigations	10022891	Enzyme investigations NEC	10014938	Tissue enzyme analyses NEC	10043891	Blood lactate dehydrogenase increased
198977372	21	4	19897737	10035528	Investigations	10022891	Haematology investigations (incl blood groups)	10018851	Platelet analyses	10035523	Platelet count decreased
198977372	21	4	19897737	10043414	General disorders and administration site conditions	10018065	Therapeutic and nontherapeutic effects (excl toxicity)	10062915	Therapeutic and nontherapeutic responses	10043409	Therapeutic response decreased
198992322	21	4	19899232	10001551	Investigations	10022891	Hepatobiliary investigations	10019809	Hepatobiliary function diagnostic procedures	10087057	Alanine aminotransferase increased
198992322	21	4	19899232	10003481	Investigations	10022891	Hepatobiliary investigations	10019809	Hepatobiliary function diagnostic procedures	10087057	Aspartate aminotransferase increased
198992322	21	4	19899232	10005630	Investigations	10022891	Enzyme investigations NEC	10014938	Tissue enzyme analyses NEC	10043891	Blood lactate dehydrogenase increased
198992322	21	4	19899232	10047942	Investigations	10022891	Haematology investigations (incl blood groups)	10018851	White blood cell analyses	10047938	White blood cell count decreased
199391581	21	4	19939158	10014498	Nervous system disorders	10029205	Central nervous system vascular disorders	10007963	Central nervous system haemorrhages and cerebrovascular accidents	10007948	Embolic stroke
199391581	21	4	19939158	10029366	Investigations	10022891	Haematology investigations (incl blood groups)	10018851	White blood cell analyses	10047938	Neutrophil count decreased
199391581	21	4	19939158	10067621	Gastrointestinal disorders	10017947	Oral soft tissue conditions	10031013	Oral soft tissue disorders NEC	10031015	Oral disorder
199465421	21	4	19946542	10051398	Neoplasms benign, malignant and unspecified (incl cysts and polyps)	10029104	Miscellaneous and site unspecified neoplasms malignant and unspecified	10027655	Neoplasms malignant site unspecified NEC	10029105	Malignant neoplasm progression
199607741	21	4	19960774	10068349	Neoplasms benign, malignant and unspecified (incl cysts and polyps)	10029104	Haematopoietic neoplasms (excl leukaemias and lymphomas)	10018865	Lymphoproliferative disorders NEC (excl leukaemias and lymphomas)	10025353	Epstein-Barr virus associated lymphoproliferative disorder
200280362	21	4	20028036	10017964	Infections and infestations	10021881	Infections - pathogen unspecified	10021879	Abdominal and gastrointestinal infections	10017967	Gastrointestinal infection
200280362	21	4	20028036	10067621	Gastrointestinal disorders	10017947	Oral soft tissue conditions	10031013	Oral soft tissue disorders NEC	10031015	Oral disorder
200280592	22	1	20028059	10002034	Blood and lymphatic system disorders	10005329	Anaemias nonhaemolytic and marrow depression	10002086	Anaemias NEC	10002067	Anaemia
200280592	22	1	20028059	10035528	Investigations	10022891	Haematology investigations (incl blood groups)	10018851	Platelet analyses	10035523	Platelet count decreased
200280592	22	1	20028059	10061818	General disorders and administration site conditions	10018065	General system disorders NEC	10018073	General signs and symptoms NEC	10018072	Disease progression
200558941	21	4	20055894	10029366	Investigations	10022891	Haematology investigations (incl blood groups)	10018851	White blood cell analyses	10047938	Neutrophil count decreased
200558941	21	4	20055894	10035528	Investigations	10022891	Haematology investigations (incl blood groups)	10018851	Platelet analyses	10035523	Platelet count decreased
200558941	21	4	20055894	10040047	Infections and infestations	10021881	Infections - pathogen unspecified	10021879	Sepsis, bacteraemia, viraemia and fungaemia NEC	10040054	Sepsis
200558941	21	4	20055894	10043414	General disorders and administration site conditions	10018065	Therapeutic and nontherapeutic effects (excl toxicity)	10062915	Therapeutic and nontherapeutic responses	10043409	Therapeutic response decreased
200728961	21	4	20072896	10048937	Reproductive system and breast disorders	10038604	Vulvovaginal disorders (excl infections and inflammations)	10047789	Vulvovaginal signs and symptoms	10047792	Vaginal lesion
200728971	21	4	20072897	10084406	Injury, poisoning and procedural complications	10022117	Medication errors and other product use errors and issues	10079145	Product administration errors and issues	10079147	Product dose omission issue
200781082	21	4	20078108	10029366	Investigations	10022891	Haematology investigations (incl blood groups)	10018851	White blood cell analyses	10047938	Neutrophil count decreased
200781082	21	4	20078108	10043414	General disorders and administration site conditions	10018065	Therapeutic and nontherapeutic effects (excl toxicity)	10062915	Therapeutic and nontherapeutic responses	10043409	Therapeutic response decreased
200851062	22	1	20085106	10005191	Skin and subcutaneous tissue disorders	10040785	Epidermal and dermal conditions	10014982	Bullous conditions	10006555	Blister
200851062	22	1	20085106	10040831	Skin and subcutaneous tissue disorders	10040785	Epidermal and dermal conditions	10014982	Dermal and epidermal conditions NEC	10012424	Skin disorder
200851062	22	1	20085106	10040840	Skin and subcutaneous tissue disorders	10040785	Skin and subcutaneous tissue disorders NEC	10040790	Skin and subcutaneous tissue ulcerations	10040796	Skin erosion
201435711	21	4	20143571	10013709	General disorders and administration site conditions	10018065	Therapeutic and nontherapeutic effects (excl toxicity)	10062915	Therapeutic and nontherapeutic responses	10043409	Drug ineffective
201435711	21	4	20143571	10051398	Neoplasms benign, malignant and unspecified (incl cysts and polyps)	10029104	Miscellaneous and site unspecified neoplasms malignant and unspecified	10027655	Neoplasms malignant site unspecified NEC	10029105	Malignant neoplasm progression
201687043	22	2	20168704	10020942	Metabolism and nutrition disorders	10027433	Protein and amino acid metabolism disorders NEC	10037008	Protein metabolism disorders NEC	10037009	Hypoalbuminaemia
201687043	22	2	20168704	10028584	Blood and lymphatic system disorders	10005329	Anaemias nonhaemolytic and marrow depression	10002086	Marrow depression and hypoplastic anaemias	10026847	Myelosuppression
201687043	22	2	20168704	10030124	General disorders and administration site conditions	10018065	General system disorders NEC	10018073	Oedema NEC	10030113	Oedema peripheral
201687043	22	2	20168704	10042128	Gastrointestinal disorders	10017947	Oral soft tissue conditions	10031013	Stomatitis and ulceration	10042129	Stomatitis
201687043	22	2	20168704	10047899	Investigations	10022891	Physical examination and organ system status topics	10071940	Physical examination procedures and organ system status	10071941	Weight increased
201971191	21	4	20197119	10003445	Gastrointestinal disorders	10017947	Peritoneal and retroperitoneal conditions	10034652	Peritoneal and retroperitoneal disorders	10034653	Ascites
201971191	21	4	20197119	10025102	Respiratory, thoracic and mediastinal disorders	10038738	Lower respiratory tract disorders (excl obstruction and infection)	10024967	Parenchymal lung disorders NEC	10033979	Lung infiltration
201971191	21	4	20197119	10035598	Respiratory, thoracic and mediastinal disorders	10038738	Pleural disorders	10035597	Pneumothorax and pleural effusions NEC	10035761	Pleural effusion
202030581	21	4	20203058	10025197	Blood and lymphatic system disorders	10005329	Spleen, lymphatic and reticuloendothelial system disorders	10041641	Lymphatic system disorders NEC	10025198	Lymphadenopathy
202030581	21	4	20203058	10051398	Neoplasms benign, malignant and unspecified (incl cysts and polyps)	10029104	Miscellaneous and site unspecified neoplasms malignant and unspecified	10027655	Neoplasms malignant site unspecified NEC	10029105	Malignant neoplasm progression
202030581	21	4	20203058	10052243	Neoplasms benign, malignant and unspecified (incl cysts and polyps)	10029104	Neoplasm related morbidities	10068775	Oncologic complications and emergencies	10030315	Tumour associated fever
202630071	21	4	20263007	10013709	General disorders and administration site conditions	10018065	Therapeutic and nontherapeutic effects (excl toxicity)	10062915	Therapeutic and nontherapeutic responses	10043409	Drug ineffective
202630071	21	4	20263007	10051398	Neoplasms benign, malignant and unspecified (incl cysts and polyps)	10029104	Miscellaneous and site unspecified neoplasms malignant and unspecified	10027655	Neoplasms malignant site unspecified NEC	10029105	Malignant neoplasm progression
203023812	22	2	20302381	10002034	Blood and lymphatic system disorders	10005329	Anaemias nonhaemolytic and marrow depression	10002086	Anaemias NEC	10002067	Anaemia
203023812	22	2	20302381	10012818	Neoplasms benign, malignant and unspecified (incl cysts and polyps)	10029104	Lymphomas non-Hodgkin's B-cell	10025320	Diffuse large B-cell lymphomas	10012819	Diffuse large B-cell lymphoma
203023812	22	2	20302381	10014893	Gastrointestinal disorders	10017947	Gastrointestinal inflammatory conditions	10017969	Gastrointestinal inflammatory disorders NEC	10017921	Enterocolitis
203023812	22	2	20302381	10019670	Hepatobiliary disorders	10019805	Hepatic and hepatobiliary disorders	10019654	Hepatic enzymes and function abnormalities	10019661	Hepatic function abnormal
203023812	22	2	20302381	10025482	General disorders and administration site conditions	10018065	General system disorders NEC	10018073	Asthenic conditions	10003550	Malaise
203023812	22	2	20302381	10035528	Investigations	10022891	Haematology investigations (incl blood groups)	10018851	Platelet analyses	10035523	Platelet count decreased
203023812	22	2	20302381	10041103	Gastrointestinal disorders	10017947	Gastrointestinal ulceration and perforation	10018027	Intestinal ulcers and perforation NEC	10032172	Small intestinal perforation
203023812	22	2	20302381	10051398	Neoplasms benign, malignant and unspecified (incl cysts and polyps)	10029104	Miscellaneous and site unspecified neoplasms malignant and unspecified	10027655	Neoplasms malignant site unspecified NEC	10029105	Malignant neoplasm progression
203028901	22	1	20302890	10002034	Blood and lymphatic system disorders	10005329	Anaemias nonhaemolytic and marrow depression	10002086	Anaemias NEC	10002067	Anaemia
203028901	22	1	20302890	10021036	Metabolism and nutrition disorders	10027433	Electrolyte and fluid balance conditions	10014412	Sodium imbalance	10041273	Hyponatraemia
203028901	22	1	20302890	10035528	Investigations	10022891	Haematology investigations (incl blood groups)	10018851	Platelet analyses	10035523	Platelet count decreased
203028901	22	1	20302890	10042128	Gastrointestinal disorders	10017947	Oral soft tissue conditions	10031013	Stomatitis and ulceration	10042129	Stomatitis
203028901	22	1	20302890	10060851	Metabolism and nutrition disorders	10027433	Metabolism disorders NEC	10000546	Metabolic disorders NEC	10027428	Hyperphosphatasaemia
203028901	22	1	20302890	10061818	General disorders and administration site conditions	10018065	General system disorders NEC	10018073	General signs and symptoms NEC	10018072	Disease progression
203299672	22	1	20329967	10003239	Musculoskeletal and connective tissue disorders	10028395	Joint disorders	10023213	Joint related signs and symptoms	10023226	Arthralgia
203490161	22	1	20349016	10005630	Investigations	10022891	Enzyme investigations NEC	10014938	Tissue enzyme analyses NEC	10043891	Blood lactate dehydrogenase increased
203490161	22	1	20349016	10025327	Blood and lymphatic system disorders	10005329	White blood cell disorders	10047954	Leukopenias NEC	10024385	Lymphopenia
203490161	22	1	20349016	10047513	Eye disorders	10015919	Vision disorders	10047518	Visual disorders NEC	10047541	Vision blurred
203490161	22	1	20349016	10048843	Infections and infestations	10021881	Viral infectious disorders	10047438	Cytomegaloviral infections	10011827	Cytomegalovirus chorioretinitis
204825261	22	1	20482526	10011906	General disorders and administration site conditions	10018065	Fatal outcomes	10053172	Death and sudden death	10011907	Death
204825261	22	1	20482526	10012735	Gastrointestinal disorders	10017947	Gastrointestinal motility and defaecation conditions	10017977	Diarrhoea (excl infective)	10012736	Diarrhoea
204825261	22	1	20482526	10030180	Gastrointestinal disorders	10017947	Gastrointestinal signs and symptoms	10018012	Gastrointestinal and abdominal pains (excl oral and throat)	10017926	Oesophageal pain
204825261	22	1	20482526	10043521	Respiratory, thoracic and mediastinal disorders	10038738	Respiratory tract signs and symptoms	10079101	Upper respiratory tract signs and symptoms	10046313	Throat irritation
204825261	22	1	20482526	10061148	Metabolism and nutrition disorders	10027433	Appetite and general nutritional disorders	10003018	General nutritional disorders NEC	10018067	Feeding disorder
205107272	22	1	20510727	10011906	General disorders and administration site conditions	10018065	Fatal outcomes	10053172	Death and sudden death	10011907	Death
205107272	22	1	20510727	10084268	Infections and infestations	10021881	Viral infectious disorders	10047438	Coronavirus infections	10084510	COVID-19
205512271	22	1	20551227	10019670	Hepatobiliary disorders	10019805	Hepatic and hepatobiliary disorders	10019654	Hepatic enzymes and function abnormalities	10019661	Hepatic function abnormal
205512271	22	1	20551227	10029366	Investigations	10022891	Haematology investigations (incl blood groups)	10018851	White blood cell analyses	10047938	Neutrophil count decreased
205512271	22	1	20551227	10035528	Investigations	10022891	Haematology investigations (incl blood groups)	10018851	Platelet analyses	10035523	Platelet count decreased
205512271	22	1	20551227	10037660	General disorders and administration site conditions	10018065	Body temperature conditions	10005908	Febrile disorders	10016286	Pyrexia
205512271	22	1	20551227	10083842	Blood and lymphatic system disorders	10005329	Platelet disorders	10035534	Thrombocytopenias	10043555	Immune thrombocytopenia
205570854	22	2	20557085	10005734	Investigations	10022891	Cardiac and vascular investigations (excl enzyme tests)	10007512	Vascular tests NEC (incl blood pressure)	10047110	Blood pressure decreased
205570854	22	2	20557085	10008118	Nervous system disorders	10029205	Central nervous system vascular disorders	10007963	Central nervous system haemorrhages and cerebrovascular accidents	10007948	Cerebral infarction
205570854	22	2	20557085	10028035	Nervous system disorders	10029205	Movement disorders (incl parkinsonism)	10028037	Dyskinesias and movement disorders NEC	10013929	Movement disorder
205570854	22	2	20557085	10068357	Nervous system disorders	10029205	Neurological disorders NEC	10029305	Neurological signs and symptoms NEC	10029306	Neurological decompensation
205705103	22	3	20570510	10002034	Blood and lymphatic system disorders	10005329	Anaemias nonhaemolytic and marrow depression	10002086	Anaemias NEC	10002067	Anaemia
205705103	22	3	20570510	10006825	Investigations	10022891	Protein and chemistry analyses NEC	10037000	Protein analyses NEC	10036998	C-reactive protein increased
205705103	22	3	20570510	10013442	Blood and lymphatic system disorders	10005329	Coagulopathies and bleeding diatheses (excl thrombocytopenic)	10064477	Coagulopathies	10053567	Disseminated intravascular coagulation
205705103	22	3	20570510	10016288	Blood and lymphatic system disorders	10005329	White blood cell disorders	10047954	Neutropenias	10029355	Febrile neutropenia
205705103	22	3	20570510	10021784	Infections and infestations	10021881	Infections - pathogen unspecified	10021879	Skin structures and soft tissue infections	10040786	Infected skin ulcer
205705103	22	3	20570510	10029366	Investigations	10022891	Haematology investigations (incl blood groups)	10018851	White blood cell analyses	10047938	Neutrophil count decreased
205705103	22	3	20570510	10035528	Investigations	10022891	Haematology investigations (incl blood groups)	10018851	Platelet analyses	10035523	Platelet count decreased
205705103	22	3	20570510	10037660	General disorders and administration site conditions	10018065	Body temperature conditions	10005908	Febrile disorders	10016286	Pyrexia
205705103	22	3	20570510	10051398	Neoplasms benign, malignant and unspecified (incl cysts and polyps)	10029104	Miscellaneous and site unspecified neoplasms malignant and unspecified	10027655	Neoplasms malignant site unspecified NEC	10029105	Malignant neoplasm progression
206718311	22	2	20671831	10037087	Skin and subcutaneous tissue disorders	10040785	Epidermal and dermal conditions	10014982	Pruritus NEC	10049293	Pruritus
206718311	22	2	20671831	10037660	General disorders and administration site conditions	10018065	Body temperature conditions	10005908	Febrile disorders	10016286	Pyrexia
206718311	22	2	20671831	10046571	Infections and infestations	10021881	Infections - pathogen unspecified	10021879	Urinary tract infections	10046577	Urinary tract infection
206938013	22	3	20693801	10002034	Blood and lymphatic system disorders	10005329	Anaemias nonhaemolytic and marrow depression	10002086	Anaemias NEC	10002067	Anaemia
206938013	22	3	20693801	10008417	Gastrointestinal disorders	10017947	Oral soft tissue conditions	10031013	Oral soft tissue disorders NEC	10031015	Cheilitis
206938013	22	3	20693801	10025327	Blood and lymphatic system disorders	10005329	White blood cell disorders	10047954	Leukopenias NEC	10024385	Lymphopenia
206938013	22	3	20693801	10029366	Investigations	10022891	Haematology investigations (incl blood groups)	10018851	White blood cell analyses	10047938	Neutrophil count decreased
206938013	22	3	20693801	10034835	Infections and infestations	10021881	Infections - pathogen unspecified	10021879	Upper respiratory tract infections	10046309	Pharyngitis
206991772	24	4	20699177	10051398	Neoplasms benign, malignant and unspecified (incl cysts and polyps)	10029104	Miscellaneous and site unspecified neoplasms malignant and unspecified	10027655	Neoplasms malignant site unspecified NEC	10029105	Malignant neoplasm progression
207038401	22	2	20703840	10024570	Gastrointestinal disorders	10017947	Oral soft tissue conditions	10031013	Oral soft tissue swelling and oedema	10031020	Lip swelling
207038401	22	2	20703840	10033661	Blood and lymphatic system disorders	10005329	Anaemias nonhaemolytic and marrow depression	10002086	Marrow depression and hypoplastic anaemias	10026847	Pancytopenia
207038401	22	2	20703840	10040047	Infections and infestations	10021881	Infections - pathogen unspecified	10021879	Sepsis, bacteraemia, viraemia and fungaemia NEC	10040054	Sepsis
207038401	22	2	20703840	10042128	Gastrointestinal disorders	10017947	Oral soft tissue conditions	10031013	Stomatitis and ulceration	10042129	Stomatitis
207039033	22	3	20703903	10042128	Gastrointestinal disorders	10017947	Oral soft tissue conditions	10031013	Stomatitis and ulceration	10042129	Stomatitis
207039033	22	3	20703903	10051398	Neoplasms benign, malignant and unspecified (incl cysts and polyps)	10029104	Miscellaneous and site unspecified neoplasms malignant and unspecified	10027655	Neoplasms malignant site unspecified NEC	10029105	Malignant neoplasm progression
207086382	22	2	20708638	10028116	General disorders and administration site conditions	10018065	General system disorders NEC	10018073	Mucosal findings abnormal	10028114	Mucosal inflammation
207086382	22	2	20708638	10085087	Surgical and medical procedures	10042613	Therapeutic procedures and supportive care NEC	10043413	Therapeutic procedures NEC	10027700	Treatment delayed
207771262	22	3	20777126	10011224	Respiratory, thoracic and mediastinal disorders	10038738	Respiratory disorders NEC	10038716	Coughing and associated symptoms	10011233	Cough
207771262	22	3	20777126	10013968	Respiratory, thoracic and mediastinal disorders	10038738	Respiratory disorders NEC	10038716	Breathing abnormalities	10006334	Dyspnoea
207771262	22	3	20777126	10021097	Vascular disorders	10047065	Decreased and nonspecific blood pressure disorders and shock	10011954	Vascular hypotensive disorders	10057181	Hypotension
207771262	22	3	20777126	10021789	Infections and infestations	10021881	Infections - pathogen unspecified	10021879	Infections NEC	10021902	Infection
207771262	22	3	20777126	10028813	Gastrointestinal disorders	10017947	Gastrointestinal signs and symptoms	10018012	Nausea and vomiting symptoms	10028817	Nausea
207771262	22	3	20777126	10037660	General disorders and administration site conditions	10018065	Body temperature conditions	10005908	Febrile disorders	10016286	Pyrexia
207771262	22	3	20777126	10038687	Respiratory, thoracic and mediastinal disorders	10038738	Respiratory disorders NEC	10038716	Breathing abnormalities	10006334	Respiratory distress
208054493	24	4	20805449	10012218	Psychiatric disorders	10037175	Deliria (incl confusion)	10012221	Deliria	10012219	Delirium
208054493	24	4	20805449	10015090	Respiratory, thoracic and mediastinal disorders	10038738	Upper respiratory tract disorders (excl infections)	10046304	Nasal disorders NEC	10028731	Epistaxis
208054493	24	4	20805449	10035528	Investigations	10022891	Haematology investigations (incl blood groups)	10018851	Platelet analyses	10035523	Platelet count decreased
208054493	24	4	20805449	10037660	General disorders and administration site conditions	10018065	Body temperature conditions	10005908	Febrile disorders	10016286	Pyrexia
208054493	24	4	20805449	10057668	Nervous system disorders	10029205	Mental impairment disorders	10057167	Mental impairment (excl dementia and memory loss)	10027375	Cognitive disorder
208522082	22	2	20852208	10011224	Respiratory, thoracic and mediastinal disorders	10038738	Respiratory disorders NEC	10038716	Coughing and associated symptoms	10011233	Cough
208522082	22	2	20852208	10021097	Vascular disorders	10047065	Decreased and nonspecific blood pressure disorders and shock	10011954	Vascular hypotensive disorders	10057181	Hypotension
208522082	22	2	20852208	10021789	Infections and infestations	10021881	Infections - pathogen unspecified	10021879	Infections NEC	10021902	Infection
208522082	22	2	20852208	10037660	General disorders and administration site conditions	10018065	Body temperature conditions	10005908	Febrile disorders	10016286	Pyrexia
208522082	22	2	20852208	10038687	Respiratory, thoracic and mediastinal disorders	10038738	Respiratory disorders NEC	10038716	Breathing abnormalities	10006334	Respiratory distress
208706051	22	2	20870605	10040840	Skin and subcutaneous tissue disorders	10040785	Skin and subcutaneous tissue disorders NEC	10040790	Skin and subcutaneous tissue ulcerations	10040796	Skin erosion
208706051	22	2	20870605	10040844	Skin and subcutaneous tissue disorders	10040785	Epidermal and dermal conditions	10014982	Exfoliative conditions	10015664	Skin exfoliation
208706051	22	2	20870605	10040914	Skin and subcutaneous tissue disorders	10040785	Epidermal and dermal conditions	10014982	Dermal and epidermal conditions NEC	10012424	Skin reaction
208706051	22	2	20870605	10048625	Skin and subcutaneous tissue disorders	10040785	Epidermal and dermal conditions	10014982	Dermal and epidermal conditions NEC	10012424	Skin maceration
209083645	22	3	20908364	10011224	Respiratory, thoracic and mediastinal disorders	10038738	Respiratory disorders NEC	10038716	Coughing and associated symptoms	10011233	Cough
209083645	22	3	20908364	10011906	General disorders and administration site conditions	10018065	Fatal outcomes	10053172	Death and sudden death	10011907	Death
209083645	22	3	20908364	10025310	Neoplasms benign, malignant and unspecified (incl cysts and polyps)	10029104	Lymphomas NEC	10025323	Lymphomas unspecified NEC	10025324	Lymphoma
209083645	22	3	20908364	10040882	Skin and subcutaneous tissue disorders	10040785	Epidermal and dermal conditions	10014982	Dermal and epidermal conditions NEC	10012424	Skin lesion
209085193	22	3	20908519	10037087	Skin and subcutaneous tissue disorders	10040785	Epidermal and dermal conditions	10014982	Pruritus NEC	10049293	Pruritus
209085193	22	3	20908519	10037660	General disorders and administration site conditions	10018065	Body temperature conditions	10005908	Febrile disorders	10016286	Pyrexia
209085193	22	3	20908519	10040880	Skin and subcutaneous tissue disorders	10040785	Epidermal and dermal conditions	10014982	Dermatitis and eczema	10012435	Skin irritation
209085193	22	3	20908519	10040882	Skin and subcutaneous tissue disorders	10040785	Epidermal and dermal conditions	10014982	Dermal and epidermal conditions NEC	10012424	Skin lesion
209085193	22	3	20908519	10046571	Infections and infestations	10021881	Infections - pathogen unspecified	10021879	Urinary tract infections	10046577	Urinary tract infection
209306542	22	2	20930654	10005630	Investigations	10022891	Enzyme investigations NEC	10014938	Tissue enzyme analyses NEC	10043891	Blood lactate dehydrogenase increased
209306542	22	2	20930654	10035528	Investigations	10022891	Haematology investigations (incl blood groups)	10018851	Platelet analyses	10035523	Platelet count decreased
209424691	22	2	20942469	10042128	Gastrointestinal disorders	10017947	Oral soft tissue conditions	10031013	Stomatitis and ulceration	10042129	Stomatitis
209424691	22	2	20942469	10051398	Neoplasms benign, malignant and unspecified (incl cysts and polyps)	10029104	Miscellaneous and site unspecified neoplasms malignant and unspecified	10027655	Neoplasms malignant site unspecified NEC	10029105	Malignant neoplasm progression
210314581	22	3	21031458	10016288	Blood and lymphatic system disorders	10005329	White blood cell disorders	10047954	Neutropenias	10029355	Febrile neutropenia
210314581	22	3	21031458	10040070	Infections and infestations	10021881	Infections - pathogen unspecified	10021879	Sepsis, bacteraemia, viraemia and fungaemia NEC	10040054	Septic shock
210459001	22	3	21045900	10002034	Blood and lymphatic system disorders	10005329	Anaemias nonhaemolytic and marrow depression	10002086	Anaemias NEC	10002067	Anaemia
210459001	22	3	21045900	10012735	Gastrointestinal disorders	10017947	Gastrointestinal motility and defaecation conditions	10017977	Diarrhoea (excl infective)	10012736	Diarrhoea
210459001	22	3	21045900	10016288	Blood and lymphatic system disorders	10005329	White blood cell disorders	10047954	Neutropenias	10029355	Febrile neutropenia
210459001	22	3	21045900	10029366	Investigations	10022891	Haematology investigations (incl blood groups)	10018851	White blood cell analyses	10047938	Neutrophil count decreased
210459001	22	3	21045900	10047942	Investigations	10022891	Haematology investigations (incl blood groups)	10018851	White blood cell analyses	10047938	White blood cell count decreased
211700931	22	3	21170093	10001854	Nervous system disorders	10029205	Neurological disorders NEC	10029305	Disturbances in consciousness NEC	10013509	Altered state of consciousness
211700931	22	3	21170093	10051398	Neoplasms benign, malignant and unspecified (incl cysts and polyps)	10029104	Miscellaneous and site unspecified neoplasms malignant and unspecified	10027655	Neoplasms malignant site unspecified NEC	10029105	Malignant neoplasm progression
211840911	22	3	21184091	10008417	Gastrointestinal disorders	10017947	Oral soft tissue conditions	10031013	Oral soft tissue disorders NEC	10031015	Cheilitis
211840911	22	3	21184091	10029331	Nervous system disorders	10029205	Peripheral neuropathies	10034606	Peripheral neuropathies NEC	10034607	Neuropathy peripheral
211840911	22	3	21184091	10042128	Gastrointestinal disorders	10017947	Oral soft tissue conditions	10031013	Stomatitis and ulceration	10042129	Stomatitis
211926391	22	3	21192639	10003899	Neoplasms benign, malignant and unspecified (incl cysts and polyps)	10029104	Lymphomas non-Hodgkin's B-cell	10025320	B-cell lymphomas NEC	10003900	B-cell lymphoma
211926391	22	3	21192639	10033661	Blood and lymphatic system disorders	10005329	Anaemias nonhaemolytic and marrow depression	10002086	Marrow depression and hypoplastic anaemias	10026847	Pancytopenia
211926391	22	3	21192639	10051398	Neoplasms benign, malignant and unspecified (incl cysts and polyps)	10029104	Miscellaneous and site unspecified neoplasms malignant and unspecified	10027655	Neoplasms malignant site unspecified NEC	10029105	Malignant neoplasm progression
212146232	22	4	21214623	10024670	Hepatobiliary disorders	10019805	Hepatic and hepatobiliary disorders	10019654	Hepatic and hepatobiliary disorders NEC	10027681	Liver disorder
212146232	22	4	21214623	10042128	Gastrointestinal disorders	10017947	Oral soft tissue conditions	10031013	Stomatitis and ulceration	10042129	Stomatitis
212151451	22	3	21215145	10029354	Blood and lymphatic system disorders	10005329	White blood cell disorders	10047954	Neutropenias	10029355	Neutropenia
212151451	22	3	21215145	10043554	Blood and lymphatic system disorders	10005329	Platelet disorders	10035534	Thrombocytopenias	10043555	Thrombocytopenia
212152332	22	4	21215233	10021789	Infections and infestations	10021881	Infections - pathogen unspecified	10021879	Infections NEC	10021902	Infection
212152332	22	4	21215233	10028584	Blood and lymphatic system disorders	10005329	Anaemias nonhaemolytic and marrow depression	10002086	Marrow depression and hypoplastic anaemias	10026847	Myelosuppression
212152332	22	4	21215233	10042128	Gastrointestinal disorders	10017947	Oral soft tissue conditions	10031013	Stomatitis and ulceration	10042129	Stomatitis
212637142	22	4	21263714	10029366	Investigations	10022891	Haematology investigations (incl blood groups)	10018851	White blood cell analyses	10047938	Neutrophil count decreased
212637142	22	4	21263714	10042128	Gastrointestinal disorders	10017947	Oral soft tissue conditions	10031013	Stomatitis and ulceration	10042129	Stomatitis
212637142	22	4	21263714	10043414	General disorders and administration site conditions	10018065	Therapeutic and nontherapeutic effects (excl toxicity)	10062915	Therapeutic and nontherapeutic responses	10043409	Therapeutic response decreased
212907301	22	3	21290730	10021789	Infections and infestations	10021881	Infections - pathogen unspecified	10021879	Infections NEC	10021902	Infection
212907301	22	3	21290730	10022694	Gastrointestinal disorders	10017947	Gastrointestinal ulceration and perforation	10018027	Intestinal ulcers and perforation NEC	10032172	Intestinal perforation
212910691	22	3	21291069	10051398	Neoplasms benign, malignant and unspecified (incl cysts and polyps)	10029104	Miscellaneous and site unspecified neoplasms malignant and unspecified	10027655	Neoplasms malignant site unspecified NEC	10029105	Malignant neoplasm progression
212910691	22	3	21291069	10067621	Gastrointestinal disorders	10017947	Oral soft tissue conditions	10031013	Oral soft tissue disorders NEC	10031015	Oral disorder
212924452	22	4	21292445	10002034	Blood and lymphatic system disorders	10005329	Anaemias nonhaemolytic and marrow depression	10002086	Anaemias NEC	10002067	Anaemia
212924452	22	4	21292445	10006825	Investigations	10022891	Protein and chemistry analyses NEC	10037000	Protein analyses NEC	10036998	C-reactive protein increased
212924452	22	4	21292445	10029354	Blood and lymphatic system disorders	10005329	White blood cell disorders	10047954	Neutropenias	10029355	Neutropenia
212924452	22	4	21292445	10043414	General disorders and administration site conditions	10018065	Therapeutic and nontherapeutic effects (excl toxicity)	10062915	Therapeutic and nontherapeutic responses	10043409	Therapeutic response decreased
212924452	22	4	21292445	10043554	Blood and lymphatic system disorders	10005329	Platelet disorders	10035534	Thrombocytopenias	10043555	Thrombocytopenia
213257951	22	3	21325795	10042128	Gastrointestinal disorders	10017947	Oral soft tissue conditions	10031013	Stomatitis and ulceration	10042129	Stomatitis
213257951	22	3	21325795	10043414	General disorders and administration site conditions	10018065	Therapeutic and nontherapeutic effects (excl toxicity)	10062915	Therapeutic and nontherapeutic responses	10043409	Therapeutic response decreased
213526481	22	3	21352648	10051398	Neoplasms benign, malignant and unspecified (incl cysts and polyps)	10029104	Miscellaneous and site unspecified neoplasms malignant and unspecified	10027655	Neoplasms malignant site unspecified NEC	10029105	Malignant neoplasm progression
213526641	22	3	21352664	10051398	Neoplasms benign, malignant and unspecified (incl cysts and polyps)	10029104	Miscellaneous and site unspecified neoplasms malignant and unspecified	10027655	Neoplasms malignant site unspecified NEC	10029105	Malignant neoplasm progression
213527401	22	3	21352740	10012735	Gastrointestinal disorders	10017947	Gastrointestinal motility and defaecation conditions	10017977	Diarrhoea (excl infective)	10012736	Diarrhoea
213527401	22	3	21352740	10035528	Investigations	10022891	Haematology investigations (incl blood groups)	10018851	Platelet analyses	10035523	Platelet count decreased
213527401	22	3	21352740	10040882	Skin and subcutaneous tissue disorders	10040785	Epidermal and dermal conditions	10014982	Dermal and epidermal conditions NEC	10012424	Skin lesion
213527401	22	3	21352740	10061428	Metabolism and nutrition disorders	10027433	Appetite and general nutritional disorders	10003018	Appetite disorders	10003022	Decreased appetite
213527401	22	3	21352740	10064390	Neoplasms benign, malignant and unspecified (incl cysts and polyps)	10029104	Miscellaneous and site unspecified neoplasms malignant and unspecified	10027655	Neoplasms malignant site unspecified NEC	10029105	Tumour invasion
213527401	22	3	21352740	10079487	Social circumstances	10041244	Lifestyle issues	10024450	Disability issues	10057171	Loss of personal independence in daily activities
213527581	22	3	21352758	10060946	Infections and infestations	10021881	Bacterial infectious disorders	10004018	Bacterial infections NEC	10004047	Pneumonia bacterial
213584521	22	3	21358452	10051398	Neoplasms benign, malignant and unspecified (incl cysts and polyps)	10029104	Miscellaneous and site unspecified neoplasms malignant and unspecified	10027655	Neoplasms malignant site unspecified NEC	10029105	Malignant neoplasm progression
213621201	22	3	21362120	10051398	Neoplasms benign, malignant and unspecified (incl cysts and polyps)	10029104	Miscellaneous and site unspecified neoplasms malignant and unspecified	10027655	Neoplasms malignant site unspecified NEC	10029105	Malignant neoplasm progression
213838071	22	3	21383807	10051398	Neoplasms benign, malignant and unspecified (incl cysts and polyps)	10029104	Miscellaneous and site unspecified neoplasms malignant and unspecified	10027655	Neoplasms malignant site unspecified NEC	10029105	Malignant neoplasm progression
215172812	24	4	21517281	10013442	Blood and lymphatic system disorders	10005329	Coagulopathies and bleeding diatheses (excl thrombocytopenic)	10064477	Coagulopathies	10053567	Disseminated intravascular coagulation
215172812	24	4	21517281	10016288	Blood and lymphatic system disorders	10005329	White blood cell disorders	10047954	Neutropenias	10029355	Febrile neutropenia
215573591	22	4	21557359	10073957	Neoplasms benign, malignant and unspecified (incl cysts and polyps)	10029104	Lymphomas NEC	10025323	Lymphomas unclassifiable malignant	10025634	Composite lymphoma
215574212	25	1	21557421	10051398	Neoplasms benign, malignant and unspecified (incl cysts and polyps)	10029104	Miscellaneous and site unspecified neoplasms malignant and unspecified	10027655	Neoplasms malignant site unspecified NEC	10029105	Malignant neoplasm progression
215574291	22	4	21557429	10075460	Neoplasms benign, malignant and unspecified (incl cysts and polyps)	10029104	Lymphomas NEC	10025323	Lymphomas unspecified NEC	10025324	Blastic plasmacytoid dendritic cell neoplasia
216309941	22	4	21630994	10005630	Investigations	10022891	Enzyme investigations NEC	10014938	Tissue enzyme analyses NEC	10043891	Blood lactate dehydrogenase increased
216309941	22	4	21630994	10011906	General disorders and administration site conditions	10018065	Fatal outcomes	10053172	Death and sudden death	10011907	Death
216309941	22	4	21630994	10040070	Infections and infestations	10021881	Infections - pathogen unspecified	10021879	Sepsis, bacteraemia, viraemia and fungaemia NEC	10040054	Septic shock
216309941	22	4	21630994	10051398	Neoplasms benign, malignant and unspecified (incl cysts and polyps)	10029104	Miscellaneous and site unspecified neoplasms malignant and unspecified	10027655	Neoplasms malignant site unspecified NEC	10029105	Malignant neoplasm progression
216309941	22	4	21630994	10058854	Infections and infestations	10021881	Viral infectious disorders	10047438	Cytomegaloviral infections	10011827	Cytomegalovirus viraemia
216309941	22	4	21630994	10068319	Respiratory, thoracic and mediastinal disorders	10038738	Respiratory tract signs and symptoms	10079101	Upper respiratory tract signs and symptoms	10046313	Oropharyngeal pain
216309941	22	4	21630994	10082268	General disorders and administration site conditions	10018065	General system disorders NEC	10018073	Mucosal findings abnormal	10028114	Mucosal disorder
216313601	22	4	21631360	10028584	Blood and lymphatic system disorders	10005329	Anaemias nonhaemolytic and marrow depression	10002086	Marrow depression and hypoplastic anaemias	10026847	Myelosuppression
216313601	22	4	21631360	10035664	Infections and infestations	10021881	Infections - pathogen unspecified	10021879	Lower respiratory tract and lung infections	10025101	Pneumonia
216313601	22	4	21631360	10042128	Gastrointestinal disorders	10017947	Oral soft tissue conditions	10031013	Stomatitis and ulceration	10042129	Stomatitis
216376903	23	1	21637690	10042128	Gastrointestinal disorders	10017947	Oral soft tissue conditions	10031013	Stomatitis and ulceration	10042129	Stomatitis
216418991	22	4	21641899	10040914	Skin and subcutaneous tissue disorders	10040785	Epidermal and dermal conditions	10014982	Dermal and epidermal conditions NEC	10012424	Skin reaction
218935481	23	1	21893548	10011906	General disorders and administration site conditions	10018065	Fatal outcomes	10053172	Death and sudden death	10011907	Death
218935601	23	1	21893560	10011906	General disorders and administration site conditions	10018065	Fatal outcomes	10053172	Death and sudden death	10011907	Death
219343242	23	2	21934324	10011906	General disorders and administration site conditions	10018065	Fatal outcomes	10053172	Death and sudden death	10011907	Death
219825712	23	1	21982571	10029366	Investigations	10022891	Haematology investigations (incl blood groups)	10018851	White blood cell analyses	10047938	Neutrophil count decreased
219825712	23	1	21982571	10035528	Investigations	10022891	Haematology investigations (incl blood groups)	10018851	Platelet analyses	10035523	Platelet count decreased
219825712	23	1	21982571	10042128	Gastrointestinal disorders	10017947	Oral soft tissue conditions	10031013	Stomatitis and ulceration	10042129	Stomatitis
219826822	23	1	21982682	10035528	Investigations	10022891	Haematology investigations (incl blood groups)	10018851	Platelet analyses	10035523	Platelet count decreased
219826822	23	1	21982682	10058666	Infections and infestations	10021881	Viral infectious disorders	10047438	Cytomegaloviral infections	10011827	Cytomegalovirus infection reactivation
219826932	23	1	21982693	10042128	Gastrointestinal disorders	10017947	Oral soft tissue conditions	10031013	Stomatitis and ulceration	10042129	Stomatitis
219826932	23	1	21982693	10066274	Blood and lymphatic system disorders	10005329	Anaemias nonhaemolytic and marrow depression	10002086	Marrow depression and hypoplastic anaemias	10026847	Cytopenia
219827442	23	1	21982744	10008604	Hepatobiliary disorders	10019805	Bile duct disorders	10004606	Bile duct infections and inflammations	10004607	Cholangitis
219827442	23	1	21982744	10066274	Blood and lymphatic system disorders	10005329	Anaemias nonhaemolytic and marrow depression	10002086	Marrow depression and hypoplastic anaemias	10026847	Cytopenia
219827741	23	1	21982774	10012431	Skin and subcutaneous tissue disorders	10040785	Epidermal and dermal conditions	10014982	Dermatitis and eczema	10012435	Dermatitis
219827741	23	1	21982774	10019974	Infections and infestations	10021881	Viral infectious disorders	10047438	Herpes viral infections	10019972	Herpes zoster
219827741	23	1	21982774	10033425	Musculoskeletal and connective tissue disorders	10028395	Musculoskeletal and connective tissue disorders NEC	10028393	Musculoskeletal and connective tissue pain and discomfort	10068757	Pain in extremity
219827741	23	1	21982774	10042128	Gastrointestinal disorders	10017947	Oral soft tissue conditions	10031013	Stomatitis and ulceration	10042129	Stomatitis
219827741	23	1	21982774	10051398	Neoplasms benign, malignant and unspecified (incl cysts and polyps)	10029104	Miscellaneous and site unspecified neoplasms malignant and unspecified	10027655	Neoplasms malignant site unspecified NEC	10029105	Malignant neoplasm progression
219839522	23	1	21983952	10008612	Hepatobiliary disorders	10019805	Gallbladder disorders	10017628	Cholecystitis and cholelithiasis	10008616	Cholecystitis
219839522	23	1	21983952	10066274	Blood and lymphatic system disorders	10005329	Anaemias nonhaemolytic and marrow depression	10002086	Marrow depression and hypoplastic anaemias	10026847	Cytopenia
219872781	23	1	21987278	10029331	Nervous system disorders	10029205	Peripheral neuropathies	10034606	Peripheral neuropathies NEC	10034607	Neuropathy peripheral
219872781	23	1	21987278	10042128	Gastrointestinal disorders	10017947	Oral soft tissue conditions	10031013	Stomatitis and ulceration	10042129	Stomatitis
220613084	23	2	22061308	10002034	Blood and lymphatic system disorders	10005329	Anaemias nonhaemolytic and marrow depression	10002086	Anaemias NEC	10002067	Anaemia
220613084	23	2	22061308	10024570	Gastrointestinal disorders	10017947	Oral soft tissue conditions	10031013	Oral soft tissue swelling and oedema	10031020	Lip swelling
220613084	23	2	22061308	10028116	General disorders and administration site conditions	10018065	General system disorders NEC	10018073	Mucosal findings abnormal	10028114	Mucosal inflammation
220613084	23	2	22061308	10031009	Gastrointestinal disorders	10017947	Oral soft tissue conditions	10031013	Oral soft tissue signs and symptoms	10031021	Oral pain
220613084	23	2	22061308	10033661	Blood and lymphatic system disorders	10005329	Anaemias nonhaemolytic and marrow depression	10002086	Marrow depression and hypoplastic anaemias	10026847	Pancytopenia
221081562	25	1	22108156	10051398	Neoplasms benign, malignant and unspecified (incl cysts and polyps)	10029104	Miscellaneous and site unspecified neoplasms malignant and unspecified	10027655	Neoplasms malignant site unspecified NEC	10029105	Malignant neoplasm progression
221347712	24	4	22134771	10019670	Hepatobiliary disorders	10019805	Hepatic and hepatobiliary disorders	10019654	Hepatic enzymes and function abnormalities	10019661	Hepatic function abnormal
221347712	24	4	22134771	10027141	Gastrointestinal disorders	10017947	Gastrointestinal haemorrhages NEC	10017959	Non-site specific gastrointestinal haemorrhages	10017958	Melaena
221347712	24	4	22134771	10028584	Blood and lymphatic system disorders	10005329	Anaemias nonhaemolytic and marrow depression	10002086	Marrow depression and hypoplastic anaemias	10026847	Myelosuppression
221347712	24	4	22134771	10051398	Neoplasms benign, malignant and unspecified (incl cysts and polyps)	10029104	Miscellaneous and site unspecified neoplasms malignant and unspecified	10027655	Neoplasms malignant site unspecified NEC	10029105	Malignant neoplasm progression
221461611	23	1	22146161	10009657	Infections and infestations	10021881	Bacterial infectious disorders	10004018	Clostridia infections	10009653	Clostridium difficile colitis
221891362	25	1	22189136	10083842	Blood and lymphatic system disorders	10005329	Platelet disorders	10035534	Thrombocytopenias	10043555	Immune thrombocytopenia
222486292	23	2	22248629	10005734	Investigations	10022891	Cardiac and vascular investigations (excl enzyme tests)	10007512	Vascular tests NEC (incl blood pressure)	10047110	Blood pressure decreased
222486292	23	2	22248629	10040047	Infections and infestations	10021881	Infections - pathogen unspecified	10021879	Sepsis, bacteraemia, viraemia and fungaemia NEC	10040054	Sepsis
222983072	23	2	22298307	10038063	Gastrointestinal disorders	10017947	Gastrointestinal haemorrhages NEC	10017959	Intestinal haemorrhages	10022653	Rectal haemorrhage
223593092	23	2	22359309	10008531	General disorders and administration site conditions	10018065	General system disorders NEC	10018073	Feelings and sensations NEC	10068759	Chills
223593092	23	2	22359309	10021417	Social circumstances	10041244	Lifestyle issues	10024450	Disability issues	10057171	Immobile
223593092	23	2	22359309	10037660	General disorders and administration site conditions	10018065	Body temperature conditions	10005908	Febrile disorders	10016286	Pyrexia
223593092	23	2	22359309	10084406	Injury, poisoning and procedural complications	10022117	Medication errors and other product use errors and issues	10079145	Product administration errors and issues	10079147	Product dose omission issue
223749042	23	2	22374904	10051398	Neoplasms benign, malignant and unspecified (incl cysts and polyps)	10029104	Miscellaneous and site unspecified neoplasms malignant and unspecified	10027655	Neoplasms malignant site unspecified NEC	10029105	Malignant neoplasm progression
226704282	23	3	22670428	10013709	General disorders and administration site conditions	10018065	Therapeutic and nontherapeutic effects (excl toxicity)	10062915	Therapeutic and nontherapeutic responses	10043409	Drug ineffective
227461362	23	3	22746136	10013709	General disorders and administration site conditions	10018065	Therapeutic and nontherapeutic effects (excl toxicity)	10062915	Therapeutic and nontherapeutic responses	10043409	Drug ineffective
227875871	23	3	22787587	10022611	Respiratory, thoracic and mediastinal disorders	10038738	Lower respiratory tract disorders (excl obstruction and infection)	10024967	Parenchymal lung disorders NEC	10033979	Interstitial lung disease
229261911	23	3	22926191	10051398	Neoplasms benign, malignant and unspecified (incl cysts and polyps)	10029104	Miscellaneous and site unspecified neoplasms malignant and unspecified	10027655	Neoplasms malignant site unspecified NEC	10029105	Malignant neoplasm progression
229435472	23	3	22943547	10016288	Blood and lymphatic system disorders	10005329	White blood cell disorders	10047954	Neutropenias	10029355	Febrile neutropenia
229435472	23	3	22943547	10022611	Respiratory, thoracic and mediastinal disorders	10038738	Lower respiratory tract disorders (excl obstruction and infection)	10024967	Parenchymal lung disorders NEC	10033979	Interstitial lung disease
229435472	23	3	22943547	10029354	Blood and lymphatic system disorders	10005329	White blood cell disorders	10047954	Neutropenias	10029355	Neutropenia
229435472	23	3	22943547	10042128	Gastrointestinal disorders	10017947	Oral soft tissue conditions	10031013	Stomatitis and ulceration	10042129	Stomatitis
229435472	23	3	22943547	10043554	Blood and lymphatic system disorders	10005329	Platelet disorders	10035534	Thrombocytopenias	10043555	Thrombocytopenia
231231262	23	4	23123126	10042128	Gastrointestinal disorders	10017947	Oral soft tissue conditions	10031013	Stomatitis and ulceration	10042129	Stomatitis
231574561	23	4	23157456	10029366	Investigations	10022891	Haematology investigations (incl blood groups)	10018851	White blood cell analyses	10047938	Neutrophil count decreased
231574561	23	4	23157456	10035528	Investigations	10022891	Haematology investigations (incl blood groups)	10018851	Platelet analyses	10035523	Platelet count decreased
231574561	23	4	23157456	10042128	Gastrointestinal disorders	10017947	Oral soft tissue conditions	10031013	Stomatitis and ulceration	10042129	Stomatitis
236808101	24	1	23680810	10013709	General disorders and administration site conditions	10018065	Therapeutic and nontherapeutic effects (excl toxicity)	10062915	Therapeutic and nontherapeutic responses	10043409	Drug ineffective
242838451	24	3	24283845	10002180	Gastrointestinal disorders	10017947	Gastrointestinal ulceration and perforation	10018027	Anal and rectal ulcers and perforation	10002119	Anal ulcer
242838451	24	3	24283845	10028034	Gastrointestinal disorders	10017947	Oral soft tissue conditions	10031013	Stomatitis and ulceration	10042129	Mouth ulceration
246172961	24	4	24617296	10047115	Vascular disorders	10047065	Vascular infections and inflammations	10082207	Vasculitides NEC	10047113	Vasculitis
247271752	24	4	24727175	10028116	General disorders and administration site conditions	10018065	General system disorders NEC	10018073	Mucosal findings abnormal	10028114	Mucosal inflammation
6411576	9	4		10003598	Respiratory, thoracic and mediastinal disorders	10038738	Lower respiratory tract disorders (excl obstruction and infection)	10024967	Parenchymal lung disorders NEC	10033979	Atelectasis
6411576	9	4		10013968	Respiratory, thoracic and mediastinal disorders	10038738	Respiratory disorders NEC	10038716	Breathing abnormalities	10006334	Dyspnoea
6411576	9	4		10016256	General disorders and administration site conditions	10018065	General system disorders NEC	10018073	Asthenic conditions	10003550	Fatigue
6411576	9	4		10023676	Metabolism and nutrition disorders	10027433	Acid-base disorders	10000485	Metabolic acidoses (excl diabetic acidoses)	10027416	Lactic acidosis
6411576	9	4		10035664	Infections and infestations	10021881	Infections - pathogen unspecified	10021879	Lower respiratory tract and lung infections	10025101	Pneumonia
6411576	9	4		10042604	Cardiac disorders	10007541	Cardiac arrhythmias	10007521	Supraventricular arrhythmias	10042600	Supraventricular tachycardia
6411576	9	4		10045170	Metabolism and nutrition disorders	10027433	Electrolyte and fluid balance conditions	10014412	Electrolyte imbalance NEC	10014419	Tumour lysis syndrome
6411576	9	4		10047302	Cardiac disorders	10007541	Cardiac arrhythmias	10007521	Ventricular arrhythmias and cardiac arrest	10047283	Ventricular tachycardia
6411576	9	4		10061232	Neoplasms benign, malignant and unspecified (incl cysts and polyps)	10029104	Haematopoietic neoplasms (excl leukaemias and lymphomas)	10018865	Lymphoproliferative disorders NEC (excl leukaemias and lymphomas)	10025353	Lymphoproliferative disorder
6411576	9	4		10061818	General disorders and administration site conditions	10018065	General system disorders NEC	10018073	General signs and symptoms NEC	10018072	Disease progression
6411576	9	4		10069339	Renal and urinary disorders	10038359	Renal disorders (excl nephropathies)	10038430	Renal failure and impairment	10038443	Acute kidney injury
6416028	9	4		10003549	General disorders and administration site conditions	10018065	General system disorders NEC	10018073	Asthenic conditions	10003550	Asthenia
6416028	9	4		10012174	Metabolism and nutrition disorders	10027433	Electrolyte and fluid balance conditions	10014412	Total fluid volume decreased	10044084	Dehydration
6416028	9	4		10013990	Renal and urinary disorders	10038359	Urinary tract signs and symptoms	10046590	Bladder and urethral symptoms	10004995	Dysuria
6416028	9	4		10018838	Investigations	10022891	Haematology investigations (incl blood groups)	10018851	Red blood cell analyses	10038148	Haematocrit decreased
6416028	9	4		10018884	Investigations	10022891	Haematology investigations (incl blood groups)	10018851	Red blood cell analyses	10038148	Haemoglobin decreased
6416028	9	4		10025482	General disorders and administration site conditions	10018065	General system disorders NEC	10018073	Asthenic conditions	10003550	Malaise
6416028	9	4		10028116	General disorders and administration site conditions	10018065	General system disorders NEC	10018073	Mucosal findings abnormal	10028114	Mucosal inflammation
6416028	9	4		10035528	Investigations	10022891	Haematology investigations (incl blood groups)	10018851	Platelet analyses	10035523	Platelet count decreased
6416028	9	4		10038153	Investigations	10022891	Haematology investigations (incl blood groups)	10018851	Red blood cell analyses	10038148	Red blood cell count decreased
6416028	9	4		10047942	Investigations	10022891	Haematology investigations (incl blood groups)	10018851	White blood cell analyses	10047938	White blood cell count decreased
6416028	9	4		10058080	Infections and infestations	10021881	Bacterial infectious disorders	10004018	Staphylococcal infections	10041925	Staphylococcal infection
6453764	9	4		10030216	Gastrointestinal disorders	10017947	Gastrointestinal inflammatory conditions	10017969	Oesophagitis (excl infective)	10053171	Oesophagitis
6453764	9	4		10042128	Gastrointestinal disorders	10017947	Oral soft tissue conditions	10031013	Stomatitis and ulceration	10042129	Stomatitis
6453764	9	4		10042971	Neoplasms benign, malignant and unspecified (incl cysts and polyps)	10029104	Lymphomas non-Hodgkin's T-cell	10025321	Anaplastic large cell lymphomas T- and null-cell types	10002235	T-cell lymphoma
6453764	9	4		10051398	Neoplasms benign, malignant and unspecified (incl cysts and polyps)	10029104	Miscellaneous and site unspecified neoplasms malignant and unspecified	10027655	Neoplasms malignant site unspecified NEC	10029105	Malignant neoplasm progression
6453764	9	4		10065716	Respiratory, thoracic and mediastinal disorders	10038738	Upper respiratory tract disorders (excl infections)	10046304	Pharyngeal disorders (excl infections and neoplasms)	10034823	Pharyngeal inflammation
6480461	9	4		10003549	General disorders and administration site conditions	10018065	General system disorders NEC	10018073	Asthenic conditions	10003550	Asthenia
6480461	9	4		10003598	Respiratory, thoracic and mediastinal disorders	10038738	Lower respiratory tract disorders (excl obstruction and infection)	10024967	Parenchymal lung disorders NEC	10033979	Atelectasis
6480461	9	4		10008531	General disorders and administration site conditions	10018065	General system disorders NEC	10018073	Feelings and sensations NEC	10068759	Chills
6480461	9	4		10020772	Vascular disorders	10047065	Vascular hypertensive disorders	10057166	Vascular hypertensive disorders NEC	10020774	Hypertension
6480461	9	4		10035664	Infections and infestations	10021881	Infections - pathogen unspecified	10021879	Lower respiratory tract and lung infections	10025101	Pneumonia
6480461	9	4		10037660	General disorders and administration site conditions	10018065	Body temperature conditions	10005908	Febrile disorders	10016286	Pyrexia
6521972	9	4		10010264	General disorders and administration site conditions	10018065	General system disorders NEC	10018073	General signs and symptoms NEC	10018072	Condition aggravated
6521972	9	4		10011643	Investigations	10022891	Microbiology and serology investigations	10027529	Microbiology and serology tests NEC	10027530	Culture wound positive
6521972	9	4		10011677	Neoplasms benign, malignant and unspecified (incl cysts and polyps)	10029104	Lymphomas non-Hodgkin's T-cell	10025321	Mycoses fungoides	10028484	Cutaneous T-cell lymphoma
6521972	9	4		10014418	Metabolism and nutrition disorders	10027433	Electrolyte and fluid balance conditions	10014412	Electrolyte imbalance NEC	10014419	Electrolyte imbalance
6521972	9	4		10018884	Investigations	10022891	Haematology investigations (incl blood groups)	10018851	Red blood cell analyses	10038148	Haemoglobin decreased
6521972	9	4		10021097	Vascular disorders	10047065	Decreased and nonspecific blood pressure disorders and shock	10011954	Vascular hypotensive disorders	10057181	Hypotension
6521972	9	4		10021137	Metabolism and nutrition disorders	10027433	Electrolyte and fluid balance conditions	10014412	Total fluid volume decreased	10044084	Hypovolaemia
6521972	9	4		10033371	General disorders and administration site conditions	10018065	General system disorders NEC	10018073	Pain and discomfort NEC	10033372	Pain
6521972	9	4		10035598	Respiratory, thoracic and mediastinal disorders	10038738	Pleural disorders	10035597	Pneumothorax and pleural effusions NEC	10035761	Pleural effusion
6521972	9	4		10037423	Respiratory, thoracic and mediastinal disorders	10038738	Lower respiratory tract disorders (excl obstruction and infection)	10024967	Pulmonary oedemas	10037424	Pulmonary oedema
6521972	9	4		10040844	Skin and subcutaneous tissue disorders	10040785	Epidermal and dermal conditions	10014982	Exfoliative conditions	10015664	Skin exfoliation
6521972	9	4		10047942	Investigations	10022891	Haematology investigations (incl blood groups)	10018851	White blood cell analyses	10047938	White blood cell count decreased
6521972	9	4		10059444	Infections and infestations	10021881	Bacterial infectious disorders	10004018	Pseudomonal infections	10037132	Wound infection pseudomonas
6521972	9	4		10061124	Infections and infestations	10021881	Bacterial infectious disorders	10004018	Enterococcal infections	10014889	Enterococcal infection
6528942	9	4		10012735	Gastrointestinal disorders	10017947	Gastrointestinal motility and defaecation conditions	10017977	Diarrhoea (excl infective)	10012736	Diarrhoea
6528942	9	4		10029354	Blood and lymphatic system disorders	10005329	White blood cell disorders	10047954	Neutropenias	10029355	Neutropenia
6528942	9	4		10042128	Gastrointestinal disorders	10017947	Oral soft tissue conditions	10031013	Stomatitis and ulceration	10042129	Stomatitis
6528942	9	4		10077969	Investigations	10022891	Microbiology and serology investigations	10027529	Virus identification and serology	10047490	Herpes simplex test positive
6535904	10	1		10003549	General disorders and administration site conditions	10018065	General system disorders NEC	10018073	Asthenic conditions	10003550	Asthenia
6535904	10	1		10015150	Skin and subcutaneous tissue disorders	10040785	Epidermal and dermal conditions	10014982	Erythemas	10015151	Erythema
6535904	10	1		10018735	Musculoskeletal and connective tissue disorders	10028395	Musculoskeletal and connective tissue disorders NEC	10028393	Soft tissue disorders NEC	10041288	Groin pain
6535904	10	1		10028116	General disorders and administration site conditions	10018065	General system disorders NEC	10018073	Mucosal findings abnormal	10028114	Mucosal inflammation
6542748	10	1		10018838	Investigations	10022891	Haematology investigations (incl blood groups)	10018851	Red blood cell analyses	10038148	Haematocrit decreased
6542748	10	1		10025482	General disorders and administration site conditions	10018065	General system disorders NEC	10018073	Asthenic conditions	10003550	Malaise
6542748	10	1		10028813	Gastrointestinal disorders	10017947	Gastrointestinal signs and symptoms	10018012	Nausea and vomiting symptoms	10028817	Nausea
6542748	10	1		10040943	Skin and subcutaneous tissue disorders	10040785	Skin and subcutaneous tissue disorders NEC	10040790	Skin and subcutaneous tissue ulcerations	10040796	Skin ulcer
6542748	10	1		10048629	Injury, poisoning and procedural complications	10022117	Injuries NEC	10022114	Non-site specific injuries NEC	10029511	Wound secretion
6542748	10	1		10061926	Infections and infestations	10021881	Infections - pathogen unspecified	10021879	Infections NEC	10021902	Purulence
6542748	10	1		10063743	Metabolism and nutrition disorders	10027433	Appetite and general nutritional disorders	10003018	Appetite disorders	10003022	Hypophagia
6542748	10	1		10064579	Skin and subcutaneous tissue disorders	10040785	Epidermal and dermal conditions	10014982	Exfoliative conditions	10015664	Exfoliative rash
6542748	10	1		10064990	Injury, poisoning and procedural complications	10022117	Injuries NEC	10022114	Skin injuries NEC	10027699	Skin abrasion
6542748	10	1		10066972	Infections and infestations	10021881	Bacterial infectious disorders	10004018	Bacterial infections NEC	10004047	Superinfection bacterial
6565675	10	1		10010264	General disorders and administration site conditions	10018065	General system disorders NEC	10018073	General signs and symptoms NEC	10018072	Condition aggravated
6565675	10	1		10021519	General disorders and administration site conditions	10018065	Tissue disorders NEC	10007867	Healing abnormal NEC	10019237	Impaired healing
6565675	10	1		10040943	Skin and subcutaneous tissue disorders	10040785	Skin and subcutaneous tissue disorders NEC	10040790	Skin and subcutaneous tissue ulcerations	10040796	Skin ulcer
6578828	10	1		10028116	General disorders and administration site conditions	10018065	General system disorders NEC	10018073	Mucosal findings abnormal	10028114	Mucosal inflammation
6578828	10	1		10029354	Blood and lymphatic system disorders	10005329	White blood cell disorders	10047954	Neutropenias	10029355	Neutropenia
6578828	10	1		10044223	Skin and subcutaneous tissue disorders	10040785	Epidermal and dermal conditions	10014982	Bullous conditions	10006555	Toxic epidermal necrolysis
6578828	10	1		10060856	Injury, poisoning and procedural complications	10022117	Procedural related injuries and complications NEC	10069888	Skin procedural complications	10040911	Recall phenomenon
6589864	10	1		10018879	Investigations	10022891	Haematology investigations (incl blood groups)	10018851	Red blood cell analyses	10038148	Haemoglobin abnormal
6589864	10	1		10021097	Vascular disorders	10047065	Decreased and nonspecific blood pressure disorders and shock	10011954	Vascular hypotensive disorders	10057181	Hypotension
6589864	10	1		10028372	Musculoskeletal and connective tissue disorders	10028395	Muscle disorders	10028302	Muscle weakness conditions	10062913	Muscular weakness
6589865	10	1		10012174	Metabolism and nutrition disorders	10027433	Electrolyte and fluid balance conditions	10014412	Total fluid volume decreased	10044084	Dehydration
6589865	10	1		10021143	Respiratory, thoracic and mediastinal disorders	10038738	Respiratory disorders NEC	10038716	Conditions associated with abnormal gas exchange	10010268	Hypoxia
6589865	10	1		10029354	Blood and lymphatic system disorders	10005329	White blood cell disorders	10047954	Neutropenias	10029355	Neutropenia
6592760	10	1		10005802	Investigations	10022891	Water, electrolyte and mineral investigations	10047843	Mineral and electrolyte analyses	10027637	Blood sodium decreased
6592760	10	1		10005851	Investigations	10022891	Renal and urinary tract investigations and urinalyses	10038362	Renal function analyses	10038454	Blood urea increased
6592760	10	1		10012174	Metabolism and nutrition disorders	10027433	Electrolyte and fluid balance conditions	10014412	Total fluid volume decreased	10044084	Dehydration
6592760	10	1		10012735	Gastrointestinal disorders	10017947	Gastrointestinal motility and defaecation conditions	10017977	Diarrhoea (excl infective)	10012736	Diarrhoea
6592760	10	1		10018884	Investigations	10022891	Haematology investigations (incl blood groups)	10018851	Red blood cell analyses	10038148	Haemoglobin decreased
6592760	10	1		10035664	Infections and infestations	10021881	Infections - pathogen unspecified	10021879	Lower respiratory tract and lung infections	10025101	Pneumonia
6592760	10	1		10061428	Metabolism and nutrition disorders	10027433	Appetite and general nutritional disorders	10003018	Appetite disorders	10003022	Decreased appetite
6619982	10	1		10011906	General disorders and administration site conditions	10018065	Fatal outcomes	10053172	Death and sudden death	10011907	Death
6637425	10	1		10012174	Metabolism and nutrition disorders	10027433	Electrolyte and fluid balance conditions	10014412	Total fluid volume decreased	10044084	Dehydration
6637425	10	1		10012735	Gastrointestinal disorders	10017947	Gastrointestinal motility and defaecation conditions	10017977	Diarrhoea (excl infective)	10012736	Diarrhoea
6637425	10	1		10019695	Neoplasms benign, malignant and unspecified (incl cysts and polyps)	10029104	Hepatobiliary neoplasms malignant and unspecified	10019815	Hepatobiliary neoplasms malignancy unspecified	10019814	Hepatic neoplasm
6637425	10	1		10035664	Infections and infestations	10021881	Infections - pathogen unspecified	10021879	Lower respiratory tract and lung infections	10025101	Pneumonia
6637425	10	1		10037423	Respiratory, thoracic and mediastinal disorders	10038738	Lower respiratory tract disorders (excl obstruction and infection)	10024967	Pulmonary oedemas	10037424	Pulmonary oedema
6637425	10	1		10047895	Investigations	10022891	Physical examination and organ system status topics	10071940	Physical examination procedures and organ system status	10071941	Weight decreased
6637425	10	1		10049438	General disorders and administration site conditions	10018065	General system disorders NEC	10018073	General signs and symptoms NEC	10018072	General physical health deterioration
6637425	10	1		10062042	Neoplasms benign, malignant and unspecified (incl cysts and polyps)	10029104	Respiratory and mediastinal neoplasms malignant and unspecified	10038666	Respiratory tract and pleural neoplasms malignancy unspecified NEC	10038736	Lung neoplasm
6637425	10	1		10074170	Infections and infestations	10021881	Fungal infectious disorders	10017528	Candida infections	10007134	Candida infection
6638716	10	1		10022680	Gastrointestinal disorders	10017947	Gastrointestinal vascular conditions	10018031	Gastrointestinal vascular occlusion and infarction	10017997	Intestinal ischaemia
6644846	10	1		10012174	Metabolism and nutrition disorders	10027433	Electrolyte and fluid balance conditions	10014412	Total fluid volume decreased	10044084	Dehydration
6644846	10	1		10021143	Respiratory, thoracic and mediastinal disorders	10038738	Respiratory disorders NEC	10038716	Conditions associated with abnormal gas exchange	10010268	Hypoxia
6644846	10	1		10029354	Blood and lymphatic system disorders	10005329	White blood cell disorders	10047954	Neutropenias	10029355	Neutropenia
6656824	10	1		10013950	Gastrointestinal disorders	10017947	Gastrointestinal signs and symptoms	10018012	Gastrointestinal signs and symptoms NEC	10027678	Dysphagia
6656824	10	1		10030963	Infections and infestations	10021881	Fungal infectious disorders	10017528	Candida infections	10007134	Oral candidiasis
6656824	10	1		10043554	Blood and lymphatic system disorders	10005329	Platelet disorders	10035534	Thrombocytopenias	10043555	Thrombocytopenia
6657943	10	1		10003988	Musculoskeletal and connective tissue disorders	10028395	Musculoskeletal and connective tissue disorders NEC	10028393	Musculoskeletal and connective tissue pain and discomfort	10068757	Back pain
6657943	10	1		10022595	Investigations	10022891	Haematology investigations (incl blood groups)	10018851	Coagulation and bleeding analyses	10009728	International normalised ratio increased
6657943	10	1		10028813	Gastrointestinal disorders	10017947	Gastrointestinal signs and symptoms	10018012	Nausea and vomiting symptoms	10028817	Nausea
6657943	10	1		10035664	Infections and infestations	10021881	Infections - pathogen unspecified	10021879	Lower respiratory tract and lung infections	10025101	Pneumonia
6657943	10	1		10047700	Gastrointestinal disorders	10017947	Gastrointestinal signs and symptoms	10018012	Nausea and vomiting symptoms	10028817	Vomiting
6657943	10	1		10050819	Musculoskeletal and connective tissue disorders	10028395	Musculoskeletal and connective tissue disorders NEC	10028393	Musculoskeletal and connective tissue pain and discomfort	10068757	Musculoskeletal chest pain
6657943	10	1		10059424	Investigations	10022891	Microbiology and serology investigations	10027529	Virus identification and serology	10047490	Viral test positive
6657943	10	1		10061603	Infections and infestations	10021881	Viral infectious disorders	10047438	Respiratory syncytial viral infections	10038717	Respiratory syncytial virus infection
6657943	10	1		10062237	Renal and urinary disorders	10038359	Renal disorders (excl nephropathies)	10038430	Renal failure and impairment	10038443	Renal impairment
6670790	10	2		10042033	Skin and subcutaneous tissue disorders	10040785	Epidermal and dermal conditions	10014982	Bullous conditions	10006555	Stevens-Johnson syndrome
6670790	10	2		10044223	Skin and subcutaneous tissue disorders	10040785	Epidermal and dermal conditions	10014982	Bullous conditions	10006555	Toxic epidermal necrolysis
6673815	10	2		10028116	General disorders and administration site conditions	10018065	General system disorders NEC	10018073	Mucosal findings abnormal	10028114	Mucosal inflammation
6673815	10	2		10029354	Blood and lymphatic system disorders	10005329	White blood cell disorders	10047954	Neutropenias	10029355	Neutropenia
6686057	10	2		10042128	Gastrointestinal disorders	10017947	Oral soft tissue conditions	10031013	Stomatitis and ulceration	10042129	Stomatitis
6686057	10	2		10044223	Skin and subcutaneous tissue disorders	10040785	Epidermal and dermal conditions	10014982	Bullous conditions	10006555	Toxic epidermal necrolysis
6694281	10	2		10035618	Respiratory, thoracic and mediastinal disorders	10038738	Pleural disorders	10035597	Pleural infections and inflammations	10035602	Pleurisy
6694282	10	2		10019973	Infections and infestations	10021881	Viral infectious disorders	10047438	Herpes viral infections	10019972	Herpes virus infection
6694282	10	2		10022680	Gastrointestinal disorders	10017947	Gastrointestinal vascular conditions	10018031	Gastrointestinal vascular occlusion and infarction	10017997	Intestinal ischaemia
6694282	10	2		10028116	General disorders and administration site conditions	10018065	General system disorders NEC	10018073	Mucosal findings abnormal	10028114	Mucosal inflammation
6700010	10	2		10015090	Respiratory, thoracic and mediastinal disorders	10038738	Upper respiratory tract disorders (excl infections)	10046304	Nasal disorders NEC	10028731	Epistaxis
6700010	10	2		10028740	Respiratory, thoracic and mediastinal disorders	10038738	Upper respiratory tract disorders (excl infections)	10046304	Nasal disorders NEC	10028731	Nasal dryness
6700016	10	2		10015150	Skin and subcutaneous tissue disorders	10040785	Epidermal and dermal conditions	10014982	Erythemas	10015151	Erythema
6700016	10	2		10037844	Skin and subcutaneous tissue disorders	10040785	Epidermal and dermal conditions	10014982	Rashes, eruptions and exanthems NEC	10052566	Rash
6700018	10	2		10013709	General disorders and administration site conditions	10018065	Therapeutic and nontherapeutic effects (excl toxicity)	10062915	Therapeutic and nontherapeutic responses	10043409	Drug ineffective
6700018	10	2		10028813	Gastrointestinal disorders	10017947	Gastrointestinal signs and symptoms	10018012	Nausea and vomiting symptoms	10028817	Nausea
6700018	10	2		10030124	General disorders and administration site conditions	10018065	General system disorders NEC	10018073	Oedema NEC	10030113	Oedema peripheral
6700018	10	2		10033425	Musculoskeletal and connective tissue disorders	10028395	Musculoskeletal and connective tissue disorders NEC	10028393	Musculoskeletal and connective tissue pain and discomfort	10068757	Pain in extremity
6700018	10	2		10042128	Gastrointestinal disorders	10017947	Oral soft tissue conditions	10031013	Stomatitis and ulceration	10042129	Stomatitis
6700020	10	2		10027091	Injury, poisoning and procedural complications	10022117	Medication errors and other product use errors and issues	10079145	Medication errors, product use errors and issues NEC	10079146	Medication error
6700029	10	2		10028116	General disorders and administration site conditions	10018065	General system disorders NEC	10018073	Mucosal findings abnormal	10028114	Mucosal inflammation
6700035	10	2		10028116	General disorders and administration site conditions	10018065	General system disorders NEC	10018073	Mucosal findings abnormal	10028114	Mucosal inflammation
6700035	10	2		10051398	Neoplasms benign, malignant and unspecified (incl cysts and polyps)	10029104	Miscellaneous and site unspecified neoplasms malignant and unspecified	10027655	Neoplasms malignant site unspecified NEC	10029105	Malignant neoplasm progression
6729971	10	2		10010071	Nervous system disorders	10029205	Neurological disorders NEC	10029305	Coma states	10052770	Coma
6729971	10	2		10016256	General disorders and administration site conditions	10018065	General system disorders NEC	10018073	Asthenic conditions	10003550	Fatigue
6729971	10	2		10018867	Renal and urinary disorders	10038359	Urinary tract signs and symptoms	10046590	Urinary abnormalities	10000196	Haematuria
6729971	10	2		10028024	Gastrointestinal disorders	10017947	Oral soft tissue conditions	10031013	Oral soft tissue haemorrhages	10031016	Mouth haemorrhage
6729971	10	2		10028116	General disorders and administration site conditions	10018065	General system disorders NEC	10018073	Mucosal findings abnormal	10028114	Mucosal inflammation
6729971	10	2		10038435	Renal and urinary disorders	10038359	Renal disorders (excl nephropathies)	10038430	Renal failure and impairment	10038443	Renal failure
6729971	10	2		10049438	General disorders and administration site conditions	10018065	General system disorders NEC	10018073	General signs and symptoms NEC	10018072	General physical health deterioration
6729971	10	2		10058080	Infections and infestations	10021881	Bacterial infectious disorders	10004018	Staphylococcal infections	10041925	Staphylococcal infection
6729971	10	2		10061428	Metabolism and nutrition disorders	10027433	Appetite and general nutritional disorders	10003018	Appetite disorders	10003022	Decreased appetite
6729971	10	2		10065553	Blood and lymphatic system disorders	10005329	Anaemias nonhaemolytic and marrow depression	10002086	Marrow depression and hypoplastic anaemias	10026847	Bone marrow failure
6738820	10	2		10005287	Investigations	10022891	Protein and chemistry analyses NEC	10037000	Protein analyses NEC	10036998	Blood albumin decreased
6738820	10	2		10005802	Investigations	10022891	Water, electrolyte and mineral investigations	10047843	Mineral and electrolyte analyses	10027637	Blood sodium decreased
6738820	10	2		10018838	Investigations	10022891	Haematology investigations (incl blood groups)	10018851	Red blood cell analyses	10038148	Haematocrit decreased
6738820	10	2		10018884	Investigations	10022891	Haematology investigations (incl blood groups)	10018851	Red blood cell analyses	10038148	Haemoglobin decreased
6738820	10	2		10035742	Respiratory, thoracic and mediastinal disorders	10038738	Lower respiratory tract disorders (excl obstruction and infection)	10024967	Lower respiratory tract inflammatory and immunologic conditions	10024972	Pneumonitis
6769072	10	2		10016288	Blood and lymphatic system disorders	10005329	White blood cell disorders	10047954	Neutropenias	10029355	Febrile neutropenia
6769072	10	2		10028116	General disorders and administration site conditions	10018065	General system disorders NEC	10018073	Mucosal findings abnormal	10028114	Mucosal inflammation
6774915	10	2		10018875	Surgical and medical procedures	10042613	Renal and urinary tract therapeutic procedures	10038365	Renal therapeutic procedures	10023431	Haemodialysis
6774915	10	2		10028116	General disorders and administration site conditions	10018065	General system disorders NEC	10018073	Mucosal findings abnormal	10028114	Mucosal inflammation
6774915	10	2		10031009	Gastrointestinal disorders	10017947	Oral soft tissue conditions	10031013	Oral soft tissue signs and symptoms	10031021	Oral pain
6774915	10	2		10037660	General disorders and administration site conditions	10018065	Body temperature conditions	10005908	Febrile disorders	10016286	Pyrexia
6774915	10	2		10038435	Renal and urinary disorders	10038359	Renal disorders (excl nephropathies)	10038430	Renal failure and impairment	10038443	Renal failure
6774915	10	2		10057970	Skin and subcutaneous tissue disorders	10040785	Epidermal and dermal conditions	10014982	Dermatitis ascribed to specific agent	10012437	Toxic skin eruption
6774915	10	2		10067621	Gastrointestinal disorders	10017947	Oral soft tissue conditions	10031013	Oral soft tissue disorders NEC	10031015	Oral disorder
6775222	10	2		10008531	General disorders and administration site conditions	10018065	General system disorders NEC	10018073	Feelings and sensations NEC	10068759	Chills
6775222	10	2		10012441	Skin and subcutaneous tissue disorders	10040785	Epidermal and dermal conditions	10014982	Bullous conditions	10006555	Dermatitis bullous
6775222	10	2		10015150	Skin and subcutaneous tissue disorders	10040785	Epidermal and dermal conditions	10014982	Erythemas	10015151	Erythema
6775222	10	2		10028034	Gastrointestinal disorders	10017947	Oral soft tissue conditions	10031013	Stomatitis and ulceration	10042129	Mouth ulceration
6775222	10	2		10028116	General disorders and administration site conditions	10018065	General system disorders NEC	10018073	Mucosal findings abnormal	10028114	Mucosal inflammation
6775222	10	2		10033661	Blood and lymphatic system disorders	10005329	Anaemias nonhaemolytic and marrow depression	10002086	Marrow depression and hypoplastic anaemias	10026847	Pancytopenia
6775222	10	2		10037660	General disorders and administration site conditions	10018065	Body temperature conditions	10005908	Febrile disorders	10016286	Pyrexia
6775222	10	2		10040844	Skin and subcutaneous tissue disorders	10040785	Epidermal and dermal conditions	10014982	Exfoliative conditions	10015664	Skin exfoliation
6784997	10	2		10050819	Musculoskeletal and connective tissue disorders	10028395	Musculoskeletal and connective tissue disorders NEC	10028393	Musculoskeletal and connective tissue pain and discomfort	10068757	Musculoskeletal chest pain
6807426	10	2		10005724	Investigations	10022891	Water, electrolyte and mineral investigations	10047843	Mineral and electrolyte analyses	10027637	Blood potassium decreased
6807426	10	2		10047289	Cardiac disorders	10007541	Cardiac arrhythmias	10007521	Ventricular arrhythmias and cardiac arrest	10047283	Ventricular extrasystoles
6812892	10	2		10011677	Neoplasms benign, malignant and unspecified (incl cysts and polyps)	10029104	Lymphomas non-Hodgkin's T-cell	10025321	Mycoses fungoides	10028484	Cutaneous T-cell lymphoma
6812892	10	2		10025482	General disorders and administration site conditions	10018065	General system disorders NEC	10018073	Asthenic conditions	10003550	Malaise
6812892	10	2		10028813	Gastrointestinal disorders	10017947	Gastrointestinal signs and symptoms	10018012	Nausea and vomiting symptoms	10028817	Nausea
6812892	10	2		10040844	Skin and subcutaneous tissue disorders	10040785	Epidermal and dermal conditions	10014982	Exfoliative conditions	10015664	Skin exfoliation
6812892	10	2		10040943	Skin and subcutaneous tissue disorders	10040785	Skin and subcutaneous tissue disorders NEC	10040790	Skin and subcutaneous tissue ulcerations	10040796	Skin ulcer
6812892	10	2		10048629	Injury, poisoning and procedural complications	10022117	Injuries NEC	10022114	Non-site specific injuries NEC	10029511	Wound secretion
6812892	10	2		10053459	General disorders and administration site conditions	10018065	General system disorders NEC	10018073	General signs and symptoms NEC	10018072	Secretion discharge
6812892	10	2		10061309	Neoplasms benign, malignant and unspecified (incl cysts and polyps)	10029104	Miscellaneous and site unspecified neoplasms malignant and unspecified	10027655	Neoplasms unspecified malignancy and site unspecified NEC	10029111	Neoplasm progression
6812892	10	2		10063743	Metabolism and nutrition disorders	10027433	Appetite and general nutritional disorders	10003018	Appetite disorders	10003022	Hypophagia
6812892	10	2		10064579	Skin and subcutaneous tissue disorders	10040785	Epidermal and dermal conditions	10014982	Exfoliative conditions	10015664	Exfoliative rash
6812892	10	2		10070863	Injury, poisoning and procedural complications	10022117	Exposures, chemical injuries and poisoning	10071947	Poisoning and toxicity	10035777	Toxicity to various agents
6836789	10	3		10006093	Cardiac disorders	10007541	Cardiac arrhythmias	10007521	Rate and rhythm disorders NEC	10037908	Bradycardia
6836789	10	3		10009802	Blood and lymphatic system disorders	10005329	Coagulopathies and bleeding diatheses (excl thrombocytopenic)	10064477	Coagulopathies	10053567	Coagulopathy
6836789	10	3		10012174	Metabolism and nutrition disorders	10027433	Electrolyte and fluid balance conditions	10014412	Total fluid volume decreased	10044084	Dehydration
6836789	10	3		10012735	Gastrointestinal disorders	10017947	Gastrointestinal motility and defaecation conditions	10017977	Diarrhoea (excl infective)	10012736	Diarrhoea
6836789	10	3		10015150	Skin and subcutaneous tissue disorders	10040785	Epidermal and dermal conditions	10014982	Erythemas	10015151	Erythema
6836789	10	3		10018838	Investigations	10022891	Haematology investigations (incl blood groups)	10018851	Red blood cell analyses	10038148	Haematocrit decreased
6836789	10	3		10018884	Investigations	10022891	Haematology investigations (incl blood groups)	10018851	Red blood cell analyses	10038148	Haemoglobin decreased
6836789	10	3		10020635	Metabolism and nutrition disorders	10027433	Glucose metabolism disorders (incl diabetes mellitus)	10018424	Hyperglycaemic conditions NEC	10020638	Hyperglycaemia
6836789	10	3		10020711	Metabolism and nutrition disorders	10027433	Bone, calcium, magnesium and phosphorus metabolism disorders	10013296	Phosphorus metabolism disorders	10034941	Hyperphosphataemia
6836789	10	3		10020947	Metabolism and nutrition disorders	10027433	Bone, calcium, magnesium and phosphorus metabolism disorders	10013296	Calcium metabolism disorders	10006975	Hypocalcaemia
6836789	10	3		10021058	Metabolism and nutrition disorders	10027433	Bone, calcium, magnesium and phosphorus metabolism disorders	10013296	Phosphorus metabolism disorders	10034941	Hypophosphataemia
6836789	10	3		10027417	Metabolism and nutrition disorders	10027433	Acid-base disorders	10000485	Metabolic acidoses (excl diabetic acidoses)	10027416	Metabolic acidosis
6836789	10	3		10028116	General disorders and administration site conditions	10018065	General system disorders NEC	10018073	Mucosal findings abnormal	10028114	Mucosal inflammation
6836789	10	3		10028813	Gastrointestinal disorders	10017947	Gastrointestinal signs and symptoms	10018012	Nausea and vomiting symptoms	10028817	Nausea
6836789	10	3		10030302	Renal and urinary disorders	10038359	Renal disorders (excl nephropathies)	10038430	Renal failure and impairment	10038443	Oliguria
6836789	10	3		10033661	Blood and lymphatic system disorders	10005329	Anaemias nonhaemolytic and marrow depression	10002086	Marrow depression and hypoplastic anaemias	10026847	Pancytopenia
6836789	10	3		10035664	Infections and infestations	10021881	Infections - pathogen unspecified	10021879	Lower respiratory tract and lung infections	10025101	Pneumonia
6836789	10	3		10038153	Investigations	10022891	Haematology investigations (incl blood groups)	10018851	Red blood cell analyses	10038148	Red blood cell count decreased
6836789	10	3		10038540	Renal and urinary disorders	10038359	Renal disorders (excl nephropathies)	10038430	Renal vascular and ischaemic conditions	10038543	Renal tubular necrosis
6836789	10	3		10038695	Respiratory, thoracic and mediastinal disorders	10038738	Respiratory disorders NEC	10038716	Respiratory failures (excl neonatal)	10052549	Respiratory failure
6836789	10	3		10040070	Infections and infestations	10021881	Infections - pathogen unspecified	10021879	Sepsis, bacteraemia, viraemia and fungaemia NEC	10040054	Septic shock
6836789	10	3		10040844	Skin and subcutaneous tissue disorders	10040785	Epidermal and dermal conditions	10014982	Exfoliative conditions	10015664	Skin exfoliation
6836789	10	3		10040893	Skin and subcutaneous tissue disorders	10040785	Epidermal and dermal conditions	10014982	Dermal and epidermal conditions NEC	10012424	Skin necrosis
6836789	10	3		10045285	General disorders and administration site conditions	10018065	Tissue disorders NEC	10007867	Ulcers NEC	10068760	Ulcer
6836789	10	3		10047700	Gastrointestinal disorders	10017947	Gastrointestinal signs and symptoms	10018012	Nausea and vomiting symptoms	10028817	Vomiting
6836789	10	3		10047942	Investigations	10022891	Haematology investigations (incl blood groups)	10018851	White blood cell analyses	10047938	White blood cell count decreased
6836789	10	3		10054786	Skin and subcutaneous tissue disorders	10040785	Epidermal and dermal conditions	10014982	Dermal and epidermal conditions NEC	10012424	Skin burning sensation
6836789	10	3		10064990	Injury, poisoning and procedural complications	10022117	Injuries NEC	10022114	Skin injuries NEC	10027699	Skin abrasion
6836789	10	3		10065240	Infections and infestations	10021881	Bacterial infectious disorders	10004018	Bacterial infections NEC	10004047	Wound infection bacterial
6836789	10	3		10069339	Renal and urinary disorders	10038359	Renal disorders (excl nephropathies)	10038430	Renal failure and impairment	10038443	Acute kidney injury
6836789	10	3		10070028	Investigations	10022891	Microbiology and serology investigations	10027529	Bacteria identification and serology (excl mycobacteria)	10004000	Corynebacterium test positive
6836789	10	3		10070052	Investigations	10022891	Microbiology and serology investigations	10027529	Bacteria identification and serology (excl mycobacteria)	10004000	Staphylococcus test positive
6836789	10	3		10070135	Investigations	10022891	Microbiology and serology investigations	10027529	Bacteria identification and serology (excl mycobacteria)	10004000	Pseudomonas test positive
6838821	10	3		10011224	Respiratory, thoracic and mediastinal disorders	10038738	Respiratory disorders NEC	10038716	Coughing and associated symptoms	10011233	Cough
6838821	10	3		10016256	General disorders and administration site conditions	10018065	General system disorders NEC	10018073	Asthenic conditions	10003550	Fatigue
6838821	10	3		10037660	General disorders and administration site conditions	10018065	Body temperature conditions	10005908	Febrile disorders	10016286	Pyrexia
6838821	10	3		10038683	Respiratory, thoracic and mediastinal disorders	10038738	Respiratory disorders NEC	10038716	Respiratory tract disorders NEC	10057184	Respiratory disorder
6838821	10	3		10043414	General disorders and administration site conditions	10018065	Therapeutic and nontherapeutic effects (excl toxicity)	10062915	Therapeutic and nontherapeutic responses	10043409	Therapeutic response decreased
6838821	10	3		10065553	Blood and lymphatic system disorders	10005329	Anaemias nonhaemolytic and marrow depression	10002086	Marrow depression and hypoplastic anaemias	10026847	Bone marrow failure
6917169	10	3		10028116	General disorders and administration site conditions	10018065	General system disorders NEC	10018073	Mucosal findings abnormal	10028114	Mucosal inflammation
6917171	10	3		10017523	Infections and infestations	10021881	Infections - pathogen unspecified	10021879	Sepsis, bacteraemia, viraemia and fungaemia NEC	10040054	Fungaemia
6917171	10	3		10019974	Infections and infestations	10021881	Viral infectious disorders	10047438	Herpes viral infections	10019972	Herpes zoster
6917171	10	3		10068319	Respiratory, thoracic and mediastinal disorders	10038738	Respiratory tract signs and symptoms	10079101	Upper respiratory tract signs and symptoms	10046313	Oropharyngeal pain
6917177	10	3		10043554	Blood and lymphatic system disorders	10005329	Platelet disorders	10035534	Thrombocytopenias	10043555	Thrombocytopenia
6917178	10	3		10028116	General disorders and administration site conditions	10018065	General system disorders NEC	10018073	Mucosal findings abnormal	10028114	Mucosal inflammation
6917291	10	3		10020751	Immune system disorders	10021428	Allergic conditions	10001708	Allergic conditions NEC	10027654	Hypersensitivity
6917317	10	3		10033425	Musculoskeletal and connective tissue disorders	10028395	Musculoskeletal and connective tissue disorders NEC	10028393	Musculoskeletal and connective tissue pain and discomfort	10068757	Pain in extremity
6917317	10	3		10037087	Skin and subcutaneous tissue disorders	10040785	Epidermal and dermal conditions	10014982	Pruritus NEC	10049293	Pruritus
6917317	10	3		10040943	Skin and subcutaneous tissue disorders	10040785	Skin and subcutaneous tissue disorders NEC	10040790	Skin and subcutaneous tissue ulcerations	10040796	Skin ulcer
6917320	10	3		10016029	General disorders and administration site conditions	10018065	General system disorders NEC	10018073	Oedema NEC	10030113	Face oedema
6917320	10	3		10016936	Infections and infestations	10021881	Bacterial infectious disorders	10004018	Bacterial infections NEC	10004047	Folliculitis
6917320	10	3		10030124	General disorders and administration site conditions	10018065	General system disorders NEC	10018073	Oedema NEC	10030113	Oedema peripheral
6917323	10	3		10010741	Infections and infestations	10021881	Infections - pathogen unspecified	10021879	Eye and eyelid infections	10015909	Conjunctivitis
6917323	10	3		10028116	General disorders and administration site conditions	10018065	General system disorders NEC	10018073	Mucosal findings abnormal	10028114	Mucosal inflammation
6922567	10	3		10003549	General disorders and administration site conditions	10018065	General system disorders NEC	10018073	Asthenic conditions	10003550	Asthenia
6922567	10	3		10003662	Cardiac disorders	10007541	Cardiac arrhythmias	10007521	Supraventricular arrhythmias	10042600	Atrial flutter
6922567	10	3		10003671	Cardiac disorders	10007541	Cardiac arrhythmias	10007521	Cardiac conduction disorders	10000032	Atrioventricular block
6922567	10	3		10003997	Infections and infestations	10021881	Infections - pathogen unspecified	10021879	Sepsis, bacteraemia, viraemia and fungaemia NEC	10040054	Bacteraemia
6922567	10	3		10012174	Metabolism and nutrition disorders	10027433	Electrolyte and fluid balance conditions	10014412	Total fluid volume decreased	10044084	Dehydration
6922567	10	3		10013968	Respiratory, thoracic and mediastinal disorders	10038738	Respiratory disorders NEC	10038716	Breathing abnormalities	10006334	Dyspnoea
6922567	10	3		10016256	General disorders and administration site conditions	10018065	General system disorders NEC	10018073	Asthenic conditions	10003550	Fatigue
6922567	10	3		10018838	Investigations	10022891	Haematology investigations (incl blood groups)	10018851	Red blood cell analyses	10038148	Haematocrit decreased
6922567	10	3		10018884	Investigations	10022891	Haematology investigations (incl blood groups)	10018851	Red blood cell analyses	10038148	Haemoglobin decreased
6922567	10	3		10028034	Gastrointestinal disorders	10017947	Oral soft tissue conditions	10031013	Stomatitis and ulceration	10042129	Mouth ulceration
6922567	10	3		10028411	Musculoskeletal and connective tissue disorders	10028395	Muscle disorders	10028302	Muscle pains	10028323	Myalgia
6922567	10	3		10028813	Gastrointestinal disorders	10017947	Gastrointestinal signs and symptoms	10018012	Nausea and vomiting symptoms	10028817	Nausea
6922567	10	3		10035528	Investigations	10022891	Haematology investigations (incl blood groups)	10018851	Platelet analyses	10035523	Platelet count decreased
6922567	10	3		10038153	Investigations	10022891	Haematology investigations (incl blood groups)	10018851	Red blood cell analyses	10038148	Red blood cell count decreased
6922567	10	3		10047942	Investigations	10022891	Haematology investigations (incl blood groups)	10018851	White blood cell analyses	10047938	White blood cell count decreased
6922567	10	3		10060945	Infections and infestations	10021881	Bacterial infectious disorders	10004018	Bacterial infections NEC	10004047	Bacterial infection
6923060	10	3		10029354	Blood and lymphatic system disorders	10005329	White blood cell disorders	10047954	Neutropenias	10029355	Neutropenia
6924305	10	3		10010305	Psychiatric disorders	10037175	Deliria (incl confusion)	10012221	Confusion and disorientation	10010301	Confusional state
6981376	10	3		10003445	Gastrointestinal disorders	10017947	Peritoneal and retroperitoneal conditions	10034652	Peritoneal and retroperitoneal disorders	10034653	Ascites
6981376	10	3		10029366	Investigations	10022891	Haematology investigations (incl blood groups)	10018851	White blood cell analyses	10047938	Neutrophil count decreased
6981376	10	3		10035528	Investigations	10022891	Haematology investigations (incl blood groups)	10018851	Platelet analyses	10035523	Platelet count decreased
6981376	10	3		10035598	Respiratory, thoracic and mediastinal disorders	10038738	Pleural disorders	10035597	Pneumothorax and pleural effusions NEC	10035761	Pleural effusion
7023454	10	3		10028116	General disorders and administration site conditions	10018065	General system disorders NEC	10018073	Mucosal findings abnormal	10028114	Mucosal inflammation
7023454	10	3		10029354	Blood and lymphatic system disorders	10005329	White blood cell disorders	10047954	Neutropenias	10029355	Neutropenia
7023454	10	3		10044223	Skin and subcutaneous tissue disorders	10040785	Epidermal and dermal conditions	10014982	Bullous conditions	10006555	Toxic epidermal necrolysis
7023454	10	3		10060856	Injury, poisoning and procedural complications	10022117	Procedural related injuries and complications NEC	10069888	Skin procedural complications	10040911	Recall phenomenon
7033643	10	4		10000081	Gastrointestinal disorders	10017947	Gastrointestinal signs and symptoms	10018012	Gastrointestinal and abdominal pains (excl oral and throat)	10017926	Abdominal pain
7033643	10	4		10001551	Investigations	10022891	Hepatobiliary investigations	10019809	Hepatobiliary function diagnostic procedures	10087057	Alanine aminotransferase increased
7033643	10	4		10003481	Investigations	10022891	Hepatobiliary investigations	10019809	Hepatobiliary function diagnostic procedures	10087057	Aspartate aminotransferase increased
7033643	10	4		10005003	Neoplasms benign, malignant and unspecified (incl cysts and polyps)	10029104	Renal and urinary tract neoplasms malignant and unspecified	10038364	Bladder neoplasms malignant	10005013	Bladder cancer
7033643	10	4		10005364	Investigations	10022891	Hepatobiliary investigations	10019809	Hepatobiliary function diagnostic procedures	10087057	Blood bilirubin increased
7033643	10	4		10017693	Investigations	10022891	Hepatobiliary investigations	10019809	Hepatobiliary function diagnostic procedures	10087057	Gamma-glutamyltransferase increased
7033643	10	4		10021328	Gastrointestinal disorders	10017947	Gastrointestinal stenosis and obstruction	10018008	Gastrointestinal stenosis and obstruction NEC	10018009	Ileus
7033643	10	4		10023126	Hepatobiliary disorders	10019805	Hepatic and hepatobiliary disorders	10019654	Cholestasis and jaundice	10008636	Jaundice
7033643	10	4		10028980	Neoplasms benign, malignant and unspecified (incl cysts and polyps)	10029104	Miscellaneous and site unspecified neoplasms malignant and unspecified	10027655	Neoplasms unspecified malignancy and site unspecified NEC	10029111	Neoplasm
7033643	10	4		10038153	Investigations	10022891	Haematology investigations (incl blood groups)	10018851	Red blood cell analyses	10038148	Red blood cell count decreased
7033643	10	4		10047700	Gastrointestinal disorders	10017947	Gastrointestinal signs and symptoms	10018012	Nausea and vomiting symptoms	10028817	Vomiting
7033643	10	4		10051398	Neoplasms benign, malignant and unspecified (incl cysts and polyps)	10029104	Miscellaneous and site unspecified neoplasms malignant and unspecified	10027655	Neoplasms malignant site unspecified NEC	10029105	Malignant neoplasm progression
7033643	10	4		10057202	Hepatobiliary disorders	10019805	Bile duct disorders	10004606	Structural and other bile duct disorders	10042257	Biliary dilatation
7033643	10	4		10059570	Investigations	10022891	Enzyme investigations NEC	10014938	Tissue enzyme analyses NEC	10043891	Blood alkaline phosphatase increased
7033643	10	4		10084247	Hepatobiliary disorders	10019805	Bile duct disorders	10004606	Obstructive bile duct disorders (excl neoplasms)	10029976	Biliary obstruction
7065558	10	4		10012441	Skin and subcutaneous tissue disorders	10040785	Epidermal and dermal conditions	10014982	Bullous conditions	10006555	Dermatitis bullous
7065558	10	4		10021097	Vascular disorders	10047065	Decreased and nonspecific blood pressure disorders and shock	10011954	Vascular hypotensive disorders	10057181	Hypotension
7065558	10	4		10033661	Blood and lymphatic system disorders	10005329	Anaemias nonhaemolytic and marrow depression	10002086	Marrow depression and hypoplastic anaemias	10026847	Pancytopenia
7065558	10	4		10042128	Gastrointestinal disorders	10017947	Oral soft tissue conditions	10031013	Stomatitis and ulceration	10042129	Stomatitis
7065558	10	4		10044223	Skin and subcutaneous tissue disorders	10040785	Epidermal and dermal conditions	10014982	Bullous conditions	10006555	Toxic epidermal necrolysis
7080580	10	4		10019196	Injury, poisoning and procedural complications	10022117	Injuries NEC	10022114	Site specific injuries NEC	10040759	Head injury
7099941	10	4		10013968	Respiratory, thoracic and mediastinal disorders	10038738	Respiratory disorders NEC	10038716	Breathing abnormalities	10006334	Dyspnoea
7099941	10	4		10017885	Gastrointestinal disorders	10017947	Gastrointestinal motility and defaecation conditions	10017977	Gastrointestinal atonic and hypomotility disorders NEC	10017933	Gastrooesophageal reflux disease
7099941	10	4		10025205	Blood and lymphatic system disorders	10005329	Spleen, lymphatic and reticuloendothelial system disorders	10041641	Lymphatic system disorders NEC	10025198	Lymphadenopathy mediastinal
7099941	10	4		10028116	General disorders and administration site conditions	10018065	General system disorders NEC	10018073	Mucosal findings abnormal	10028114	Mucosal inflammation
7099941	10	4		10037660	General disorders and administration site conditions	10018065	Body temperature conditions	10005908	Febrile disorders	10016286	Pyrexia
7099941	10	4		10051398	Neoplasms benign, malignant and unspecified (incl cysts and polyps)	10029104	Miscellaneous and site unspecified neoplasms malignant and unspecified	10027655	Neoplasms malignant site unspecified NEC	10029105	Malignant neoplasm progression
7099941	10	4		10062501	General disorders and administration site conditions	10018065	General system disorders NEC	10018073	Pain and discomfort NEC	10033372	Non-cardiac chest pain
7135344	10	4		10002034	Blood and lymphatic system disorders	10005329	Anaemias nonhaemolytic and marrow depression	10002086	Anaemias NEC	10002067	Anaemia
7135344	10	4		10003598	Respiratory, thoracic and mediastinal disorders	10038738	Lower respiratory tract disorders (excl obstruction and infection)	10024967	Parenchymal lung disorders NEC	10033979	Atelectasis
7135344	10	4		10008531	General disorders and administration site conditions	10018065	General system disorders NEC	10018073	Feelings and sensations NEC	10068759	Chills
7135344	10	4		10011985	Skin and subcutaneous tissue disorders	10040785	Epidermal and dermal conditions	10014982	Skin injuries and mechanical dermatoses	10040877	Decubitus ulcer
7135344	10	4		10013395	Psychiatric disorders	10037175	Deliria (incl confusion)	10012221	Confusion and disorientation	10010301	Disorientation
7135344	10	4		10021097	Vascular disorders	10047065	Decreased and nonspecific blood pressure disorders and shock	10011954	Vascular hypotensive disorders	10057181	Hypotension
7135344	10	4		10025102	Respiratory, thoracic and mediastinal disorders	10038738	Lower respiratory tract disorders (excl obstruction and infection)	10024967	Parenchymal lung disorders NEC	10033979	Lung infiltration
7135344	10	4		10028372	Musculoskeletal and connective tissue disorders	10028395	Muscle disorders	10028302	Muscle weakness conditions	10062913	Muscular weakness
7135344	10	4		10028813	Gastrointestinal disorders	10017947	Gastrointestinal signs and symptoms	10018012	Nausea and vomiting symptoms	10028817	Nausea
7135344	10	4		10038435	Renal and urinary disorders	10038359	Renal disorders (excl nephropathies)	10038430	Renal failure and impairment	10038443	Renal failure
7135344	10	4		10044565	Nervous system disorders	10029205	Movement disorders (incl parkinsonism)	10028037	Tremor (excl congenital)	10044566	Tremor
7135344	10	4		10045555	Nervous system disorders	10029205	Neurological disorders NEC	10029305	Neurological signs and symptoms NEC	10029306	Unresponsive to stimuli
7135344	10	4		10047700	Gastrointestinal disorders	10017947	Gastrointestinal signs and symptoms	10018012	Nausea and vomiting symptoms	10028817	Vomiting
7135344	10	4		10051055	Vascular disorders	10047065	Embolism and thrombosis	10014523	Peripheral embolism and thrombosis	10034572	Deep vein thrombosis
7135344	10	4		10053879	Infections and infestations	10021881	Infections - pathogen unspecified	10021879	Sepsis, bacteraemia, viraemia and fungaemia NEC	10040054	Sepsis syndrome
7177071	10	4		10039509	Skin and subcutaneous tissue disorders	10040785	Epidermal and dermal conditions	10014982	Dermal and epidermal conditions NEC	10012424	Scab
7177071	10	4		10040893	Skin and subcutaneous tissue disorders	10040785	Epidermal and dermal conditions	10014982	Dermal and epidermal conditions NEC	10012424	Skin necrosis
7209472	10	4		10002034	Blood and lymphatic system disorders	10005329	Anaemias nonhaemolytic and marrow depression	10002086	Anaemias NEC	10002067	Anaemia
7209472	10	4		10003504	Respiratory, thoracic and mediastinal disorders	10038738	Respiratory disorders NEC	10038716	Respiratory tract disorders NEC	10057184	Aspiration
7209472	10	4		10003549	General disorders and administration site conditions	10018065	General system disorders NEC	10018073	Asthenic conditions	10003550	Asthenia
7209472	10	4		10005364	Investigations	10022891	Hepatobiliary investigations	10019809	Hepatobiliary function diagnostic procedures	10087057	Blood bilirubin increased
7209472	10	4		10005851	Investigations	10022891	Renal and urinary tract investigations and urinalyses	10038362	Renal function analyses	10038454	Blood urea increased
7209472	10	4		10006825	Investigations	10022891	Protein and chemistry analyses NEC	10037000	Protein analyses NEC	10036998	C-reactive protein increased
7209472	10	4		10008612	Hepatobiliary disorders	10019805	Gallbladder disorders	10017628	Cholecystitis and cholelithiasis	10008616	Cholecystitis
7209472	10	4		10017626	Hepatobiliary disorders	10019805	Gallbladder disorders	10017628	Gallbladder disorders NEC	10017629	Gallbladder disorder
7209472	10	4		10017822	Gastrointestinal disorders	10017947	Gastrointestinal ulceration and perforation	10018027	Gastric ulcers and perforation	10017847	Gastric ulcer
7209472	10	4		10018276	Gastrointestinal disorders	10017947	Dental and gingival conditions	10044018	Gingival haemorrhages	10055797	Gingival bleeding
7209472	10	4		10028116	General disorders and administration site conditions	10018065	General system disorders NEC	10018073	Mucosal findings abnormal	10028114	Mucosal inflammation
7209472	10	4		10029354	Blood and lymphatic system disorders	10005329	White blood cell disorders	10047954	Neutropenias	10029355	Neutropenia
7209472	10	4		10030154	Infections and infestations	10021881	Fungal infectious disorders	10017528	Candida infections	10007134	Oesophageal candidiasis
7209472	10	4		10039580	Injury, poisoning and procedural complications	10022117	Injuries NEC	10022114	Skin injuries NEC	10027699	Scar
7209472	10	4		10043554	Blood and lymphatic system disorders	10005329	Platelet disorders	10035534	Thrombocytopenias	10043555	Thrombocytopenia
7209472	10	4		10047895	Investigations	10022891	Physical examination and organ system status topics	10071940	Physical examination procedures and organ system status	10071941	Weight decreased
7209472	10	4		10049438	General disorders and administration site conditions	10018065	General system disorders NEC	10018073	General signs and symptoms NEC	10018072	General physical health deterioration
7209472	10	4		10053213	Blood and lymphatic system disorders	10005329	Anaemias nonhaemolytic and marrow depression	10002086	Marrow depression and hypoplastic anaemias	10026847	Febrile bone marrow aplasia
7209472	10	4		10062559	Reproductive system and breast disorders	10038604	Vulvovaginal disorders (excl infections and inflammations)	10047789	Vulvovaginal disorders NEC	10047790	Vulvar erosion
7209472	10	4		10063743	Metabolism and nutrition disorders	10027433	Appetite and general nutritional disorders	10003018	Appetite disorders	10003022	Hypophagia
7226499	11	1		10038695	Respiratory, thoracic and mediastinal disorders	10038738	Respiratory disorders NEC	10038716	Respiratory failures (excl neonatal)	10052549	Respiratory failure
7226499	11	1		10052897	Injury, poisoning and procedural complications	10022117	Injuries NEC	10022114	Nerve injuries NEC	10052639	Nerve injury
7240417	11	1		10003899	Neoplasms benign, malignant and unspecified (incl cysts and polyps)	10029104	Lymphomas non-Hodgkin's B-cell	10025320	B-cell lymphomas NEC	10003900	B-cell lymphoma
7240417	11	1		10005483	Investigations	10022891	Renal and urinary tract investigations and urinalyses	10038362	Renal function analyses	10038454	Blood creatinine increased
7240417	11	1		10010305	Psychiatric disorders	10037175	Deliria (incl confusion)	10012221	Confusion and disorientation	10010301	Confusional state
7240417	11	1		10011224	Respiratory, thoracic and mediastinal disorders	10038738	Respiratory disorders NEC	10038716	Coughing and associated symptoms	10011233	Cough
7240417	11	1		10016165	Metabolism and nutrition disorders	10027433	Appetite and general nutritional disorders	10003018	General nutritional disorders NEC	10018067	Failure to thrive
7240417	11	1		10018838	Investigations	10022891	Haematology investigations (incl blood groups)	10018851	Red blood cell analyses	10038148	Haematocrit decreased
7240417	11	1		10018884	Investigations	10022891	Haematology investigations (incl blood groups)	10018851	Red blood cell analyses	10038148	Haemoglobin decreased
7240417	11	1		10020583	Metabolism and nutrition disorders	10027433	Bone, calcium, magnesium and phosphorus metabolism disorders	10013296	Calcium metabolism disorders	10006975	Hypercalcaemia
7240417	11	1		10021027	Metabolism and nutrition disorders	10027433	Bone, calcium, magnesium and phosphorus metabolism disorders	10013296	Magnesium metabolism disorders	10025439	Hypomagnesaemia
7240417	11	1		10028997	Neoplasms benign, malignant and unspecified (incl cysts and polyps)	10029104	Miscellaneous and site unspecified neoplasms malignant and unspecified	10027655	Neoplasms malignant site unspecified NEC	10029105	Neoplasm malignant
7240417	11	1		10029366	Investigations	10022891	Haematology investigations (incl blood groups)	10018851	White blood cell analyses	10047938	Neutrophil count decreased
7240417	11	1		10035598	Respiratory, thoracic and mediastinal disorders	10038738	Pleural disorders	10035597	Pneumothorax and pleural effusions NEC	10035761	Pleural effusion
7240417	11	1		10038153	Investigations	10022891	Haematology investigations (incl blood groups)	10018851	Red blood cell analyses	10038148	Red blood cell count decreased
7240417	11	1		10047942	Investigations	10022891	Haematology investigations (incl blood groups)	10018851	White blood cell analyses	10047938	White blood cell count decreased
7269740	11	1		10033425	Musculoskeletal and connective tissue disorders	10028395	Musculoskeletal and connective tissue disorders NEC	10028393	Musculoskeletal and connective tissue pain and discomfort	10068757	Pain in extremity
7269740	11	1		10034484	Cardiac disorders	10007541	Pericardial disorders	10034468	Noninfectious pericarditis	10034494	Pericarditis
7293816	11	1		10010264	General disorders and administration site conditions	10018065	General system disorders NEC	10018073	General signs and symptoms NEC	10018072	Condition aggravated
7293816	11	1		10013950	Gastrointestinal disorders	10017947	Gastrointestinal signs and symptoms	10018012	Gastrointestinal signs and symptoms NEC	10027678	Dysphagia
7293816	11	1		10019663	Hepatobiliary disorders	10019805	Hepatic and hepatobiliary disorders	10019654	Hepatic failure and associated disorders	10019664	Hepatic failure
7293816	11	1		10027457	Neoplasms benign, malignant and unspecified (incl cysts and polyps)	10029104	Metastases	10027476	Metastases to specified sites	10027467	Metastases to liver
7293816	11	1		10028997	Neoplasms benign, malignant and unspecified (incl cysts and polyps)	10029104	Miscellaneous and site unspecified neoplasms malignant and unspecified	10027655	Neoplasms malignant site unspecified NEC	10029105	Neoplasm malignant
7293816	11	1		10034623	Neoplasms benign, malignant and unspecified (incl cysts and polyps)	10029104	Lymphomas non-Hodgkin's T-cell	10025321	Peripheral T-cell lymphomas NEC	10034622	Peripheral T-cell lymphoma unspecified
7293816	11	1		10068319	Respiratory, thoracic and mediastinal disorders	10038738	Respiratory tract signs and symptoms	10079101	Upper respiratory tract signs and symptoms	10046313	Oropharyngeal pain
7293816	11	1		10070863	Injury, poisoning and procedural complications	10022117	Exposures, chemical injuries and poisoning	10071947	Poisoning and toxicity	10035777	Toxicity to various agents
7293816	11	1		10078659	Gastrointestinal disorders	10017947	Peritoneal and retroperitoneal conditions	10034652	Peritoneal and retroperitoneal disorders	10034653	Intra-abdominal fluid collection
7306833	11	1		10028116	General disorders and administration site conditions	10018065	General system disorders NEC	10018073	Mucosal findings abnormal	10028114	Mucosal inflammation
7340412	11	1		10037660	General disorders and administration site conditions	10018065	Body temperature conditions	10005908	Febrile disorders	10016286	Pyrexia
7340412	11	1		10037868	Skin and subcutaneous tissue disorders	10040785	Epidermal and dermal conditions	10014982	Rashes, eruptions and exanthems NEC	10052566	Rash maculo-papular
7341630	11	1		10003445	Gastrointestinal disorders	10017947	Peritoneal and retroperitoneal conditions	10034652	Peritoneal and retroperitoneal disorders	10034653	Ascites
7341630	11	1		10005003	Neoplasms benign, malignant and unspecified (incl cysts and polyps)	10029104	Renal and urinary tract neoplasms malignant and unspecified	10038364	Bladder neoplasms malignant	10005013	Bladder cancer
7341630	11	1		10007882	Infections and infestations	10021881	Bacterial infectious disorders	10004018	Bacterial infections NEC	10004047	Cellulitis
7341630	11	1		10028997	Neoplasms benign, malignant and unspecified (incl cysts and polyps)	10029104	Miscellaneous and site unspecified neoplasms malignant and unspecified	10027655	Neoplasms malignant site unspecified NEC	10029105	Neoplasm malignant
7341630	11	1		10037884	Skin and subcutaneous tissue disorders	10040785	Epidermal and dermal conditions	10014982	Rashes, eruptions and exanthems NEC	10052566	Rash pruritic
7341630	11	1		10039737	Injury, poisoning and procedural complications	10022117	Injuries NEC	10022114	Skin injuries NEC	10027699	Scratch
7341630	11	1		10042128	Gastrointestinal disorders	10017947	Oral soft tissue conditions	10031013	Stomatitis and ulceration	10042129	Stomatitis
7407584	11	2		10001551	Investigations	10022891	Hepatobiliary investigations	10019809	Hepatobiliary function diagnostic procedures	10087057	Alanine aminotransferase increased
7407584	11	2		10003481	Investigations	10022891	Hepatobiliary investigations	10019809	Hepatobiliary function diagnostic procedures	10087057	Aspartate aminotransferase increased
7407584	11	2		10005364	Investigations	10022891	Hepatobiliary investigations	10019809	Hepatobiliary function diagnostic procedures	10087057	Blood bilirubin increased
7407584	11	2		10005630	Investigations	10022891	Enzyme investigations NEC	10014938	Tissue enzyme analyses NEC	10043891	Blood lactate dehydrogenase increased
7407584	11	2		10013442	Blood and lymphatic system disorders	10005329	Coagulopathies and bleeding diatheses (excl thrombocytopenic)	10064477	Coagulopathies	10053567	Disseminated intravascular coagulation
7407584	11	2		10016256	General disorders and administration site conditions	10018065	General system disorders NEC	10018073	Asthenic conditions	10003550	Fatigue
7407584	11	2		10016288	Blood and lymphatic system disorders	10005329	White blood cell disorders	10047954	Neutropenias	10029355	Febrile neutropenia
7407584	11	2		10018884	Investigations	10022891	Haematology investigations (incl blood groups)	10018851	Red blood cell analyses	10038148	Haemoglobin decreased
7407584	11	2		10023126	Hepatobiliary disorders	10019805	Hepatic and hepatobiliary disorders	10019654	Cholestasis and jaundice	10008636	Jaundice
7407584	11	2		10028116	General disorders and administration site conditions	10018065	General system disorders NEC	10018073	Mucosal findings abnormal	10028114	Mucosal inflammation
7407584	11	2		10035528	Investigations	10022891	Haematology investigations (incl blood groups)	10018851	Platelet analyses	10035523	Platelet count decreased
7407584	11	2		10037660	General disorders and administration site conditions	10018065	Body temperature conditions	10005908	Febrile disorders	10016286	Pyrexia
7407584	11	2		10059570	Investigations	10022891	Enzyme investigations NEC	10014938	Tissue enzyme analyses NEC	10043891	Blood alkaline phosphatase increased
7407584	11	2		10060795	Investigations	10022891	Hepatobiliary investigations	10019809	Hepatobiliary function diagnostic procedures	10087057	Hepatic enzyme increased
7407584	11	2		10071583	Immune system disorders	10021428	Immune disorders NEC	10027665	Immune and associated conditions NEC	10027682	Haemophagocytic lymphohistiocytosis
7441481	11	2		10005483	Investigations	10022891	Renal and urinary tract investigations and urinalyses	10038362	Renal function analyses	10038454	Blood creatinine increased
7441481	11	2		10013950	Gastrointestinal disorders	10017947	Gastrointestinal signs and symptoms	10018012	Gastrointestinal signs and symptoms NEC	10027678	Dysphagia
7441481	11	2		10014020	Ear and labyrinth disorders	10013993	Aural disorders NEC	10027667	Ear disorders NEC	10027666	Ear pain
7441481	11	2		10018964	Respiratory, thoracic and mediastinal disorders	10038738	Respiratory disorders NEC	10038716	Coughing and associated symptoms	10011233	Haemoptysis
7441481	11	2		10028813	Gastrointestinal disorders	10017947	Gastrointestinal signs and symptoms	10018012	Nausea and vomiting symptoms	10028817	Nausea
7441481	11	2		10030216	Gastrointestinal disorders	10017947	Gastrointestinal inflammatory conditions	10017969	Oesophagitis (excl infective)	10053171	Oesophagitis
7441481	11	2		10037660	General disorders and administration site conditions	10018065	Body temperature conditions	10005908	Febrile disorders	10016286	Pyrexia
7441481	11	2		10042128	Gastrointestinal disorders	10017947	Oral soft tissue conditions	10031013	Stomatitis and ulceration	10042129	Stomatitis
7441481	11	2		10043554	Blood and lymphatic system disorders	10005329	Platelet disorders	10035534	Thrombocytopenias	10043555	Thrombocytopenia
7441481	11	2		10065716	Respiratory, thoracic and mediastinal disorders	10038738	Upper respiratory tract disorders (excl infections)	10046304	Pharyngeal disorders (excl infections and neoplasms)	10034823	Pharyngeal inflammation
7441481	11	2		10065735	Respiratory, thoracic and mediastinal disorders	10038738	Upper respiratory tract disorders (excl infections)	10046304	Laryngeal and adjacent sites disorders NEC (excl infections and neoplasms)	10023819	Laryngeal inflammation
7441481	11	2		10068319	Respiratory, thoracic and mediastinal disorders	10038738	Respiratory tract signs and symptoms	10079101	Upper respiratory tract signs and symptoms	10046313	Oropharyngeal pain
7452206	11	2		10012174	Metabolism and nutrition disorders	10027433	Electrolyte and fluid balance conditions	10014412	Total fluid volume decreased	10044084	Dehydration
7452206	11	2		10028116	General disorders and administration site conditions	10018065	General system disorders NEC	10018073	Mucosal findings abnormal	10028114	Mucosal inflammation
7452206	11	2		10042128	Gastrointestinal disorders	10017947	Oral soft tissue conditions	10031013	Stomatitis and ulceration	10042129	Stomatitis
7452206	11	2		10042971	Neoplasms benign, malignant and unspecified (incl cysts and polyps)	10029104	Lymphomas non-Hodgkin's T-cell	10025321	Anaplastic large cell lymphomas T- and null-cell types	10002235	T-cell lymphoma
7452206	11	2		10061818	General disorders and administration site conditions	10018065	General system disorders NEC	10018073	General signs and symptoms NEC	10018072	Disease progression
7452207	11	2		10011906	General disorders and administration site conditions	10018065	Fatal outcomes	10053172	Death and sudden death	10011907	Death
7481838	11	2		10013786	Skin and subcutaneous tissue disorders	10040785	Epidermal and dermal conditions	10014982	Dermal and epidermal conditions NEC	10012424	Dry skin
7481838	11	2		10040831	Skin and subcutaneous tissue disorders	10040785	Epidermal and dermal conditions	10014982	Dermal and epidermal conditions NEC	10012424	Skin disorder
7481838	11	2		10048629	Injury, poisoning and procedural complications	10022117	Injuries NEC	10022114	Non-site specific injuries NEC	10029511	Wound secretion
7514699	11	2		10035598	Respiratory, thoracic and mediastinal disorders	10038738	Pleural disorders	10035597	Pneumothorax and pleural effusions NEC	10035761	Pleural effusion
7514703	11	2		10015090	Respiratory, thoracic and mediastinal disorders	10038738	Upper respiratory tract disorders (excl infections)	10046304	Nasal disorders NEC	10028731	Epistaxis
7514703	11	2		10028116	General disorders and administration site conditions	10018065	General system disorders NEC	10018073	Mucosal findings abnormal	10028114	Mucosal inflammation
7514703	11	2		10040943	Skin and subcutaneous tissue disorders	10040785	Skin and subcutaneous tissue disorders NEC	10040790	Skin and subcutaneous tissue ulcerations	10040796	Skin ulcer
7514703	11	2		10061305	Respiratory, thoracic and mediastinal disorders	10038738	Upper respiratory tract disorders (excl infections)	10046304	Nasal disorders NEC	10028731	Nasal mucosal disorder
7514724	11	2		10029366	Investigations	10022891	Haematology investigations (incl blood groups)	10018851	White blood cell analyses	10047938	Neutrophil count decreased
7514724	11	2		10042128	Gastrointestinal disorders	10017947	Oral soft tissue conditions	10031013	Stomatitis and ulceration	10042129	Stomatitis
7528060	11	2		10000636	Investigations	10022891	Haematology investigations (incl blood groups)	10018851	Coagulation and bleeding analyses	10009728	Activated partial thromboplastin time prolonged
7528060	11	2		10009802	Blood and lymphatic system disorders	10005329	Coagulopathies and bleeding diatheses (excl thrombocytopenic)	10064477	Coagulopathies	10053567	Coagulopathy
7528060	11	2		10018838	Investigations	10022891	Haematology investigations (incl blood groups)	10018851	Red blood cell analyses	10038148	Haematocrit decreased
7528060	11	2		10018884	Investigations	10022891	Haematology investigations (incl blood groups)	10018851	Red blood cell analyses	10038148	Haemoglobin decreased
7528060	11	2		10020578	Hepatobiliary disorders	10019805	Hepatic and hepatobiliary disorders	10019654	Cholestasis and jaundice	10008636	Hyperbilirubinaemia
7528060	11	2		10022595	Investigations	10022891	Haematology investigations (incl blood groups)	10018851	Coagulation and bleeding analyses	10009728	International normalised ratio increased
7528060	11	2		10022680	Gastrointestinal disorders	10017947	Gastrointestinal vascular conditions	10018031	Gastrointestinal vascular occlusion and infarction	10017997	Intestinal ischaemia
7528060	11	2		10034674	Infections and infestations	10021881	Infections - pathogen unspecified	10021879	Abdominal and gastrointestinal infections	10017967	Peritonitis
7528060	11	2		10048294	Psychiatric disorders	10037175	Psychiatric disorders NEC	10037176	Mental disorders NEC	10027362	Mental status changes
7528060	11	2		10051608	Investigations	10022891	Haematology investigations (incl blood groups)	10018851	Platelet analyses	10035523	Platelet count increased
7535877	11	2		10003173	Vascular disorders	10047065	Vascular disorders NEC	10047066	Non-site specific vascular disorders NEC	10047067	Arterial rupture
7535877	11	2		10005364	Investigations	10022891	Hepatobiliary investigations	10019809	Hepatobiliary function diagnostic procedures	10087057	Blood bilirubin increased
7535877	11	2		10016288	Blood and lymphatic system disorders	10005329	White blood cell disorders	10047954	Neutropenias	10029355	Febrile neutropenia
7535877	11	2		10025310	Neoplasms benign, malignant and unspecified (incl cysts and polyps)	10029104	Lymphomas NEC	10025323	Lymphomas unspecified NEC	10025324	Lymphoma
7535877	11	2		10041633	Blood and lymphatic system disorders	10005329	Spleen, lymphatic and reticuloendothelial system disorders	10041641	Spleen disorders	10041635	Spleen disorder
7535877	11	2		10042128	Gastrointestinal disorders	10017947	Oral soft tissue conditions	10031013	Stomatitis and ulceration	10042129	Stomatitis
7535877	11	2		10061309	Neoplasms benign, malignant and unspecified (incl cysts and polyps)	10029104	Miscellaneous and site unspecified neoplasms malignant and unspecified	10027655	Neoplasms unspecified malignancy and site unspecified NEC	10029111	Neoplasm progression
7547991	11	2		10002034	Blood and lymphatic system disorders	10005329	Anaemias nonhaemolytic and marrow depression	10002086	Anaemias NEC	10002067	Anaemia
7547991	11	2		10003549	General disorders and administration site conditions	10018065	General system disorders NEC	10018073	Asthenic conditions	10003550	Asthenia
7547991	11	2		10005003	Neoplasms benign, malignant and unspecified (incl cysts and polyps)	10029104	Renal and urinary tract neoplasms malignant and unspecified	10038364	Bladder neoplasms malignant	10005013	Bladder cancer
7547991	11	2		10013968	Respiratory, thoracic and mediastinal disorders	10038738	Respiratory disorders NEC	10038716	Breathing abnormalities	10006334	Dyspnoea
7547991	11	2		10016256	General disorders and administration site conditions	10018065	General system disorders NEC	10018073	Asthenic conditions	10003550	Fatigue
7547991	11	2		10016288	Blood and lymphatic system disorders	10005329	White blood cell disorders	10047954	Neutropenias	10029355	Febrile neutropenia
7547991	11	2		10021114	Endocrine disorders	10014698	Thyroid gland disorders	10043739	Thyroid hypofunction disorders	10043741	Hypothyroidism
7547991	11	2		10027452	Neoplasms benign, malignant and unspecified (incl cysts and polyps)	10029104	Metastases	10027476	Metastases to specified sites	10027467	Metastases to bone
7547991	11	2		10027458	Neoplasms benign, malignant and unspecified (incl cysts and polyps)	10029104	Metastases	10027476	Metastases to specified sites	10027467	Metastases to lung
7547991	11	2		10028116	General disorders and administration site conditions	10018065	General system disorders NEC	10018073	Mucosal findings abnormal	10028114	Mucosal inflammation
7547991	11	2		10042128	Gastrointestinal disorders	10017947	Oral soft tissue conditions	10031013	Stomatitis and ulceration	10042129	Stomatitis
7547991	11	2		10061309	Neoplasms benign, malignant and unspecified (incl cysts and polyps)	10029104	Miscellaneous and site unspecified neoplasms malignant and unspecified	10027655	Neoplasms unspecified malignancy and site unspecified NEC	10029111	Neoplasm progression
7548565	11	2		10000060	Gastrointestinal disorders	10017947	Gastrointestinal signs and symptoms	10018012	Flatulence, bloating and distension	10016770	Abdominal distension
7548565	11	2		10002034	Blood and lymphatic system disorders	10005329	Anaemias nonhaemolytic and marrow depression	10002086	Anaemias NEC	10002067	Anaemia
7548565	11	2		10003549	General disorders and administration site conditions	10018065	General system disorders NEC	10018073	Asthenic conditions	10003550	Asthenia
7548565	11	2		10013971	Respiratory, thoracic and mediastinal disorders	10038738	Respiratory disorders NEC	10038716	Breathing abnormalities	10006334	Dyspnoea exertional
7548565	11	2		10016256	General disorders and administration site conditions	10018065	General system disorders NEC	10018073	Asthenic conditions	10003550	Fatigue
7548565	11	2		10020942	Metabolism and nutrition disorders	10027433	Protein and amino acid metabolism disorders NEC	10037008	Protein metabolism disorders NEC	10037009	Hypoalbuminaemia
7548565	11	2		10028813	Gastrointestinal disorders	10017947	Gastrointestinal signs and symptoms	10018012	Nausea and vomiting symptoms	10028817	Nausea
7548565	11	2		10055111	Neoplasms benign, malignant and unspecified (incl cysts and polyps)	10029104	Hepatobiliary neoplasms malignant and unspecified	10019815	Bile duct neoplasms malignant	10004613	Biliary cancer metastatic
7548565	11	2		10058019	Neoplasms benign, malignant and unspecified (incl cysts and polyps)	10029104	Neoplasm related morbidities	10068775	Oncologic complications and emergencies	10030315	Cancer pain
7548565	11	2		10061309	Neoplasms benign, malignant and unspecified (incl cysts and polyps)	10029104	Miscellaneous and site unspecified neoplasms malignant and unspecified	10027655	Neoplasms unspecified malignancy and site unspecified NEC	10029111	Neoplasm progression
7548565	11	2		10061428	Metabolism and nutrition disorders	10027433	Appetite and general nutritional disorders	10003018	Appetite disorders	10003022	Decreased appetite
7615756	11	3		10001497	Psychiatric disorders	10037175	Anxiety disorders and symptoms	10002861	Anxiety symptoms	10002869	Agitation
7615756	11	3		10010305	Psychiatric disorders	10037175	Deliria (incl confusion)	10012221	Confusion and disorientation	10010301	Confusional state
7615756	11	3		10011575	Investigations	10022891	Neurological, special senses and psychiatric investigations	10029295	Cerebrospinal fluid tests (excl microbiology)	10008183	CSF protein increased
7615756	11	3		10012373	Nervous system disorders	10029205	Neurological disorders NEC	10029305	Disturbances in consciousness NEC	10013509	Depressed level of consciousness
7615756	11	3		10015150	Skin and subcutaneous tissue disorders	10040785	Epidermal and dermal conditions	10014982	Erythemas	10015151	Erythema
7615756	11	3		10033425	Musculoskeletal and connective tissue disorders	10028395	Musculoskeletal and connective tissue disorders NEC	10028393	Musculoskeletal and connective tissue pain and discomfort	10068757	Pain in extremity
7615756	11	3		10035551	Nervous system disorders	10029205	Neurological disorders NEC	10029305	Neurological signs and symptoms NEC	10029306	Pleocytosis
7615756	11	3		10037087	Skin and subcutaneous tissue disorders	10040785	Epidermal and dermal conditions	10014982	Pruritus NEC	10049293	Pruritus
7615756	11	3		10037844	Skin and subcutaneous tissue disorders	10040785	Epidermal and dermal conditions	10014982	Rashes, eruptions and exanthems NEC	10052566	Rash
7615756	11	3		10040844	Skin and subcutaneous tissue disorders	10040785	Epidermal and dermal conditions	10014982	Exfoliative conditions	10015664	Skin exfoliation
7615756	11	3		10042128	Gastrointestinal disorders	10017947	Oral soft tissue conditions	10031013	Stomatitis and ulceration	10042129	Stomatitis
7615756	11	3		10045555	Nervous system disorders	10029205	Neurological disorders NEC	10029305	Neurological signs and symptoms NEC	10029306	Unresponsive to stimuli
7615756	11	3		10056430	Infections and infestations	10021881	Bacterial infectious disorders	10004018	Staphylococcal infections	10041925	Staphylococcal sepsis
7615756	11	3		10064990	Injury, poisoning and procedural complications	10022117	Injuries NEC	10022114	Skin injuries NEC	10027699	Skin abrasion
7652825	11	3		10008479	General disorders and administration site conditions	10018065	General system disorders NEC	10018073	Pain and discomfort NEC	10033372	Chest pain
7652825	11	3		10011224	Respiratory, thoracic and mediastinal disorders	10038738	Respiratory disorders NEC	10038716	Coughing and associated symptoms	10011233	Cough
7652825	11	3		10013968	Respiratory, thoracic and mediastinal disorders	10038738	Respiratory disorders NEC	10038716	Breathing abnormalities	10006334	Dyspnoea
7652881	11	3		10000087	Gastrointestinal disorders	10017947	Gastrointestinal signs and symptoms	10018012	Gastrointestinal and abdominal pains (excl oral and throat)	10017926	Abdominal pain upper
7652881	11	3		10038153	Investigations	10022891	Haematology investigations (incl blood groups)	10018851	Red blood cell analyses	10038148	Red blood cell count decreased
7652881	11	3		10042128	Gastrointestinal disorders	10017947	Oral soft tissue conditions	10031013	Stomatitis and ulceration	10042129	Stomatitis
7652881	11	3		10051608	Investigations	10022891	Haematology investigations (incl blood groups)	10018851	Platelet analyses	10035523	Platelet count increased
7652881	11	3		10053183	Infections and infestations	10021881	Bacterial infectious disorders	10004018	Bacterial infections NEC	10004047	Catheter site cellulitis
7652884	11	3		10016288	Blood and lymphatic system disorders	10005329	White blood cell disorders	10047954	Neutropenias	10029355	Febrile neutropenia
7652884	11	3		10028116	General disorders and administration site conditions	10018065	General system disorders NEC	10018073	Mucosal findings abnormal	10028114	Mucosal inflammation
7652884	11	3		10040047	Infections and infestations	10021881	Infections - pathogen unspecified	10021879	Sepsis, bacteraemia, viraemia and fungaemia NEC	10040054	Sepsis
7652886	11	3		10037844	Skin and subcutaneous tissue disorders	10040785	Epidermal and dermal conditions	10014982	Rashes, eruptions and exanthems NEC	10052566	Rash
7652886	11	3		10042128	Gastrointestinal disorders	10017947	Oral soft tissue conditions	10031013	Stomatitis and ulceration	10042129	Stomatitis
7812025	11	4		10011906	General disorders and administration site conditions	10018065	Fatal outcomes	10053172	Death and sudden death	10011907	Death
7815093	11	4		10028116	General disorders and administration site conditions	10018065	General system disorders NEC	10018073	Mucosal findings abnormal	10028114	Mucosal inflammation
7815093	11	4		10054219	Infections and infestations	10021881	Bacterial infectious disorders	10004018	Enterobacter infections	10001427	Enterobacter sepsis
7815093	11	4		10064687	Infections and infestations	10021881	Infections - pathogen unspecified	10021879	Infections NEC	10021902	Device related infection
7815093	11	4		10067621	Gastrointestinal disorders	10017947	Oral soft tissue conditions	10031013	Oral soft tissue disorders NEC	10031015	Oral disorder
7832933	11	4		10005557	Investigations	10022891	Metabolic, nutritional and blood gas investigations	10027432	Carbohydrate tolerance analyses (incl diabetes)	10007217	Blood glucose increased
7832933	11	4		10005630	Investigations	10022891	Enzyme investigations NEC	10014938	Tissue enzyme analyses NEC	10043891	Blood lactate dehydrogenase increased
7832933	11	4		10012174	Metabolism and nutrition disorders	10027433	Electrolyte and fluid balance conditions	10014412	Total fluid volume decreased	10044084	Dehydration
7832933	11	4		10030154	Infections and infestations	10021881	Fungal infectious disorders	10017528	Candida infections	10007134	Oesophageal candidiasis
7832933	11	4		10047942	Investigations	10022891	Haematology investigations (incl blood groups)	10018851	White blood cell analyses	10047938	White blood cell count decreased
7832933	11	4		10061273	Metabolism and nutrition disorders	10027433	Appetite and general nutritional disorders	10003018	General nutritional disorders NEC	10018067	Malnutrition
7860087	11	4		10003997	Infections and infestations	10021881	Infections - pathogen unspecified	10021879	Sepsis, bacteraemia, viraemia and fungaemia NEC	10040054	Bacteraemia
7860087	11	4		10064687	Infections and infestations	10021881	Infections - pathogen unspecified	10021879	Infections NEC	10021902	Device related infection
7878688	11	4		10000081	Gastrointestinal disorders	10017947	Gastrointestinal signs and symptoms	10018012	Gastrointestinal and abdominal pains (excl oral and throat)	10017926	Abdominal pain
7878688	11	4		10012174	Metabolism and nutrition disorders	10027433	Electrolyte and fluid balance conditions	10014412	Total fluid volume decreased	10044084	Dehydration
7878688	11	4		10012735	Gastrointestinal disorders	10017947	Gastrointestinal motility and defaecation conditions	10017977	Diarrhoea (excl infective)	10012736	Diarrhoea
7878688	11	4		10016256	General disorders and administration site conditions	10018065	General system disorders NEC	10018073	Asthenic conditions	10003550	Fatigue
7878688	11	4		10028813	Gastrointestinal disorders	10017947	Gastrointestinal signs and symptoms	10018012	Nausea and vomiting symptoms	10028817	Nausea
7878690	11	4		10033553	Skin and subcutaneous tissue disorders	10040785	Epidermal and dermal conditions	10014982	Dermatitis ascribed to specific agent	10012437	Palmar-plantar erythrodysaesthesia syndrome
7878692	11	4		10047942	Investigations	10022891	Haematology investigations (incl blood groups)	10018851	White blood cell analyses	10047938	White blood cell count decreased
7878692	11	4		10064990	Injury, poisoning and procedural complications	10022117	Injuries NEC	10022114	Skin injuries NEC	10027699	Skin abrasion
7878693	11	4		10061818	General disorders and administration site conditions	10018065	General system disorders NEC	10018073	General signs and symptoms NEC	10018072	Disease progression
7878695	11	4		10043354	Reproductive system and breast disorders	10038604	Testicular and epididymal disorders	10013362	Testicular and epididymal disorders NEC	10043296	Testicular swelling
7878695	11	4		10067950	Respiratory, thoracic and mediastinal disorders	10038738	Respiratory tract signs and symptoms	10079101	Upper respiratory tract signs and symptoms	10046313	Oropharyngeal blistering
7878708	11	4		10015150	Skin and subcutaneous tissue disorders	10040785	Epidermal and dermal conditions	10014982	Erythemas	10015151	Erythema
7878708	11	4		10016059	General disorders and administration site conditions	10018065	General system disorders NEC	10018073	Pain and discomfort NEC	10033372	Facial pain
7878708	11	4		10023232	Musculoskeletal and connective tissue disorders	10028395	Joint disorders	10023213	Joint related signs and symptoms	10023226	Joint swelling
7905941	11	4		10018867	Renal and urinary disorders	10038359	Urinary tract signs and symptoms	10046590	Urinary abnormalities	10000196	Haematuria
7905941	11	4		10029148	Renal and urinary disorders	10038359	Urolithiases	10046708	Renal lithiasis	10038478	Nephrolithiasis
7905941	11	4		10042128	Gastrointestinal disorders	10017947	Oral soft tissue conditions	10031013	Stomatitis and ulceration	10042129	Stomatitis
7905941	11	4		10059421	Investigations	10022891	Microbiology and serology investigations	10027529	Bacteria identification and serology (excl mycobacteria)	10004000	Bacterial test positive
7905941	11	4		10061284	Psychiatric disorders	10037175	Psychiatric disorders NEC	10037176	Mental disorders NEC	10027362	Mental disorder
7905942	11	4		10034322	Skin and subcutaneous tissue disorders	10040785	Skin and subcutaneous tissue disorders NEC	10040790	Skin and subcutaneous tissue ulcerations	10040796	Penile ulceration
7905942	11	4		10055798	Vascular disorders	10047065	Vascular haemorrhagic disorders	10047075	Haemorrhages NEC	10018987	Haemorrhage
7960358	11	4		10044223	Skin and subcutaneous tissue disorders	10040785	Epidermal and dermal conditions	10014982	Bullous conditions	10006555	Toxic epidermal necrolysis
7960358	11	4		10049438	General disorders and administration site conditions	10018065	General system disorders NEC	10018073	General signs and symptoms NEC	10018072	General physical health deterioration
7981706	11	4		10035664	Infections and infestations	10021881	Infections - pathogen unspecified	10021879	Lower respiratory tract and lung infections	10025101	Pneumonia
7981706	11	4		10038695	Respiratory, thoracic and mediastinal disorders	10038738	Respiratory disorders NEC	10038716	Respiratory failures (excl neonatal)	10052549	Respiratory failure
7981712	11	4		10008479	General disorders and administration site conditions	10018065	General system disorders NEC	10018073	Pain and discomfort NEC	10033372	Chest pain
7981712	11	4		10013573	Nervous system disorders	10029205	Neurological disorders NEC	10029305	Neurological signs and symptoms NEC	10029306	Dizziness
7981712	11	4		10013946	Gastrointestinal disorders	10017947	Gastrointestinal signs and symptoms	10018012	Dyspeptic signs and symptoms	10013949	Dyspepsia
7981712	11	4		10020642	Skin and subcutaneous tissue disorders	10040785	Skin appendage conditions	10040798	Apocrine and eccrine gland disorders	10002982	Hyperhidrosis
7981712	11	4		10035528	Investigations	10022891	Haematology investigations (incl blood groups)	10018851	Platelet analyses	10035523	Platelet count decreased
7981712	11	4		10036653	Nervous system disorders	10029205	Neurological disorders NEC	10029305	Neurological signs and symptoms NEC	10029306	Presyncope
8013292	11	4		10035742	Respiratory, thoracic and mediastinal disorders	10038738	Lower respiratory tract disorders (excl obstruction and infection)	10024967	Lower respiratory tract inflammatory and immunologic conditions	10024972	Pneumonitis
8013292	11	4		10047895	Investigations	10022891	Physical examination and organ system status topics	10071940	Physical examination procedures and organ system status	10071941	Weight decreased
8013292	11	4		10061428	Metabolism and nutrition disorders	10027433	Appetite and general nutritional disorders	10003018	Appetite disorders	10003022	Decreased appetite
8013292	11	4		10061818	General disorders and administration site conditions	10018065	General system disorders NEC	10018073	General signs and symptoms NEC	10018072	Disease progression
8015968	11	4		10008531	General disorders and administration site conditions	10018065	General system disorders NEC	10018073	Feelings and sensations NEC	10068759	Chills
8015968	11	4		10063488	Investigations	10022891	Physical examination and organ system status topics	10071940	Physical examination procedures and organ system status	10071941	Body temperature fluctuation
8028016	12	1		10007882	Infections and infestations	10021881	Bacterial infectious disorders	10004018	Bacterial infections NEC	10004047	Cellulitis
8065125	12	1		10003445	Gastrointestinal disorders	10017947	Peritoneal and retroperitoneal conditions	10034652	Peritoneal and retroperitoneal disorders	10034653	Ascites
8065125	12	1		10005419	Investigations	10022891	Water, electrolyte and mineral investigations	10047843	Mineral and electrolyte analyses	10027637	Blood chloride decreased
8065125	12	1		10005482	Investigations	10022891	Renal and urinary tract investigations and urinalyses	10038362	Renal function analyses	10038454	Blood creatinine decreased
8065125	12	1		10005557	Investigations	10022891	Metabolic, nutritional and blood gas investigations	10027432	Carbohydrate tolerance analyses (incl diabetes)	10007217	Blood glucose increased
8065125	12	1		10005630	Investigations	10022891	Enzyme investigations NEC	10014938	Tissue enzyme analyses NEC	10043891	Blood lactate dehydrogenase increased
8065125	12	1		10005724	Investigations	10022891	Water, electrolyte and mineral investigations	10047843	Mineral and electrolyte analyses	10027637	Blood potassium decreased
8065125	12	1		10005802	Investigations	10022891	Water, electrolyte and mineral investigations	10047843	Mineral and electrolyte analyses	10027637	Blood sodium decreased
8065125	12	1		10012174	Metabolism and nutrition disorders	10027433	Electrolyte and fluid balance conditions	10014412	Total fluid volume decreased	10044084	Dehydration
8065125	12	1		10012735	Gastrointestinal disorders	10017947	Gastrointestinal motility and defaecation conditions	10017977	Diarrhoea (excl infective)	10012736	Diarrhoea
8065125	12	1		10016256	General disorders and administration site conditions	10018065	General system disorders NEC	10018073	Asthenic conditions	10003550	Fatigue
8065125	12	1		10018838	Investigations	10022891	Haematology investigations (incl blood groups)	10018851	Red blood cell analyses	10038148	Haematocrit decreased
8065125	12	1		10018884	Investigations	10022891	Haematology investigations (incl blood groups)	10018851	Red blood cell analyses	10038148	Haemoglobin decreased
8065125	12	1		10028116	General disorders and administration site conditions	10018065	General system disorders NEC	10018073	Mucosal findings abnormal	10028114	Mucosal inflammation
8065125	12	1		10030154	Infections and infestations	10021881	Fungal infectious disorders	10017528	Candida infections	10007134	Oesophageal candidiasis
8065125	12	1		10030963	Infections and infestations	10021881	Fungal infectious disorders	10017528	Candida infections	10007134	Oral candidiasis
8065125	12	1		10037016	Investigations	10022891	Protein and chemistry analyses NEC	10037000	Protein analyses NEC	10036998	Protein total increased
8065125	12	1		10038153	Investigations	10022891	Haematology investigations (incl blood groups)	10018851	Red blood cell analyses	10038148	Red blood cell count decreased
8065125	12	1		10047895	Investigations	10022891	Physical examination and organ system status topics	10071940	Physical examination procedures and organ system status	10071941	Weight decreased
8065125	12	1		10047942	Investigations	10022891	Haematology investigations (incl blood groups)	10018851	White blood cell analyses	10047938	White blood cell count decreased
8065125	12	1		10048334	Musculoskeletal and connective tissue disorders	10028395	Musculoskeletal and connective tissue disorders NEC	10028393	Musculoskeletal and connective tissue conditions NEC	10080711	Mobility decreased
8065125	12	1		10051608	Investigations	10022891	Haematology investigations (incl blood groups)	10018851	Platelet analyses	10035523	Platelet count increased
8065125	12	1		10052223	Investigations	10022891	Haematology investigations (incl blood groups)	10018851	White blood cell analyses	10047938	Neutrophil percentage decreased
8065125	12	1		10061273	Metabolism and nutrition disorders	10027433	Appetite and general nutritional disorders	10003018	General nutritional disorders NEC	10018067	Malnutrition
8065125	12	1		10063541	Gastrointestinal disorders	10017947	Gastrointestinal motility and defaecation conditions	10017977	Gastrointestinal dyskinetic disorders	10017950	Bowel movement irregularity
8065125	12	1		10063743	Metabolism and nutrition disorders	10027433	Appetite and general nutritional disorders	10003018	Appetite disorders	10003022	Hypophagia
8131156	12	1		10005488	Investigations	10022891	Microbiology and serology investigations	10027529	Microbiology and serology tests NEC	10027530	Blood culture positive
8131156	12	1		10058080	Infections and infestations	10021881	Bacterial infectious disorders	10004018	Staphylococcal infections	10041925	Staphylococcal infection
8131156	12	1		10061470	Infections and infestations	10021881	Bacterial infectious disorders	10004018	Proteus infections	10037037	Proteus infection
8131156	12	1		10074170	Infections and infestations	10021881	Fungal infectious disorders	10017528	Candida infections	10007134	Candida infection
8144683	12	1		10000087	Gastrointestinal disorders	10017947	Gastrointestinal signs and symptoms	10018012	Gastrointestinal and abdominal pains (excl oral and throat)	10017926	Abdominal pain upper
8144683	12	1		10002959	Gastrointestinal disorders	10017947	Oral soft tissue conditions	10031013	Stomatitis and ulceration	10042129	Aphthous ulcer
8144683	12	1		10005191	Skin and subcutaneous tissue disorders	10040785	Epidermal and dermal conditions	10014982	Bullous conditions	10006555	Blister
8144683	12	1		10005750	Investigations	10022891	Cardiac and vascular investigations (excl enzyme tests)	10007512	Vascular tests NEC (incl blood pressure)	10047110	Blood pressure increased
8144683	12	1		10038153	Investigations	10022891	Haematology investigations (incl blood groups)	10018851	Red blood cell analyses	10038148	Red blood cell count decreased
8144683	12	1		10051608	Investigations	10022891	Haematology investigations (incl blood groups)	10018851	Platelet analyses	10035523	Platelet count increased
8144683	12	1		10053183	Infections and infestations	10021881	Bacterial infectious disorders	10004018	Bacterial infections NEC	10004047	Catheter site cellulitis
8144683	12	1		10084406	Injury, poisoning and procedural complications	10022117	Medication errors and other product use errors and issues	10079145	Product administration errors and issues	10079147	Product dose omission issue
8176655	12	1		10040844	Skin and subcutaneous tissue disorders	10040785	Epidermal and dermal conditions	10014982	Exfoliative conditions	10015664	Skin exfoliation
8176740	12	1		10016288	Blood and lymphatic system disorders	10005329	White blood cell disorders	10047954	Neutropenias	10029355	Febrile neutropenia
8176740	12	1		10028116	General disorders and administration site conditions	10018065	General system disorders NEC	10018073	Mucosal findings abnormal	10028114	Mucosal inflammation
8176740	12	1		10043554	Blood and lymphatic system disorders	10005329	Platelet disorders	10035534	Thrombocytopenias	10043555	Thrombocytopenia
8176742	12	1		10016256	General disorders and administration site conditions	10018065	General system disorders NEC	10018073	Asthenic conditions	10003550	Fatigue
8176746	12	1		10047700	Gastrointestinal disorders	10017947	Gastrointestinal signs and symptoms	10018012	Nausea and vomiting symptoms	10028817	Vomiting
8254996	12	1		10005191	Skin and subcutaneous tissue disorders	10040785	Epidermal and dermal conditions	10014982	Bullous conditions	10006555	Blister
8254996	12	1		10012735	Gastrointestinal disorders	10017947	Gastrointestinal motility and defaecation conditions	10017977	Diarrhoea (excl infective)	10012736	Diarrhoea
8254996	12	1		10028116	General disorders and administration site conditions	10018065	General system disorders NEC	10018073	Mucosal findings abnormal	10028114	Mucosal inflammation
8254996	12	1		10038435	Renal and urinary disorders	10038359	Renal disorders (excl nephropathies)	10038430	Renal failure and impairment	10038443	Renal failure
8254996	12	1		10043554	Blood and lymphatic system disorders	10005329	Platelet disorders	10035534	Thrombocytopenias	10043555	Thrombocytopenia
8254996	12	1		10045170	Metabolism and nutrition disorders	10027433	Electrolyte and fluid balance conditions	10014412	Electrolyte imbalance NEC	10014419	Tumour lysis syndrome
8254996	12	1		10061043	Infections and infestations	10021881	Bacterial infectious disorders	10004018	Clostridia infections	10009653	Clostridial infection
8254996	12	1		10069339	Renal and urinary disorders	10038359	Renal disorders (excl nephropathies)	10038430	Renal failure and impairment	10038443	Acute kidney injury
8264252	12	2		10000087	Gastrointestinal disorders	10017947	Gastrointestinal signs and symptoms	10018012	Gastrointestinal and abdominal pains (excl oral and throat)	10017926	Abdominal pain upper
8264252	12	2		10002959	Gastrointestinal disorders	10017947	Oral soft tissue conditions	10031013	Stomatitis and ulceration	10042129	Aphthous ulcer
8264252	12	2		10004412	Neoplasms benign, malignant and unspecified (incl cysts and polyps)	10029104	Endocrine neoplasms benign	10014710	Thyroid neoplasms benign	10043748	Benign neoplasm of thyroid gland
8264252	12	2		10005191	Skin and subcutaneous tissue disorders	10040785	Epidermal and dermal conditions	10014982	Bullous conditions	10006555	Blister
8264252	12	2		10005750	Investigations	10022891	Cardiac and vascular investigations (excl enzyme tests)	10007512	Vascular tests NEC (incl blood pressure)	10047110	Blood pressure increased
8264252	12	2		10018884	Investigations	10022891	Haematology investigations (incl blood groups)	10018851	Red blood cell analyses	10038148	Haemoglobin decreased
8264252	12	2		10025197	Blood and lymphatic system disorders	10005329	Spleen, lymphatic and reticuloendothelial system disorders	10041641	Lymphatic system disorders NEC	10025198	Lymphadenopathy
8264252	12	2		10051608	Investigations	10022891	Haematology investigations (incl blood groups)	10018851	Platelet analyses	10035523	Platelet count increased
8264252	12	2		10053183	Infections and infestations	10021881	Bacterial infectious disorders	10004018	Bacterial infections NEC	10004047	Catheter site cellulitis
8264252	12	2		10064687	Infections and infestations	10021881	Infections - pathogen unspecified	10021879	Infections NEC	10021902	Device related infection
8264252	12	2		10084406	Injury, poisoning and procedural complications	10022117	Medication errors and other product use errors and issues	10079145	Product administration errors and issues	10079147	Product dose omission issue
8264286	12	2		10008479	General disorders and administration site conditions	10018065	General system disorders NEC	10018073	Pain and discomfort NEC	10033372	Chest pain
8264286	12	2		10013968	Respiratory, thoracic and mediastinal disorders	10038738	Respiratory disorders NEC	10038716	Breathing abnormalities	10006334	Dyspnoea
8264286	12	2		10034623	Neoplasms benign, malignant and unspecified (incl cysts and polyps)	10029104	Lymphomas non-Hodgkin's T-cell	10025321	Peripheral T-cell lymphomas NEC	10034622	Peripheral T-cell lymphoma unspecified
8264286	12	2		10061309	Neoplasms benign, malignant and unspecified (incl cysts and polyps)	10029104	Miscellaneous and site unspecified neoplasms malignant and unspecified	10027655	Neoplasms unspecified malignancy and site unspecified NEC	10029111	Neoplasm progression
8306650	12	2		10041660	Blood and lymphatic system disorders	10005329	Spleen, lymphatic and reticuloendothelial system disorders	10041641	Spleen disorders	10041635	Splenomegaly
8306650	12	2		10043554	Blood and lymphatic system disorders	10005329	Platelet disorders	10035534	Thrombocytopenias	10043555	Thrombocytopenia
8339243	12	2		10001052	Respiratory, thoracic and mediastinal disorders	10038738	Lower respiratory tract disorders (excl obstruction and infection)	10024967	Pulmonary oedemas	10037424	Acute respiratory distress syndrome
8339243	12	2		10016288	Blood and lymphatic system disorders	10005329	White blood cell disorders	10047954	Neutropenias	10029355	Febrile neutropenia
8339243	12	2		10022000	Infections and infestations	10021881	Viral infectious disorders	10047438	Influenza viral infections	10022005	Influenza
8339243	12	2		10025080	Respiratory, thoracic and mediastinal disorders	10038738	Lower respiratory tract disorders (excl obstruction and infection)	10024967	Parenchymal lung disorders NEC	10033979	Lung consolidation
8339243	12	2		10025310	Neoplasms benign, malignant and unspecified (incl cysts and polyps)	10029104	Lymphomas NEC	10025323	Lymphomas unspecified NEC	10025324	Lymphoma
8339243	12	2		10028116	General disorders and administration site conditions	10018065	General system disorders NEC	10018073	Mucosal findings abnormal	10028114	Mucosal inflammation
8339243	12	2		10061449	Investigations	10022891	Microbiology and serology investigations	10027529	Microbiology and serology tests NEC	10027530	Culture positive
8339243	12	2		10061818	General disorders and administration site conditions	10018065	General system disorders NEC	10018073	General signs and symptoms NEC	10018072	Disease progression
8339243	12	2		10070208	Investigations	10022891	Microbiology and serology investigations	10027529	Virus identification and serology	10047490	Influenza B virus test positive
8339243	12	2		10070255	Investigations	10022891	Microbiology and serology investigations	10027529	Virus identification and serology	10047490	Coronavirus test positive
8348732	12	2		10001497	Psychiatric disorders	10037175	Anxiety disorders and symptoms	10002861	Anxiety symptoms	10002869	Agitation
8348732	12	2		10003504	Respiratory, thoracic and mediastinal disorders	10038738	Respiratory disorders NEC	10038716	Respiratory tract disorders NEC	10057184	Aspiration
8348732	12	2		10007515	Cardiac disorders	10007541	Cardiac arrhythmias	10007521	Ventricular arrhythmias and cardiac arrest	10047283	Cardiac arrest
8348732	12	2		10008479	General disorders and administration site conditions	10018065	General system disorders NEC	10018073	Pain and discomfort NEC	10033372	Chest pain
8348732	12	2		10009657	Infections and infestations	10021881	Bacterial infectious disorders	10004018	Clostridia infections	10009653	Clostridium difficile colitis
8348732	12	2		10010305	Psychiatric disorders	10037175	Deliria (incl confusion)	10012221	Confusion and disorientation	10010301	Confusional state
8348732	12	2		10013968	Respiratory, thoracic and mediastinal disorders	10038738	Respiratory disorders NEC	10038716	Breathing abnormalities	10006334	Dyspnoea
8348732	12	2		10016173	Injury, poisoning and procedural complications	10022117	Injuries NEC	10022114	Non-site specific injuries NEC	10029511	Fall
8348732	12	2		10018985	Nervous system disorders	10029205	Central nervous system vascular disorders	10007963	Central nervous system haemorrhages and cerebrovascular accidents	10007948	Haemorrhage intracranial
8348732	12	2		10019196	Injury, poisoning and procedural complications	10022117	Injuries NEC	10022114	Site specific injuries NEC	10040759	Head injury
8348732	12	2		10024264	Nervous system disorders	10029205	Neurological disorders NEC	10029305	Disturbances in consciousness NEC	10013509	Lethargy
8348732	12	2		10024855	Nervous system disorders	10029205	Neurological disorders NEC	10029305	Disturbances in consciousness NEC	10013509	Loss of consciousness
8348732	12	2		10028372	Musculoskeletal and connective tissue disorders	10028395	Muscle disorders	10028302	Muscle weakness conditions	10062913	Muscular weakness
8348732	12	2		10042316	Nervous system disorders	10029205	Central nervous system vascular disorders	10007963	Central nervous system haemorrhages and cerebrovascular accidents	10007948	Subarachnoid haemorrhage
8348732	12	2		10042361	Injury, poisoning and procedural complications	10022117	Injuries NEC	10022114	Cerebral injuries NEC	10052638	Subdural haematoma
8348732	12	2		10058151	Cardiac disorders	10007541	Cardiac arrhythmias	10007521	Ventricular arrhythmias and cardiac arrest	10047283	Pulseless electrical activity
8348732	12	2		10061334	Nervous system disorders	10029205	Seizures (incl subtypes)	10039911	Seizures and seizure disorders NEC	10039912	Partial seizures
8348732	12	2		10070335	Investigations	10022891	Microbiology and serology investigations	10027529	Virus identification and serology	10047490	Respirovirus test positive
8359209	12	2		10025310	Neoplasms benign, malignant and unspecified (incl cysts and polyps)	10029104	Lymphomas NEC	10025323	Lymphomas unspecified NEC	10025324	Lymphoma
8359209	12	2		10061287	Neoplasms benign, malignant and unspecified (incl cysts and polyps)	10029104	Metastases	10027476	Metastases to specified sites	10027467	Metastases to nervous system
8359209	12	2		10061818	General disorders and administration site conditions	10018065	General system disorders NEC	10018073	General signs and symptoms NEC	10018072	Disease progression
8376996	12	2		10035742	Respiratory, thoracic and mediastinal disorders	10038738	Lower respiratory tract disorders (excl obstruction and infection)	10024967	Lower respiratory tract inflammatory and immunologic conditions	10024972	Pneumonitis
8376996	12	2		10047461	Infections and infestations	10021881	Viral infectious disorders	10047438	Viral infections NEC	10047465	Viral infection
8438710	12	2		10016322	General disorders and administration site conditions	10018065	General system disorders NEC	10018073	Feelings and sensations NEC	10068759	Feeling abnormal
8438710	12	2		10027452	Neoplasms benign, malignant and unspecified (incl cysts and polyps)	10029104	Metastases	10027476	Metastases to specified sites	10027467	Metastases to bone
8438710	12	2		10036975	Investigations	10022891	Cytogenetic investigations and genetic analyses	10087058	Cell marker analyses	10072981	Prostatic specific antigen increased
8438710	12	2		10037377	Respiratory, thoracic and mediastinal disorders	10038738	Pulmonary vascular disorders	10037454	Pulmonary thrombotic and embolic conditions	10037439	Pulmonary embolism
8438710	12	2		10051055	Vascular disorders	10047065	Embolism and thrombosis	10014523	Peripheral embolism and thrombosis	10034572	Deep vein thrombosis
8438710	12	2		10061309	Neoplasms benign, malignant and unspecified (incl cysts and polyps)	10029104	Miscellaneous and site unspecified neoplasms malignant and unspecified	10027655	Neoplasms unspecified malignancy and site unspecified NEC	10029111	Neoplasm progression
8468514	12	2		10002034	Blood and lymphatic system disorders	10005329	Anaemias nonhaemolytic and marrow depression	10002086	Anaemias NEC	10002067	Anaemia
8468514	12	2		10003549	General disorders and administration site conditions	10018065	General system disorders NEC	10018073	Asthenic conditions	10003550	Asthenia
8468514	12	2		10003658	Cardiac disorders	10007541	Cardiac arrhythmias	10007521	Supraventricular arrhythmias	10042600	Atrial fibrillation
8468514	12	2		10003662	Cardiac disorders	10007541	Cardiac arrhythmias	10007521	Supraventricular arrhythmias	10042600	Atrial flutter
8468514	12	2		10018838	Investigations	10022891	Haematology investigations (incl blood groups)	10018851	Red blood cell analyses	10038148	Haematocrit decreased
8468514	12	2		10018884	Investigations	10022891	Haematology investigations (incl blood groups)	10018851	Red blood cell analyses	10038148	Haemoglobin decreased
8468514	12	2		10035528	Investigations	10022891	Haematology investigations (incl blood groups)	10018851	Platelet analyses	10035523	Platelet count decreased
8468514	12	2		10038153	Investigations	10022891	Haematology investigations (incl blood groups)	10018851	Red blood cell analyses	10038148	Red blood cell count decreased
8468514	12	2		10040047	Infections and infestations	10021881	Infections - pathogen unspecified	10021879	Sepsis, bacteraemia, viraemia and fungaemia NEC	10040054	Sepsis
8468514	12	2		10043071	Cardiac disorders	10007541	Cardiac arrhythmias	10007521	Rate and rhythm disorders NEC	10037908	Tachycardia
8468514	12	2		10043554	Blood and lymphatic system disorders	10005329	Platelet disorders	10035534	Thrombocytopenias	10043555	Thrombocytopenia
8468514	12	2		10064687	Infections and infestations	10021881	Infections - pathogen unspecified	10021879	Infections NEC	10021902	Device related infection
8468514	12	2		10067585	Metabolism and nutrition disorders	10027433	Glucose metabolism disorders (incl diabetes mellitus)	10018424	Diabetes mellitus (incl subtypes)	10012602	Type 2 diabetes mellitus
8468514	12	2		10070052	Investigations	10022891	Microbiology and serology investigations	10027529	Bacteria identification and serology (excl mycobacteria)	10004000	Staphylococcus test positive
8468778	12	2		10037377	Respiratory, thoracic and mediastinal disorders	10038738	Pulmonary vascular disorders	10037454	Pulmonary thrombotic and embolic conditions	10037439	Pulmonary embolism
8468778	12	2		10051055	Vascular disorders	10047065	Embolism and thrombosis	10014523	Peripheral embolism and thrombosis	10034572	Deep vein thrombosis
8468807	12	2		10001029	Respiratory, thoracic and mediastinal disorders	10038738	Lower respiratory tract disorders (excl obstruction and infection)	10024967	Pulmonary oedemas	10037424	Acute pulmonary oedema
8468807	12	2		10007559	Cardiac disorders	10007541	Heart failures	10019280	Heart failures NEC	10019281	Cardiac failure congestive
8468807	12	2		10009033	Respiratory, thoracic and mediastinal disorders	10038738	Bronchial disorders (excl neoplasms)	10006436	Bronchospasm and obstruction	10006484	Chronic obstructive pulmonary disease
8468807	12	2		10011677	Neoplasms benign, malignant and unspecified (incl cysts and polyps)	10029104	Lymphomas non-Hodgkin's T-cell	10025321	Mycoses fungoides	10028484	Cutaneous T-cell lymphoma
8468807	12	2		10012735	Gastrointestinal disorders	10017947	Gastrointestinal motility and defaecation conditions	10017977	Diarrhoea (excl infective)	10012736	Diarrhoea
8468807	12	2		10027727	Cardiac disorders	10007541	Cardiac valve disorders	10046973	Mitral valvular disorders	10027723	Mitral valve incompetence
8468807	12	2		10028116	General disorders and administration site conditions	10018065	General system disorders NEC	10018073	Mucosal findings abnormal	10028114	Mucosal inflammation
8468807	12	2		10035598	Respiratory, thoracic and mediastinal disorders	10038738	Pleural disorders	10035597	Pneumothorax and pleural effusions NEC	10035761	Pleural effusion
8468807	12	2		10061309	Neoplasms benign, malignant and unspecified (incl cysts and polyps)	10029104	Miscellaneous and site unspecified neoplasms malignant and unspecified	10027655	Neoplasms unspecified malignancy and site unspecified NEC	10029111	Neoplasm progression
8490039	12	2		10016288	Blood and lymphatic system disorders	10005329	White blood cell disorders	10047954	Neutropenias	10029355	Febrile neutropenia
8490039	12	2		10020646	Metabolism and nutrition disorders	10027433	Electrolyte and fluid balance conditions	10014412	Potassium imbalance	10036451	Hyperkalaemia
8490039	12	2		10020903	Metabolism and nutrition disorders	10027433	Purine and pyrimidine metabolism disorders	10037546	Disorders of purine metabolism	10070968	Hyperuricaemia
8490039	12	2		10040047	Infections and infestations	10021881	Infections - pathogen unspecified	10021879	Sepsis, bacteraemia, viraemia and fungaemia NEC	10040054	Sepsis
8490039	12	2		10045170	Metabolism and nutrition disorders	10027433	Electrolyte and fluid balance conditions	10014412	Electrolyte imbalance NEC	10014419	Tumour lysis syndrome
8490039	12	2		10069339	Renal and urinary disorders	10038359	Renal disorders (excl nephropathies)	10038430	Renal failure and impairment	10038443	Acute kidney injury
85101522	12	4	8510152	10003549	General disorders and administration site conditions	10018065	General system disorders NEC	10018073	Asthenic conditions	10003550	Asthenia
[truncated: 242 more rows]
