# Supplementary material for: Real-world pharmacovigilance analysis of pralatrexate using the FDA adverse event reporting system database
Source: Front Pharmacol. 2026 Apr 8;17:1773445. doi: 10.3389/fphar.2026.1773445 (PMC13099823; doi:10.3389/fphar.2026.1773445)
Supplement: Supplementary file 4 [file Supplementaryfile2.zip › Supplement Material 2-Raw data/6-raw data(rpsr)-20250524.xlsx]

## Sheet: Sheet1
primaryid	RPSR_COD	GetDataYear	GetDataQT	caseid
6411576	HP	9	4
6411576	SDY	9	4
6416028	HP	9	4
6416028	SDY	9	4
6453764	HP	9	4
6453764	SDY	9	4
6480461	HP	9	4
6480461	SDY	9	4
6521972	HP	9	4
6521972	SDY	9	4
6528942	FGN	9	4
6528942	HP	9	4
6528942	SDY	9	4
6535904	HP	10	1
6535904	SDY	10	1
6542748	HP	10	1
6542748	SDY	10	1
6565675	HP	10	1
6578828	HP	10	1
6589864	HP	10	1
6589864	SDY	10	1
6589865	HP	10	1
6589865	SDY	10	1
6592760	FGN	10	1
6592760	HP	10	1
6592760	OTH	10	1
6592760	SDY	10	1
6619982	CSM	10	1
6637425	FGN	10	1
6637425	HP	10	1
6637425	SDY	10	1
6644846	HP	10	1
6644846	SDY	10	1
6656824	HP	10	1
6656824	SDY	10	1
6657943	HP	10	1
6657943	SDY	10	1
6673815	HP	10	2
6686057	CR	10	2
6686057	HP	10	2
6694281	HP	10	2
6694281	SDY	10	2
6694282	HP	10	2
6700010	CSM	10	2
6700016	HP	10	2
6700018	CSM	10	2
6700020	HP	10	2
6700029	HP	10	2
6700035	CR	10	2
6700035	HP	10	2
6729971	FGN	10	2
6729971	HP	10	2
6729971	SDY	10	2
6738820	HP	10	2
6738820	SDY	10	2
6769072	HP	10	2
6784997	FGN	10	2
6784997	HP	10	2
6784997	SDY	10	2
6807426	HP	10	2
6812892	HP	10	2
6812892	SDY	10	2
6836789	HP	10	3
6838821	FGN	10	3
6838821	HP	10	3
6838821	SDY	10	3
6917169	HP	10	3
6917171	HP	10	3
6917177	HP	10	3
6917178	HP	10	3
6917291	HP	10	3
6917317	HP	10	3
6917320	HP	10	3
6917323	HP	10	3
6922567	HP	10	3
6922567	SDY	10	3
6923060	HP	10	3
6981376	HP	10	3
7023454	HP	10	3
7033643	FGN	10	4
7033643	HP	10	4
7033643	SDY	10	4
7065558	HP	10	4
7065558	OTH	10	4
7080580	HP	10	4
7080580	SDY	10	4
7099941	HP	10	4
7099941	SDY	10	4
7135344	HP	10	4
7135344	SDY	10	4
7177071	HP	10	4
7209472	FGN	10	4
7209472	HP	10	4
7209472	SDY	10	4
7226499	HP	11	1
7240417	SDY	11	1
7240417	HP	11	1
7269740	HP	11	1
7269740	FGN	11	1
7269740	SDY	11	1
7293816	HP	11	1
7306833	HP	11	1
7340412	SDY	11	1
7340412	HP	11	1
7341630	HP	11	1
7341630	FGN	11	1
7341630	SDY	11	1
7407584	HP	11	2
7441481	HP	11	2
7441481	SDY	11	2
7452206	HP	11	2
7452207	HP	11	2
7481838	HP	11	2
7514703	CSM	11	2
7514703	HP	11	2
7514724	HP	11	2
7514724	SDY	11	2
7528060	HP	11	2
7528060	SDY	11	2
7535877	HP	11	2
7547991	HP	11	2
7547991	FGN	11	2
7547991	SDY	11	2
7548565	SDY	11	2
7548565	HP	11	2
7615756	HP	11	3
7652825	HP	11	3
7652881	OTH	11	3
7652884	HP	11	3
7652886	HP	11	3
7812025	HP	11	4
7832933	SDY	11	4
7832933	HP	11	4
7860087	SDY	11	4
7860087	HP	11	4
7878688	HP	11	4
7878690	HP	11	4
7878692	HP	11	4
7878693	HP	11	4
7878695	OTH	11	4
7878708	CSM	11	4
7905941	HP	11	4
7905941	SDY	11	4
7905942	HP	11	4
7905942	CR	11	4
7960358	HP	11	4
7981706	HP	11	4
7981712	SDY	11	4
7981712	HP	11	4
8013292	HP	11	4
8015968	SDY	11	4
8015968	HP	11	4
8015968	FGN	11	4
8028016	HP	12	1
8065125	SDY	12	1
8065125	HP	12	1
8131156	HP	12	1
8144683	CSM	12	1
8176655	HP	12	1
8176740	SDY	12	1
8176740	HP	12	1
8176742	HP	12	1
8176742	SDY	12	1
8176746	SDY	12	1
8176746	HP	12	1
8254996	HP	12	1
8264252	CSM	12	2
8264286	HP	12	2
8306650	HP	12	2
8306650	OTH	12	2
8339243	HP	12	2
8339243	FGN	12	2
8348732	HP	12	2
8348732	SDY	12	2
8359209	HP	12	2
8376996	HP	12	2
8468514	HP	12	2
8468514	SDY	12	2
8468778	SDY	12	2
8468778	HP	12	2
8468807	SDY	12	2
8468807	HP	12	2
8490039	HP	12	2
8572566	HP	12	2
8572592	HP	12	2
8572592	SDY	12	2
8604256	SDY	12	3
8604256	HP	12	3
85101522	HP	12	4	8510152
85101522	SDY	12	4	8510152
87837561	CSM	12	4	8783756
87894931	HP	12	4	8789493
88169621	HP	12	4	8816962
88193812	SDY	12	4	8819381
88193812	HP	12	4	8819381
88367111	HP	12	4	8836711
88367111	SDY	12	4	8836711
88400441	HP	12	4	8840044
88468631	HP	12	4	8846863
89478011	HP	12	4	8947801
90151733	SDY	13	1	9015173
90151733	HP	13	1	9015173
90151751	SDY	13	1	9015175
90151751	HP	13	1	9015175
90326902	HP	13	1	9032690
90616982	HP	13	1	9061698
90616982	SDY	13	1	9061698
91591482	HP	13	1	9159148
91627781	HP	13	1	9162778
91673531	HP	13	1	9167353
91710581	HP	13	1	9171058
91710581	FGN	13	1	9171058
92092991	CR	13	1	9209299
92300771	HP	13	1	9230077
92300771	SDY	13	1	9230077
92300821	HP	13	1	9230082
92300821	SDY	13	1	9230082
92300841	CSM	13	1	9230084
92300841	HP	13	1	9230084
92302711	HP	13	1	9230271
92302831	CSM	13	1	9230283
92302881	HP	13	1	9230288
92302911	CSM	13	1	9230291
92302961	CSM	13	1	9230296
91705172	HP	13	2	9170517
91748752	FGN	13	2	9174875
91748752	HP	13	2	9174875
92326151	HP	13	2	9232615
92334982	HP	13	2	9233498
92554432	HP	13	2	9255443
92768121	HP	13	2	9276812
93027263	FGN	13	2	9302726
93027263	HP	13	2	9302726
93034832	HP	13	2	9303483
93408911	HP	13	2	9340891
93408911	FGN	13	2	9340891
93698111	HP	13	2	9369811
93792641	HP	13	2	9379264
98375241	CSM	13	4	9837524
105214101	HP	14	4	10521410
89744383	HP	15	2	8974438
89744383	SDY	15	2	8974438
94135742	SDY	15	2	9413574
94135742	HP	15	2	9413574
114340161	HP	15	3	11434016
128018761	HP	16	3	12801876
140681701	HP	17	4	14068170
153041901	HP	18	3	15304190
