# Supplementary material for: Real-world pharmacovigilance analysis of pralatrexate using the FDA adverse event reporting system database
Source: Front Pharmacol. 2026 Apr 8;17:1773445. doi: 10.3389/fphar.2026.1773445 (PMC13099823; doi:10.3389/fphar.2026.1773445)
Supplement: Supplementary file 4 [file Supplementaryfile2.zip › Supplement Material 2-Raw data/7-raw data(ther)-20250524.xlsx]

## Sheet: Sheet1
primaryid	dsg_drug_seq	START_DT	END_DT	DUR	DUR_COD	GetDataYear	GetDataQT	caseid
6411576	1012471852	20090904	20090904			9	4
6411576	1012520752	20090904	20090904			9	4
6416028	1012488979	20081024	20090918			9	4
6416028	1012488979	20080417				9	4
6453764	1012634997	20080327				9	4
6480461	1012737914	20090818				9	4
6480461	1012808822	20090819				9	4
6521972	1012879488	20091120				9	4
6521972	1012922505	20091121				9	4
6528942	1012908239	20090227	20090630			9	4
6535904	1012937137	20091209	20091209			10	1
6535904	1012937137	20091122				10	1
6542748	1012965114	20091209	20091216			10	1
6578828	1013106660	20100107				10	1
6589864	1013151808	20091005	20091019			10	1
6589864	1013220543	20091006	20091006			10	1
6589865	1013151809	20100119	20100119			10	1
6589865	1013220909	20100119	20100119			10	1
6592760	1013162077	20091119	20100121			10	1
6637425	1013321275	20091119	20100121			10	1
6644846	1013354087	20100119	20100119			10	1
6644846	1013434224	20100119	20100119			10	1
6656824	1013405406	20100125				10	1
6656824	1013489000	20100125				10	1
6657943	1013409525	20091201				10	1
6657943	1013489172	20091201				10	1
6670790	1013457186	20100317	20100317			10	2
6686057	1013523486	20100317	20100317			10	2
6694281	1013557359	20100125	20100322			10	2
6694281	1013595070	20100125	20100322			10	2
6700010	1013583009	20100107	20100211			10	2
6700018	1013583036	20091201				10	2
6700020	1013583039	20100310	20100310			10	2
6700029	1013583065	20100219	20100219			10	2
6729971	1013706121	20081211	20081211			10	2
6738820	1013742232	20100119	20100329			10	2
6738820	1013757615	20100120	20100316			10	2
6769072	1013863865	20100514				10	2
6774915	1013886820	20100603	20100603			10	2
6775222	1013887685	20100603	20100614			10	2
6784997	1013917556	20080623				10	2
6807426	1013998096	20100310				10	2
6812892	1014017480	20091209	20100119			10	2
6836789	1014110238	20100503	20100503			10	3
6838821	1014116820	20070817	20090526			10	3
6917171	1014385582	20091015	20100224			10	3
6917177	1014385599	20100423	20100423			10	3
6917178	1014385602	20100310				10	3
6917317	1014386012	20100201				10	3
6917320	1014386015	20100331	20100427			10	3
6922567	1014407580	20100226	20100319			10	3
6922567	1014444294	20100226				10	3
6924305	1014414737	20100618	20100722			10	3
7023454	1014814790	20100107	20100107			10	3
7033643	1014855590	20091013	20100810			10	4
7065558	1014980418	20100603	20100603			10	4
7080580	1015035167	20101007	20101007			10	4
7099941	1015106242	20090928				10	4
7099941	1015217641	20090928				10	4
7135344	1015237650	20091005	20091019			10	4
7135344	1015320692	20091006	20091006			10	4
7177071	1015360280	20101013				10	4
7209472	1015464031	20100526	20100609			10	4
7226499	1015527087	20101213				11	1
7240417	1015581207	20101119	20101203			11	1
7269740	1015696441	20100913	20101014			11	1
7293816	1015786284	20101105	20101223			11	1
7340412	1016052779	20090813				11	1
7340412	1015954746	20090812				11	1
7341630	1015959855	20100506				11	1
7407584	1016225228	20101220	20110228			11	2
7441481	1016359017	20110328	20110328			11	2
7452206	1016392328	20110310	20110310	3102		11	2
7452207	1016392330	20101209	20110302			11	2
7481838	1016504617	20110412				11	2
7514699	1016635555	20110124	20110124			11	2
7514703	1016635559	20100301	20100401			11	2
7514724	1016635714	20110109				11	2
7528060	1016687045	20110406	20110421			11	2
7535877	1016715008	20110412	20110512			11	2
7547991	1016760820	20090119	20090506			11	2
7548565	1016763318	20110216	20110223			11	2
7615756	1017037174	20110413	20110413			11	3
7652825	1017186179	20100101	20110427			11	3
7652881	1017186409	20110201				11	3
7652884	1017186413	20101014	20110316			11	3
7812025	1017763922	20110726	20110802			11	4
7815093	1017776050	20101102	20110712			11	4
7815093	1017776049	20101101	20110725			11	4
7832933	1017842295	20110419	20110915			11	4
7860087	1017945680	20101102				11	4
7860087	1017878104	20101101				11	4
7878688	1017926915	20110315	20110606			11	4
7878688	1017968176	20110313	20110608			11	4
7878690	1017926920	20110712				11	4
7878692	1017926926	20110718				11	4
7878693	1017926931	20110714	20110818			11	4
7878695	1017926938	20110831	20110906			11	4
7905941	1018013850	20110726	20110831			11	4
7905942	1018013852		20110808			11	4
7960358	1018220649	20111108	20111108			11	4
7981706	1018291561	20111028	20111104			11	4
7981712	1018291580	20111125				11	4
7981712	1018345793	20111125				11	4
8013292	1018405343	20101101	20110216			11	4
8015968	1018416965	20111117	20111201			11	4
8015968	1018453285	20111117	20111206			11	4
8028016	1018462759	20110401				12	1
8065125	1018590908	20110419	20110915			12	1
8131156	1018840822	20111207				12	1
8144683	1018892969	20110518	20120120			12	1
8176655	1019008111	20110301				12	1
8176740	1019040031	20110914	20111001			12	1
8176740	1019008413	20110914	20111001			12	1
8176742	1019008425	20111007	20111021			12	1
8176746	1019008430		20111129			12	1
8254996	1019301425	20120309	20120309			12	1
8264252	1019336714	20110518				12	2
8264286	1019336806	20120104	20120111			12	2
8306650	1019486590	20120119	20120216			12	2
8339243	1019617010	20120109	20120206			12	2
8348732	1019653036	20110808	20120409			12	2
8359209	1019691474	20120201				12	2
8376996	1019757135	20120221				12	2
8438710	1020046066	20120207	20120522			12	2
8438710	1019976403	20120206	20120521			12	2
8468514	1020087358	20120307	20120502			12	2
8468778	1020087952	20120206	20120521			12	2
8468778	1020139293	20120207	20120522			12	2
8468807	1020163072		20120507			12	2
8468807	1020088028	20120302	20120503			12	2
8490039	1020174109	20120423	20120530			12	2
8572592	1020514178	20120123	20120220			12	2
8572592	1020478523	20120123	20120220			12	2
8549373	1020388205	20111101	20120416			12	3
8549373	1020435979	20111102	20120417			12	3
8549485	1020388706	20101101	20120416			12	3
8549485	1020439582	20111102	20120417			12	3
8604256	1020640374	20120416	20120709			12	3
8604256	1020597746	20120416	20120709			12	3
85101522	1	20120123	20120312			12	4	8510152
85101522	2	20120123	20120312			12	4	8510152
87837561	1	2011	2012			12	4	8783756
88193812	1	20120724				12	4	8819381
88193812	3	20120724				12	4	8819381
88193812	4	20120724				12	4	8819381
88193812	6	20120724				12	4	8819381
88193812	8	20120724				12	4	8819381
88367111	1	20120723	20120910			12	4	8836711
88367111	2	20120723	20120910			12	4	8836711
88367111	4	20120723	20120910			12	4	8836711
88367111	6	20120723	20120910			12	4	8836711
88367111	8	20120723	20120910			12	4	8836711
88468631	1	20120824				12	4	8846863
89478011	1	20111101				12	4	8947801
90151733	1	20120911	20121113			13	1	9015173
90151733	2	20120828	20121016			13	1	9015173
90151733	15	20120828	20121016			13	1	9015173
90151733	16	20120828	20121016			13	1	9015173
90151733	17	20120828	20121016			13	1	9015173
90151751	1	20121114	20121205			13	1	9015175
90151751	2	20121114	20121205			13	1	9015175
90326902	1	20121031				13	1	9032690
90616982	1	20121114	20121226			13	1	9061698
90616982	2	20121114	20121226			13	1	9061698
91228131	1	20121218	20121226			13	1	9122813
91228131	2	20121204	20121204			13	1	9122813
91228131	3	20121204	20121206			13	1	9122813
91228131	4	20121204	20121204			13	1	9122813
91591482	1	201009	201108			13	1	9159148
91627781	1	20121002	20121226			13	1	9162778
91673531	1	20120118	20130222			13	1	9167353
92092991	1	2012	2012			13	1	9209299
92092991	2	2012	2012			13	1	9209299
92300771	1	20111101	20120416			13	1	9230077
92300771	2	20111102	20120417			13	1	9230077
92300821	1	20120724	20120820			13	1	9230082
92302711	1	20120426	20120524			13	1	9230271
92302831	1	20120724				13	1	9230283
91705172	1	20121116	20130116			13	2	9170517
91705172	2	20121102	20121117			13	2	9170517
91705172	3	20121102	20121217			13	2	9170517
91705172	4	20111102	20121221	1-5	DAY	13	2	9170517
91705172	8	20121102	20121217			13	2	9170517
91748752	1	20130108	20130212			13	2	9174875
92326151	1	20121004				13	2	9232615
92554432	1	20130301	20130301			13	2	9255443
92554432	1	20130308	20130308			13	2	9255443
92554432	1	20130315	20130315			13	2	9255443
92554432	2	20130215	20130215			13	2	9255443
92554432	2	20130219	20130219			13	2	9255443
92554432	3	20130215	20130215			13	2	9255443
92554432	4	20130215	20130215			13	2	9255443
92554432	5	20130215	20130215			13	2	9255443
92554432	5	20130216	20130216			13	2	9255443
92554432	5	20130217	20130217			13	2	9255443
92768121	1	20130327	20130327			13	2	9276812
93027263	1	20130311	20130429			13	2	9302726
93034832	1	20130208				13	2	9303483
93408911	1	20130327	20130327			13	2	9340891
93698111	1	20130503	20130503			13	2	9369811
93698111	2	20130412	20130412			13	2	9369811
93698111	3	20130412	20130412			13	2	9369811
93698111	4	20130412	20130412			13	2	9369811
93698111	5	20130412	20130416			13	2	9369811
93792641	1	201302	201302			13	2	9379264
93956421	1	20130605				13	3	9395642
93956421	3	20130616				13	3	9395642
94056931	1	20130430	20130619			13	3	9405693
94057031	1	20130605	20130612			13	3	9405703
94248911	1		20130610			13	3	9424891
94248911	2	20130415				13	3	9424891
94428632	1	20130712	20130712			13	3	9442863
94428632	2	20130705	20130705			13	3	9442863
94623561	1	20130702	20130702			13	3	9462356
94650522	1	20130717	20130731			13	3	9465052
94650522	2	20130626	20130703			13	3	9465052
95012812	1	20130704	20130808			13	4	9501281
95295653	1	20130424	20130820			13	4	9529565
95295702	1	20130816	20130831			13	4	9529570
97025651	1	20121218	20121218			13	4	9702565
97025711	1	20120910	20130102			13	4	9702571
97025751	1	201304				13	4	9702575
97025811	1	20130726				13	4	9702581
97025811	2	20130719				13	4	9702581
97025811	3	20130628				13	4	9702581
100396972	1	20140115	20140221			14	3	10039697
104039931	1	20140804	20140804			14	3	10403993
105214101	1	20140603	20140722			14	4	10521410
105501942	1	20140829	20141003			15	1	10550194
105694433	1	20141002	20141002			15	1	10569443
105694433	2	20140925	20140925			15	1	10569443
105694433	3	20140725	20140725			15	1	10569443
105694433	4	20140613	20140613			15	1	10569443
105694433	5	20140529	20140529			15	1	10569443
105694433	6	20140430	20140430			15	1	10569443
105694433	7	20140415	20140415			15	1	10569443
105694433	8	20140401	20140401			15	1	10569443
105694433	9	20140905				15	1	10569443
105694433	10	20140910				15	1	10569443
105694433	11	20140910				15	1	10569443
107008621	1	20141007	20141007			15	1	10700862
107599121	1	20130610	20130610			15	1	10759912
107599151	1	20140729	20140729			15	1	10759915
107599151	3	20140603				15	1	10759915
107599151	4	20140603				15	1	10759915
89744383	1	20121018	20121101			15	2	8974438
89744383	2	20121018	20121108			15	2	8974438
94135742	1		20130404			15	2	9413574
105694455	1	20140926	20140926			15	3	10569445
105694455	2	20141010	20141010			15	3	10569445
105694455	3	20141003				15	3	10569445
105694455	5	20140912				15	3	10569445
105694455	6	20141006				15	3	10569445
105694455	7	20141013				15	3	10569445
105694455	8	20141006				15	3	10569445
105694455	9	20141010				15	3	10569445
105694455	10	20141016				15	3	10569445
105694455	11	20141013	20141013			15	3	10569445
105694455	12	20141014	20141024			15	3	10569445
105694455	13	20141025	20141026			15	3	10569445
105694455	14	20141027	20141109			15	3	10569445
105694455	15	20141110				15	3	10569445
113660412	1	20150508	20150508			15	3	11366041
114013541	1	20150708	20150708			15	3	11401354
114340161	1	20150819	20150825			15	3	11434016
110840544	1	20150402	20150402			15	4	11084054
110840544	2	20150408	20150408			15	4	11084054
110840544	3	20150415	20150415			15	4	11084054
110840544	4	20150312	20150517			15	4	11084054
110840544	5	199906				15	4	11084054
110840544	6	201006				15	4	11084054
114013573	1	20150611	20150623			15	4	11401357
115567582	1	20150707	20150910			15	4	11556758
116014241	1	20150723	20150827			15	4	11601424
117055712	1	20150917	20151015			15	4	11705571
117798902	1	20150915	20151006			15	4	11779890
118003181	1	20141003	20141010			15	4	11800318
118003231	1	20150605	20150605			15	4	11800323
118003231	2	20150612	20150612			15	4	11800323
118003241	1	20140707				15	4	11800324
119118002	1	20151210				16	2	11911800
122240373	1	20160301	20160406			16	2	12224037
122240373	2	20160112	20160216			16	2	12224037
122240373	3	20151124	20151229			16	2	12224037
122240373	4	20151124				16	2	12224037
122240373	5	20151214				16	2	12224037
122240373	6	20160108				16	2	12224037
122487551	1	20160331				16	2	12248755
122487551	2	20160331				16	2	12248755
122705111	1	20160330				16	2	12270511
122705111	2	20160330				16	2	12270511
122936722	1	20160324	20160401			16	2	12293672
122936722	2	20160326	20160328			16	2	12293672
122936722	4	20160325	20160327			16	2	12293672
122936722	5	20160325	20160326			16	2	12293672
122936722	6	20160325	20160325			16	2	12293672
122936722	7	20160325	20160325			16	2	12293672
122936722	8	20160326	20160326			16	2	12293672
122936722	9	20160327	20160328			16	2	12293672
122936722	10	20160327	20160328			16	2	12293672
122936722	11	20160326	20160326			16	2	12293672
123082881	1	20160324				16	2	12308288
123353561	1	20151116	20160118			16	2	12335356
122440492	1	20160121				16	3	12244049
122440492	2	20160126				16	3	12244049
125493431	1	20151220				16	3	12549343
125493431	2	20151207				16	3	12549343
125493431	3	20151207				16	3	12549343
127605801	1	20160813	20160827			16	3	12760580
128018761	1	20160714	20160929			16	3	12801876
129656661	1	20160419	20161014			16	4	12965666
129957761	1	201501	201501			16	4	12995776
129957801	1	20140812	20140828			16	4	12995780
129957801	2	20160113				16	4	12995780
129957801	7		20160113			16	4	12995780
129957801	8	20160202				16	4	12995780
129957801	10		20160113			16	4	12995780
129957801	11	20160202				16	4	12995780
129957871	1	2011				16	4	12995787
129957901	1	20160721	20160804			16	4	12995790
129957901	2	20160811				16	4	12995790
132646652	1	20170119	20170202			17	1	13264665
132883202	1	20161213	20170209			17	1	13288320
137475361	1	20170519	20170623			17	3	13747536
137475361	2	2000				17	3	13747536
139783101	1	20161213	20170713			17	3	13978310
140681701	1	20170926				17	4	14068170
141004291	1	20170906				17	4	14100429
141265971	1	20170925	20171006			17	4	14126597
141579671	1	20170714	20170915			17	4	14157967
141580611	1	20170522	20170612			17	4	14158061
141884342	1	20170623	20171006			17	4	14188434
142448711	1	201703	201703			17	4	14244871
142448711	2	201703	201703			17	4	14244871
142931802	1	20171116	20171116			17	4	14293180
142931802	2	20171122	20171122			17	4	14293180
141751722	1	20171016	20171016			18	1	14175172
141751722	2	20171012	20171015			18	1	14175172
141751722	3	20171017	20171018			18	1	14175172
141751722	4	20171012	20171015			18	1	14175172
141751722	5	20171017	20171018			18	1	14175172
141751722	6	20171016	20171018			18	1	14175172
141751722	7	20171016	20171018			18	1	14175172
141751722	8	20171013				18	1	14175172
141751722	9	20171013				18	1	14175172
141751722	10	20171013				18	1	14175172
141751722	11	20171013				18	1	14175172
141751722	12	20171013				18	1	14175172
141751722	13	20171013				18	1	14175172
141751722	14	20171013				18	1	14175172
141751722	15	20171013				18	1	14175172
141751722	16	20171011				18	1	14175172
141751722	17	20171006				18	1	14175172
141751722	18	20171014				18	1	14175172
141751722	19	20171014				18	1	14175172
141751722	20	20171016				18	1	14175172
141751722	21	20171012				18	1	14175172
143577482	1	20171110	20171110			18	1	14357748
143577482	2	20171117	20171117			18	1	14357748
143577482	3	20171110				18	1	14357748
143577482	4	20171110				18	1	14357748
143577482	5	20171110				18	1	14357748
144478211	1	20171018	20171114			18	1	14447821
146152631	1	20180115	20180205			18	1	14615263
146310121	1	20171023				18	1	14631012
146868951	1	20180216				18	1	14686895
146868951	2	20180201				18	1	14686895
146868951	3	20180201				18	1	14686895
146908431	1	20171003	20171017			18	1	14690843
141004302	1	20170912	20170912			18	2	14100430
146309994	1	20171204	20180129			18	2	14630999
146415422	1	20171114	20171219			18	2	14641542
147002852	1	20180104	20180125			18	2	14700285
147002852	2	20180131	20180131			18	2	14700285
147002852	3	20180214	20180214			18	2	14700285
147002852	8	201801				18	2	14700285
147002852	10	201801				18	2	14700285
147002852	18	201705				18	2	14700285
147002852	19	201801				18	2	14700285
147478811	1	20180309	20180309			18	2	14747881
147478811	2	20180306				18	2	14747881
147478811	3	20180306				18	2	14747881
149359942	1	201710	201711			18	2	14935994
149359942	2	20180116				18	2	14935994
149359942	4	201710				18	2	14935994
149359942	5	201710				18	2	14935994
149359951	1	20180419	20180419			18	2	14935995
149594941	1	20171205				18	2	14959494
142165632	1	20171017				18	3	14216563
142165632	2	20171114				18	3	14216563
142165632	3	20171124				18	3	14216563
142165632	4	20171002				18	3	14216563
142165632	5	20171002				18	3	14216563
142165632	6	20171116	20171119			18	3	14216563
142165632	7	20171126	20171129			18	3	14216563
143195982	1	20171120	20171127			18	3	14319598
152820151	1	20171214				18	3	15282015
152820251	1	201807				18	3	15282025
153041901	1	20180713				18	3	15304190
153486251	1	20180702	2018			18	3	15348625
153486251	2	20180620				18	3	15348625
153486251	4	20180620				18	3	15348625
153533422	1	20180718	20180718			18	3	15353342
123435393	1	20150602				18	4	12343539
141751703	1	20170912				18	4	14175170
152820161	1	20171020				18	4	15282016
152820161	2		20180326			18	4	15282016
152820161	3	20180403	20180416			18	4	15282016
154618331	1	201711				18	4	15461833
154618331	2	2017	2017			18	4	15461833
154618331	3	2017	2017			18	4	15461833
154618331	4	201712				18	4	15461833
154618331	5	201801				18	4	15461833
154618391	1	20180122	20180205			18	4	15461839
154618391	2	20180112				18	4	15461839
154618391	3	20180112				18	4	15461839
154963981	1	201808	201808			18	4	15496398
154963991	1	20180606	20180726			18	4	15496399
155335291	1	20180215	20180301			18	4	15533529
155335291	2	20180308	20180308			18	4	15533529
155335291	3	20180405	20180405			18	4	15533529
155335291	4		20180719			18	4	15533529
156232981	1	201802	201810			18	4	15623298
156456351	1	20181010	20181017			18	4	15645635
156456481	1	20181101				18	4	15645648
156456481	2	20181026				18	4	15645648
156456481	3	20181026				18	4	15645648
156826701	1	20180406				18	4	15682670
156826711	1	20180713	20180713			18	4	15682671
156826731	1	20180426	20180426			18	4	15682673
156826731	2	20180621	20180621			18	4	15682673
157250031	1	20181126	20181126			18	4	15725003
145838244	1	20171215	20171222			19	1	14583824
145838244	2	20180105	20180119			19	1	14583824
145838244	4	20180112				19	1	14583824
145838244	10	20171206	20180126			19	1	14583824
145838244	11	20171215				19	1	14583824
154275692	1	20180907				19	1	15427569
154275692	2	20180905				19	1	15427569
159212971	1	20170913	20170920			19	1	15921297
159212971	2	20171018				19	1	15921297
159212971	3	20170913	20170913			19	1	15921297
159212971	4	20170920	20170920			19	1	15921297
163424181	1	20190315	20190329			19	2	16342418
164304721	1	20190409	20190416			19	2	16430472
164305581	1	201903				19	2	16430558
164305581	3	201905				19	2	16430558
165244261	1	20180718	20180718			19	3	16524426
165244764	1	20180815	20190411			19	3	16524476
165244764	2	20180815	20181213			19	3	16524476
165260272	1	201803				19	3	16526027
165260272	2	201805				19	3	16526027
165260272	3	201804				19	3	16526027
165260343	1	201802	201810			19	3	16526034
166862632	6	20171005	20171018			19	3	16686263
167194401	1	20190527	201907			19	3	16719440
167194401	2	201905				19	3	16719440
167194401	3	201905				19	3	16719440
161739333	1	20190304				19	4	16173933
161739333	2	201902				19	4	16173933
161739333	3	201902				19	4	16173933
164624672	1	201806				19	4	16462467
164624672	2	201806				19	4	16462467
164624672	3	201806				19	4	16462467
164624672	4	201806				19	4	16462467
167588173	1	20180815	20190411			19	4	16758817
167750802	1	20190417	20190423			19	4	16775080
167750802	2	20190423				19	4	16775080
167750802	3	20190508	20190529			19	4	16775080
167750802	4	20190515				19	4	16775080
167750802	5	20190522				19	4	16775080
167750802	6	20190529				19	4	16775080
167750802	7	20190410				19	4	16775080
167750802	8	20190410	20190701			19	4	16775080
167750802	9	20190418	20190418			19	4	16775080
167750802	10	20190419	20190419			19	4	16775080
167750802	11	20190424	20190424			19	4	16775080
167750802	12	20190425	20190425			19	4	16775080
167750802	13	20190509	20190509			19	4	16775080
167750802	14	20190510	20190510			19	4	16775080
167750802	15	20190516	20190516			19	4	16775080
167750802	16	20190517	20190517			19	4	16775080
167750802	17	20190523	20190523			19	4	16775080
167750802	18	20190524	20190524			19	4	16775080
167750802	19	20190530	20190530			19	4	16775080
167750802	20	20190531	20190531			19	4	16775080
167750802	21	20190418	20190531			19	4	16775080
167750802	22	20190417	20190529			19	4	16775080
168319073	2	20170720	20180404			19	4	16831907
168319073	3	20180329				19	4	16831907
168319073	4	20180315				19	4	16831907
168718141	1	20190806				19	4	16871814
169725811	1	2019	2019			19	4	16972581
169725861	1	201602				19	4	16972586
169725861	2	201603				19	4	16972586
169725861	3	20170822				19	4	16972586
169725861	4	20181112				19	4	16972586
169725861	5	20190107				19	4	16972586
170561011	1	20191001	20191016			19	4	17056101
170740571	1	201806				19	4	17074057
170744441	1	20190124	20190124			19	4	17074444
170744441	2	20190207	20190207			19	4	17074444
170745111	1	20190305	20190507			19	4	17074511
170745111	2		20190612			19	4	17074511
170745111	3		20190626			19	4	17074511
170961472	1	20191021				19	4	17096147
170966962	1	201909	20191207			19	4	17096696
171397621	1	20171130	20171130			19	4	17139762
171397621	2	20170725	20171121			19	4	17139762
171686471	1	201710	201711			19	4	17168647
171686471	2	20180116				19	4	17168647
171686471	4	20190907	20190913			19	4	17168647
171686471	5	201710				19	4	17168647
171686471	6	201710				19	4	17168647
171786651	1	20190925				19	4	17178665
171786651	2	20191002				19	4	17178665
171786651	3	20191009				19	4	17178665
171786651	4	20191016				19	4	17178665
171786651	5	20191023				19	4	17178665
171786651	6	20191030				19	4	17178665
171786651	7	20171101	201806			19	4	17178665
171786651	8	20190926	20191102			19	4	17178665
171786651	9	20190916				19	4	17178665
171786651	10	20190916	20191129			19	4	17178665
171786651	13	20191008				19	4	17178665
171786651	19	20191008	20191030			19	4	17178665
171786651	20	20191125				19	4	17178665
171786651	21	20191125	20191126			19	4	17178665
171786651	22	20191125				19	4	17178665
171786651	23	20191125				19	4	17178665
171786651	24	20191125				19	4	17178665
171786651	25	20191125				19	4	17178665
167147293	1	20190425				20	1	16714729
167147293	2	20190502				20	1	16714729
167147293	3	20190509				20	1	16714729
167147293	4	20190516				20	1	16714729
167147293	5	20190523				20	1	16714729
167147293	6	20190530				20	1	16714729
167147293	7	20180704	20180830			20	1	16714729
167147293	8	20190418				20	1	16714729
167147293	9	20190418	20190701			20	1	16714729
167147293	10	20190426	20190426			20	1	16714729
167147293	11	20190427	20190427			20	1	16714729
167147293	12	20190428	20190428			20	1	16714729
167147293	13	20190503	20190503			20	1	16714729
167147293	14	20190503	20190503			20	1	16714729
167147293	15	20190504	20190504			20	1	16714729
167147293	16	20190505	20190505			20	1	16714729
167147293	17	20190510	20190510			20	1	16714729
167147293	18	20190511	20190511			20	1	16714729
167147293	19	20190512	20190512			20	1	16714729
167147293	20	20190517	20190517			20	1	16714729
167147293	21	20190518	20190518			20	1	16714729
167147293	22	20190519	20190519			20	1	16714729
167147293	23	20190524	20190524			20	1	16714729
167147293	24	20190525	20190525			20	1	16714729
167147293	25	20190526	20190526			20	1	16714729
167147293	26	20190531	20190531			20	1	16714729
167147293	27	20190601	20190601			20	1	16714729
167147293	28	20190602	20190602			20	1	16714729
167147293	36	20190425	20190530			20	1	16714729
169919725	1	20190926				20	1	16991972
172005333	1	20191001	20191008			20	1	17200533
172005333	2	20191016	20191016			20	1	17200533
172005333	3	20190924				20	1	17200533
172005333	4	20190924	20190930			20	1	17200533
172005333	5	20191001	20191009			20	1	17200533
172005333	6	20191010	20191010			20	1	17200533
172005333	7	20191011	20191106			20	1	17200533
172005333	8	20191002	20191002			20	1	17200533
172005333	9	20191003	20191003			20	1	17200533
172005333	10	20191004	20191004			20	1	17200533
172005333	11	20191009	20191009			20	1	17200533
172005333	12	20191010	20191010			20	1	17200533
172005333	13	20191011	20191011			20	1	17200533
172005333	14	20191017	20191017			20	1	17200533
172005333	15	20191018	20191018			20	1	17200533
172005333	16	20191019	20191019			20	1	17200533
172005333	17	20190924	20191015			20	1	17200533
172005333	18	20191016	20191017			20	1	17200533
172005333	19	20191018	20191029			20	1	17200533
172005333	20	20191030	20191111			20	1	17200533
172005333	24	20191001				20	1	17200533
172005333	25	20191001				20	1	17200533
172005333	26	20191001				20	1	17200533
172005333	27	20191001				20	1	17200533
172005333	28	20191001				20	1	17200533
172005333	29	20191001				20	1	17200533
172005333	30	20191001				20	1	17200533
172005333	31	20191001				20	1	17200533
172005333	32	20191001				20	1	17200533
172005333	33	20191001				20	1	17200533
172005333	34	20191002				20	1	17200533
172005333	35	20191007				20	1	17200533
172005333	36	20191013				20	1	17200533
172005333	37	20191019	20191019			20	1	17200533
172005333	38	20191020	20191029			20	1	17200533
172005333	39	20191008				20	1	17200533
172005333	40	20191018				20	1	17200533
172005333	41	20191025				20	1	17200533
172005333	42	20191027				20	1	17200533
172005333	43	20191008				20	1	17200533
172005333	44	20191011				20	1	17200533
172005333	45	20191106				20	1	17200533
172005333	46	20191029				20	1	17200533
172005333	47	20191106				20	1	17200533
172005333	48	20191106				20	1	17200533
172005333	49	20191025				20	1	17200533
172005333	50	20191004				20	1	17200533
172005333	51	20191018				20	1	17200533
172005333	52	20191024				20	1	17200533
172005333	53	20191017				20	1	17200533
172005333	55	20191018				20	1	17200533
172005333	56	20191103				20	1	17200533
172005333	57	20191110				20	1	17200533
172005333	58	20191010				20	1	17200533
172878191	1	20180817	20180831			20	1	17287819
172878191	2	20180914	20180914			20	1	17287819
172878191	3	20181005	20181109			20	1	17287819
172878191	4	20181130	20190104			20	1	17287819
172878191	5		20190118			20	1	17287819
172878191	6	20180727	20190123			20	1	17287819
172878191	7	20180816	20181130			20	1	17287819
172878191	8	20180523				20	1	17287819
173239412	1	20170922	20170929			20	1	17323941
173239412	2	20170929				20	1	17323941
173239412	3	20171107	20171205			20	1	17323941
173239412	4	20180109	20180123			20	1	17323941
173239412	5	20180227	20180313			20	1	17323941
173239412	6	20180403	20180515			20	1	17323941
173239412	7	20180529	201806			20	1	17323941
173323481	1	20190829				20	1	17332348
173323481	2	20190905				20	1	17332348
173323481	3	20190912				20	1	17332348
173323481	4	20190919				20	1	17332348
173323481	5	20190926				20	1	17332348
173323481	6	20191003				20	1	17332348
173323481	7	20191010				20	1	17332348
173323481	8	20191017				20	1	17332348
173323481	9	20190821				20	1	17332348
173323481	10	20190821				20	1	17332348
173323481	11	20191003				20	1	17332348
173323481	12	20190830	20190830			20	1	17332348
173323481	13	20190831	20190831			20	1	17332348
173323481	14	20190906	20190906			20	1	17332348
173323481	15	20190907	20190907			20	1	17332348
173323481	16	20190913	20190913			20	1	17332348
173323481	17	20190914	20190914			20	1	17332348
173323481	18	20190915	20190915			20	1	17332348
173323481	19	20190920	20190920			20	1	17332348
173323481	20	20190921	20190921			20	1	17332348
173323481	21	20190922	20190922			20	1	17332348
173323481	22	20190927	20190927			20	1	17332348
173323481	23	20190928	20190928			20	1	17332348
173323481	24	20190929	20190929			20	1	17332348
173323481	25	20191004	20191004			20	1	17332348
173323481	26	20191005	20191005			20	1	17332348
173323481	27	20191018	20191019			20	1	17332348
173323481	28	20191025	20191026			20	1	17332348
173323481	29	20191101	20191102			20	1	17332348
173323481	32		20190827			20	1	17332348
173323481	33	20190905				20	1	17332348
173323481	35	20190829	20191003			20	1	17332348
173323481	36	20191017				20	1	17332348
173323481	38	20190919				20	1	17332348
173323481	39	20191017				20	1	17332348
173323481	40	20191017				20	1	17332348
174126073	1	20191018	20191025			20	1	17412607
174126073	2	20191025	20191101			20	1	17412607
174126073	3		20191108			20	1	17412607
174126073	4	20191115	20191122			20	1	17412607
174126073	5	20191122				20	1	17412607
174126073	6	20191220				20	1	17412607
174126073	7	20191010				20	1	17412607
174126073	8	20191206				20	1	17412607
174126073	9	20191010				20	1	17412607
174126073	10	20191019	20191019			20	1	17412607
174126073	11	20191020	20191020			20	1	17412607
174126073	12	20191021	20191021			20	1	17412607
174126073	13	20191026	20191026			20	1	17412607
174126073	14	20191027	20191027			20	1	17412607
174126073	15	20191028	20191028			20	1	17412607
174126073	16	20191116	20191116			20	1	17412607
174126073	17	20191117	20191117			20	1	17412607
174126073	18	20191118	20191118			20	1	17412607
174126073	19	20191123	20191123			20	1	17412607
174126073	20	20191124	20191124			20	1	17412607
174126073	21	20191125	20191125			20	1	17412607
174126073	22		20191029			20	1	17412607
174126073	23	20191030	20191101			20	1	17412607
174126073	24	20191102	20191103			20	1	17412607
174126073	25	20191104	20191104			20	1	17412607
174126073	26	20191105	20191107			20	1	17412607
174126073	27	20191108				20	1	17412607
174126073	28	20191011	20191024			20	1	17412607
174126073	29		20191010			20	1	17412607
174126073	30		20191010			20	1	17412607
174126073	33	20191022				20	1	17412607
174126073	34	20191017				20	1	17412607
174126073	35	20191017	20191021			20	1	17412607
174126073	36	20191022	20191119			20	1	17412607
174126073	37	20191018	20191022			20	1	17412607
174126073	38	20191023				20	1	17412607
174126073	39	20191019				20	1	17412607
174126073	40	20191022				20	1	17412607
174126073	41	20191025				20	1	17412607
174126073	42	20191108	20191118			20	1	17412607
174126073	43	20191020				20	1	17412607
174182072	1	20200104				20	1	17418207
174931962	1	20191223	20191223			20	1	17493196
174931962	2		20191230			20	1	17493196
174931962	3	20200107	20200107			20	1	17493196
174931962	4		20200114			20	1	17493196
174931962	5	20191223	20191225			20	1	17493196
174931962	6	20191224	20191224			20	1	17493196
174931962	7	20191225	20191225			20	1	17493196
174931962	8	20191226	20191226			20	1	17493196
174931962	9	20200108	20200108			20	1	17493196
174931962	10	20200109	20200109			20	1	17493196
174931962	11	20200110	20200110			20	1	17493196
174931962	12	20191216				20	1	17493196
174931962	13	20191217	20200206			20	1	17493196
174931962	18		20200111			20	1	17493196
174931962	22	20200101	20200103			20	1	17493196
174931962	23	20200101	20200101			20	1	17493196
174931962	24	20200124	20200124			20	1	17493196
174931962	25	20200125	20200127			20	1	17493196
174931962	26	20200125	20200126			20	1	17493196
174931962	27	20200101	20200101			20	1	17493196
174931962	28	20200124	20200124			20	1	17493196
174931962	29	20200125	20200126			20	1	17493196
174931962	30	20200127	20200127			20	1	17493196
174931962	31	20200101				20	1	17493196
174931962	32	20200101	20200101			20	1	17493196
174931962	33	20200124	20200124			20	1	17493196
174931962	34	20200114	20200114			20	1	17493196
174931962	35	20200117	20200124			20	1	17493196
174931962	36	20200119				20	1	17493196
174931962	37	20200115	20200121			20	1	17493196
174931962	38	20200115	20200122			20	1	17493196
174931962	39	20200127	20200127			20	1	17493196
174931962	40	20200128	20200128			20	1	17493196
174931962	41	20200129	20200129			20	1	17493196
174931962	42	20200128	20200204			20	1	17493196
174931962	43	20200129	20200129			20	1	17493196
174931962	44	20200130	20200204			20	1	17493196
174931962	45	20200129	20200129			20	1	17493196
174931962	46	20200203				20	1	17493196
174931962	47	20200118	20200118			20	1	17493196
175255732	1	20191212				20	1	17525573
175255732	2	20191219				20	1	17525573
175255732	3	20191226				20	1	17525573
175255732	4	20200106				20	1	17525573
175255732	5	20200114				20	1	17525573
175255732	6	20200120	20200120			20	1	17525573
175255732	7	20200203				20	1	17525573
175255732	8	20191205	20191211			20	1	17525573
175255732	9	20191212				20	1	17525573
175255732	10	20191213	20191213			20	1	17525573
175255732	11	20191214	20191214			20	1	17525573
175255732	12	20191215	20191215			20	1	17525573
175255732	13	20191220	20191220			20	1	17525573
175255732	14	20191221	20191221			20	1	17525573
175255732	15	20191222	20191222			20	1	17525573
175255732	16	20191227	20191227			20	1	17525573
175255732	17	20191228	20191228			20	1	17525573
175255732	18	20191229	20191229			20	1	17525573
175255732	19	20200107	20200107			20	1	17525573
175255732	20	20200108	20200108			20	1	17525573
175255732	21	20200109	20200109			20	1	17525573
175255732	22	20200115	20200115			20	1	17525573
175255732	23	20200116	20200116			20	1	17525573
175255732	24	20200117	20200117			20	1	17525573
175255732	25	20200121	20200121			20	1	17525573
175255732	26	20200122	20200122			20	1	17525573
175255732	27	20200123				20	1	17525573
175255732	28	20200204	20200206			20	1	17525573
175255732	29	20200211	20200213			20	1	17525573
175255732	30	20200218				20	1	17525573
175255732	31	20191218				20	1	17525573
175255732	32	20191211				20	1	17525573
175255732	33	20191205				20	1	17525573
175255732	34	20200203				20	1	17525573
175255732	35	20200203				20	1	17525573
175255732	36	20191218				20	1	17525573
175491421	3	201804				20	1	17549142
171377134	1	20190912				20	2	17137713
177370302	1	20200413	20200413			20	2	17737030
178332741	1	20190719	20190925			20	2	17833274
178332741	2	20190726				20	2	17833274
178332741	3	20190809				20	2	17833274
178332741	4	20190816				20	2	17833274
178332741	5	20190823				20	2	17833274
178332741	6	20190830				20	2	17833274
178332741	7	20190913				20	2	17833274
178332741	8	20190920				20	2	17833274
178332741	9	20190705	20191031			20	2	17833274
178332741	10	20190705	20190913			20	2	17833274
178332741	12	20190729				20	2	17833274
178332741	13	20190719				20	2	17833274
178332741	14	20190726				20	2	17833274
178332741	15	20190726				20	2	17833274
164371964	1	201709				20	3	16437196
177421153	1	20200129	20200129			20	3	17742115
177421153	2	20200214	20200221			20	3	17742115
177421153	3	20200221	20200325			20	3	17742115
178374652	1	20200613	20200627			20	3	17837465
178391372	1	20190718	20190718			20	3	17839137
178391372	2	20190725	20190725			20	3	17839137
178391372	3	20190801	20190801			20	3	17839137
178391372	4	20190821				20	3	17839137
178391372	5	20190918				20	3	17839137
178391372	6	20191011				20	3	17839137
178391372	7	20191106				20	3	17839137
179542353	1	20190521				20	3	17954235
179542353	2	20190527				20	3	17954235
179542353	3	20190604				20	3	17954235
179542353	4	20190611				20	3	17954235
179542353	5	20190618				20	3	17954235
179542353	6	20190625				20	3	17954235
179542353	7	20190709				20	3	17954235
179542353	8	20190716				20	3	17954235
179542353	9	20190723				20	3	17954235
179542353	10	20190730				20	3	17954235
179542353	11	20190806				20	3	17954235
179542353	12	20190809				20	3	17954235
179542353	13	20190813				20	3	17954235
179542353	14	20190827				20	3	17954235
179542353	15	20190903				20	3	17954235
179542353	16	20190910				20	3	17954235
179542353	17	20190917				20	3	17954235
179542353	18	20190924				20	3	17954235
179542353	19	20191001				20	3	17954235
179542353	20	20191015				20	3	17954235
179542353	21	20190507	20191122			20	3	17954235
179542353	22	20190507	20191122			20	3	17954235
181999831	1	20200805				20	3	18199983
182010892	1	201712				20	3	18201089
1707867810	1	20181103	20181210			20	4	17078678
1707867810	2	20200303	20200311			20	4	17078678
1707867810	3	20200923				20	4	17078678
1707867810	4	20200930				20	4	17078678
1707867810	5	20201014				20	4	17078678
1707867810	6	20200923				20	4	17078678
1707867810	7	20201028				20	4	17078678
177635822	1	20190924	20191022			20	4	17763582
180230703	1	20200221				20	4	18023070
180230703	2	20200228				20	4	18023070
180230703	3	20200306				20	4	18023070
180230703	4	20200319				20	4	18023070
180230703	5	20200326	20200326			20	4	18023070
180230703	6	20200116	20200420			20	4	18023070
180230703	7	20200116	20200316			20	4	18023070
181222164	1	20200724				20	4	18122216
181222164	2	20200720				20	4	18122216
181222164	3	20200724				20	4	18122216
181222164	4	20200720				20	4	18122216
183588572	1	2020				20	4	18358857
184079512	1	20200707				20	4	18407951
184079512	2	20200714				20	4	18407951
184079512	3	20200721				20	4	18407951
184079512	4	20200731				20	4	18407951
184079512	5	20200811				20	4	18407951
184079512	6	20200818				20	4	18407951
184079512	7	20200903				20	4	18407951
184079512	8	20200918	20200923			20	4	18407951
184079512	9		20201013			20	4	18407951
184079512	10		20200818			20	4	18407951
178393274	1	20190710	20190710			21	1	17839327
178393274	2	20190722	20190805			21	1	17839327
178393274	3	20190729				21	1	17839327
178393274	4	20190805				21	1	17839327
178393274	5	20190820	20190820			21	1	17839327
178393274	6	20190906	20190906			21	1	17839327
178393274	7	20190917	20191015			21	1	17839327
178393274	8	20190924				21	1	17839327
178393274	9	20191001				21	1	17839327
178393274	10	20191008				21	1	17839327
178393274	11	20191015				21	1	17839327
178393274	12	20191029	20191105			21	1	17839327
178393274	13	20191105				21	1	17839327
178429644	1	20190510				21	1	17842964
178429644	2		20190924			21	1	17842964
181181357	1	20190731	20201108			21	1	18118135
181181357	2	20191023				21	1	18118135
181181357	3	20200905				21	1	18118135
181181357	4	20200930				21	1	18118135
181181357	5	20201113				21	1	18118135
184349204	1	20171124	20171201			21	1	18434920
184349204	2	20171201				21	1	18434920
184349204	3	20171215	20171222			21	1	18434920
184349204	4	20180105				21	1	18434920
184349204	5	20180105	20180311			21	1	18434920
184349204	6	20170907	20171117			21	1	18434920
184349204	7	20171117				21	1	18434920
184349204	8	20171117				21	1	18434920
185099594	1	20190415	20190422			21	1	18509959
185099594	2	20190422				21	1	18509959
185099594	3	20190507	20190527			21	1	18509959
185099594	4	20190513				21	1	18509959
185099594	5	20190520				21	1	18509959
185099594	6	20190527				21	1	18509959
185099594	7	20190610	20190715			21	1	18509959
185099594	8	20190617				21	1	18509959
185099594	9	20190624				21	1	18509959
185099594	10	20190701				21	1	18509959
185099594	11	20190708				21	1	18509959
185099594	12	20190713				21	1	18509959
185099594	13	20190715				21	1	18509959
185099594	14	20190729	20190805			21	1	18509959
185099594	15	20200805				21	1	18509959
185099594	16	20190415				21	1	18509959
185099594	17	20190415				21	1	18509959
185943133	1	20200707				21	1	18594313
185943133	2	20200714				21	1	18594313
185943133	3	20200721				21	1	18594313
185943133	4	20200728				21	1	18594313
185943133	5	20200804				21	1	18594313
185943133	6	20200811				21	1	18594313
185943133	7	20200825				21	1	18594313
185943133	8	20200901				21	1	18594313
185943133	9	20200908				21	1	18594313
185943133	10	20200923				21	1	18594313
185943133	11	20200926				21	1	18594313
185943133	12	20200930	20200930			21	1	18594313
185943133	13	20201006	20201013			21	1	18594313
185943133	14		20201014			21	1	18594313
185943133	15		20200908			21	1	18594313
185943133	16	20200921	20200926			21	1	18594313
186875192	1	20200721				21	1	18687519
186875192	2	20200728				21	1	18687519
186875192	3	20200804				21	1	18687519
186875192	4	20200811				21	1	18687519
186875192	5	20200817				21	1	18687519
186875192	6	20200824				21	1	18687519
186875192	7	20200907				21	1	18687519
186875192	8	20200914				21	1	18687519
186875192	9	20200921				21	1	18687519
186875192	10	20200928				21	1	18687519
186875192	11	20201005				21	1	18687519
186875192	12	20200805				21	1	18687519
187927805	1	20201127	20210108			21	1	18792780
188031593	1	20201127	20201211			21	1	18803159
188141842	1	20200817				21	1	18814184
188141842	2	20200824				21	1	18814184
188141842	3	20200831				21	1	18814184
188141842	4	20200811				21	1	18814184
188141842	5	20200811				21	1	18814184
188142842	1	20201113	20201118			21	1	18814284
188142842	2	20201113	20201218			21	1	18814284
188145134	1	20200819	20200821			21	1	18814513
188145134	2	20200818	20200821			21	1	18814513
188145134	3	20200818	20200818			21	1	18814513
188645912	1	20201015	20201022			21	1	18864591
188645912	2	20201112	20201112			21	1	18864591
188645912	3	20201203	20201203			21	1	18864591
188645912	4	20201006	20201221			21	1	18864591
188645912	5	20201006	20201203			21	1	18864591
189185361	1	20200327				21	1	18918536
189185361	2	20200403				21	1	18918536
189185361	3	20200410				21	1	18918536
189185361	4	20200417				21	1	18918536
189185361	5	20200424				21	1	18918536
189185361	6	20200501	20200501			21	1	18918536
189185361	7	20200605				21	1	18918536
189185361	8	20200612				21	1	18918536
189185361	9	20200619				21	1	18918536
189185361	10	20200626				21	1	18918536
189185361	11	20200703				21	1	18918536
189185361	12	20200710	20200710			21	1	18918536
189185361	13	20200229	20200722			21	1	18918536
189185361	14	20200229	20200626			21	1	18918536
189185361	15	20200328	20200712			21	1	18918536
189803201	1	20201001	20201001			21	1	18980320
189803201	2	20201012	20201012			21	1	18980320
189803201	3		20200105			21	1	18980320
190511901	1	20200811	20200811			21	1	19051190
190511901	2	20200813	20200905			21	1	19051190
190511901	3	20200808	20200808			21	1	19051190
172233783	1	20190815	20190822			21	2	17223378
172233783	2	20190905	20190912			21	2	17223378
172233783	3	20191003	20191017			21	2	17223378
172233783	4		20191024			21	2	17223378
172233783	7	20190814	20191023			21	2	17223378
185003953	6	20200423	20200528			21	2	18500395
185003953	7	20200611	20200716			21	2	18500395
185003953	8	20200730	20200820			21	2	18500395
185003953	10	20200414	20200827			21	2	18500395
185003953	11	20200414	20200813			21	2	18500395
187652855	1	201905	201905			21	2	18765285
187652855	2	201907	201907			21	2	18765285
187652855	3	201907				21	2	18765285
187652855	4	20190415	20190415			21	2	18765285
187652855	5	20190420	20190420			21	2	18765285
187652855	6	20190624	20190624			21	2	18765285
187652855	7	201805	201905			21	2	18765285
187652855	8	20180416	20190324			21	2	18765285
187652855	9	2018	2018			21	2	18765285
187652855	10	201902	201903			21	2	18765285
187652855	11	201904	201904			21	2	18765285
187652855	12	201907				21	2	18765285
187652855	13	2018				21	2	18765285
187652855	14	201903				21	2	18765285
190300195	1	20210106	20210302			21	2	19030019
190300195	2	20210106	20210414			21	2	19030019
190300195	3		20210525			21	2	19030019
190721042	1	20210115	20210115			21	2	19072104
190721042	2	20210122	20210122			21	2	19072104
190721042	3	20210129	20210129			21	2	19072104
190721042	4	20210205	20210205			21	2	19072104
190721042	5	20210212	20210212			21	2	19072104
190721042	6	20210219	20210219			21	2	19072104
190721042	8	20210116				21	2	19072104
190721152	1	20201127				21	2	19072115
191388231	1	20201027				21	2	19138823
191388231	2	20201104				21	2	19138823
191388231	3	20201111				21	2	19138823
191388231	4	20201117	20201124			21	2	19138823
191388231	5		20201222			21	2	19138823
191388231	6		20201020			21	2	19138823
191728242	1	202012				21	2	19172824
191728242	2	20210412				21	2	19172824
191986112	1	20210204	20210322			21	2	19198611
191986112	2	20210416				21	2	19198611
191986112	3	20210423				21	2	19198611
191986112	4	20210601				21	2	19198611
191996962	1	202011				21	2	19199696
192779051	1	20210106	20210106			21	2	19277905
192779051	2	20210118	20210222			21	2	19277905
192779051	3	20201222				21	2	19277905
192779051	4	20201222				21	2	19277905
194268441	1	20210226	20210226			21	2	19426844
194268441	2	20210305	20210305			21	2	19426844
194269851	1	20200310	20200310			21	2	19426985
194269851	2	20200324	20200324			21	2	19426985
194269851	3	20200407	20200407			21	2	19426985
194269851	4	20200421	20200421			21	2	19426985
194269851	5	20200514	20200514			21	2	19426985
194269851	6	20200528	20200528			21	2	19426985
194269851	7	20200611	20200611			21	2	19426985
194269851	8	20200625	20200625			21	2	19426985
194269851	9	20200709	20200709			21	2	19426985
194269851	10	20200721	20200721			21	2	19426985
194269851	11	20200804	20200804			21	2	19426985
194269851	12	20200818	20200818			21	2	19426985
194269851	13	20200901	20200901			21	2	19426985
194269851	14	20200915	20200915			21	2	19426985
194269851	15	20200929	20200929			21	2	19426985
194269851	16	20201013	20201013			21	2	19426985
194269851	17	20201027	20201027			21	2	19426985
194269851	18	20201124	20201124			21	2	19426985
194269851	19	20201208	20201208			21	2	19426985
194269851	20	20201222	20201222			21	2	19426985
194269851	21	20210105	20210105			21	2	19426985
194269851	22	20210119	20210119			21	2	19426985
194269851	23	20210202	20210202			21	2	19426985
194269851	24	20210316				21	2	19426985
194269851	25	20191029				21	2	19426985
194269851	26	20191029				21	2	19426985
194269851	27	20200225	20200428			21	2	19426985
194275051	1	20200528				21	2	19427505
194275051	2	20200604				21	2	19427505
194275051	3	20200611				21	2	19427505
194275051	4	20200618				21	2	19427505
194275051	5	20200702				21	2	19427505
194275051	6	20200713				21	2	19427505
194275051	7	20200721				21	2	19427505
194275051	8	20200730				21	2	19427505
194275051	9	20200811				21	2	19427505
194275051	10	20200818				21	2	19427505
194275051	11	20200825	20200901			21	2	19427505
194275051	13		20200527			21	2	19427505
194518341	1	20201202	20201223			21	2	19451834
194518341	2	20210106	20210113			21	2	19451834
194518341	3	20210217	20210303			21	2	19451834
194518341	4	20210317	20210421			21	2	19451834
194518341	5	20210506	20210512			21	2	19451834
194518341	6	20201116				21	2	19451834
194518341	7	20201116				21	2	19451834
194520881	1	20210215	20210215			21	2	19452088
194520881	2	20210222	20210222			21	2	19452088
194520881	3	20210308	20210308			21	2	19452088
194520881	4		20210323			21	2	19452088
194520881	5		20210212			21	2	19452088
1740034914	1	20160101				21	3	17400349
1740034914	2	20160729				21	3	17400349
1740034914	3		20200326			21	3	17400349
1740034914	6	20210102				21	3	17400349
1740034914	7	20210331	20210331			21	3	17400349
1740034914	8	201805	20200109			21	3	17400349
179467032	2	201811				21	3	17946703
179467032	3		20190423			21	3	17946703
193043773	1	20200914				21	3	19304377
193643642	1	20210129	20210209			21	3	19364364
194764812	1	20210226	20210226			21	3	19476481
194764812	2	20210304	20210304			21	3	19476481
194764812	3	20210323	20210323			21	3	19476481
194764812	4	20210330	20210330			21	3	19476481
194764812	5	20210227	20210428			21	3	19476481
195011971	1	20180419	20180419			21	3	19501197
195011971	2	20180427	20180427			21	3	19501197
195011971	3	20180511	20180511			21	3	19501197
195011971	4	20180525	20180525			21	3	19501197
195011971	5	20180601	20180601			21	3	19501197
195011971	6	20180502	20180601			21	3	19501197
195011971	7	20180605				21	3	19501197
196733511	1	20201202	20201209			21	3	19673351
196826572	2	202011				21	3	19682657
196827342	1	202101	202102			21	3	19682734
196827342	2	20201020				21	3	19682734
196827922	1	20210318				21	3	19682792
196827932	1	202011				21	3	19682793
196895552	2	201905	202101			21	3	19689555
196895932	1	20210121				21	3	19689593
196928362	1	201910				21	3	19692836
196965113	2	202002				21	3	19696511
197282761	1	20210726	20210809			21	3	19728276
197291711	1	201802				21	3	19729171
197291711	2	201712				21	3	19729171
197291711	3	20180116	20180206			21	3	19729171
197423541	1	20210624	20210722			21	3	19742354
198883051	1	20210826				21	3	19888305
172005755	1	20190910	20190910	1	DAY	21	4	17200575
172005755	2	20191001				21	4	17200575
172005755	3	20191008				21	4	17200575
172005755	4	20191015				21	4	17200575
172005755	5	20191029				21	4	17200575
172005755	6	20191015				21	4	17200575
172005755	7	20191105				21	4	17200575
172005755	8	20191112				21	4	17200575
172005755	9	20191119				21	4	17200575
172005755	10	20191126	20191126	1	DAY	21	4	17200575
172005755	11	20191210	20191217	8	DAY	21	4	17200575
172005755	12	20200302	20200309	8	DAY	21	4	17200575
172005755	13	20200309	20200316	8	DAY	21	4	17200575
172005755	14	20191224	20200206	45	DAY	21	4	17200575
172005755	15	20191224				21	4	17200575
172005755	16	20191225	20191230	6	DAY	21	4	17200575
172005755	17	20200111	20200115	5	DAY	21	4	17200575
172005755	30	20200206	20200318	42	DAY	21	4	17200575
172005755	31	20191227	20200101	6	DAY	21	4	17200575
184141992	1	20200929				21	4	18414199
184892893	2	20180523	20180523	1	DAY	21	4	18489289
184892893	3	20171030	20171030	1	DAY	21	4	18489289
184892893	4	20170809	20170830	22	DAY	21	4	18489289
184892893	5	20171011				21	4	18489289
184892893	6	20171011				21	4	18489289
189640192	1	20201116				21	4	18964019
189640192	2	20201124				21	4	18964019
189640192	3	20201208				21	4	18964019
189640192	4	20201215				21	4	18964019
189640192	5	20201223				21	4	18964019
189640192	6	20210105				21	4	18964019
189640192	7	20210112				21	4	18964019
189640192	8	20210119				21	4	18964019
189640192	9	20210126	20210202	8	DAY	21	4	18964019
189640192	10	20210202				21	4	18964019
189640192	11	20210222				21	4	18964019
189640192	12	20210309				21	4	18964019
189640192	13	20210413	20210511	29	DAY	21	4	18964019
194011712	1	20200511	20200511	1	DAY	21	4	19401171
194011712	2	20200518	20200525	8	DAY	21	4	19401171
194011712	5	20200426	20200426	1	DAY	21	4	19401171
194012004	2	201809	201903			21	4	19401200
194012004	3	201903				21	4	19401200
196040218	1	20191208	20210119	409	DAY	21	4	19604021
196040218	2	20200506				21	4	19604021
196040218	3	20201210	20210819	253	DAY	21	4	19604021
196073462	1	20210511	20210706	57	DAY	21	4	19607346
197888083	1	20210317	20210324	8	DAY	21	4	19788808
197888083	2	20200812	20200812	1	DAY	21	4	19788808
197888083	3	20200824	20200923	1	MON	21	4	19788808
197888083	4	20200923	20200923	1	DAY	21	4	19788808
197888083	5	20201007	20201028	22	DAY	21	4	19788808
197888083	6	20201111	20201118	8	DAY	21	4	19788808
197888083	7	20201209	20201216	8	DAY	21	4	19788808
197888083	8	20210106	20210113	8	DAY	21	4	19788808
197888083	9	20210217	20210217	1	DAY	21	4	19788808
197888083	10	20210303	20210303	1	DAY	21	4	19788808
197888083	11	20210407	20210407	1	DAY	21	4	19788808
197888083	12	20210421	20210421	1	DAY	21	4	19788808
197888083	13	20210421				21	4	19788808
197888083	14	20210512	20210519	8	DAY	21	4	19788808
197888083	15	20210512				21	4	19788808
197888083	16	20210707	20210707	1	DAY	21	4	19788808
198398923	1	20201208				21	4	19839892
198977372	1	20210513	20210513	1	DAY	21	4	19897737
198977372	2	20210520	20210520	1	DAY	21	4	19897737
198977372	3	20210527	20210527	1	DAY	21	4	19897737
198977372	4	20210610	20210610	1	DAY	21	4	19897737
198977372	5	20210617	20210617	1	DAY	21	4	19897737
198977372	6	20210707	20210707	1	DAY	21	4	19897737
198977372	7	20210526	20210721	57	DAY	21	4	19897737
198977372	8	20210513				21	4	19897737
198977372	9	20210421	20210707	78	DAY	21	4	19897737
199391581	1	20200128	20200204	8	DAY	21	4	19939158
199391581	2	20200317	20200317	1	DAY	21	4	19939158
199391581	3	20200331	20200331	1	DAY	21	4	19939158
199391581	4	20200414	20200414	1	DAY	21	4	19939158
199391581	5	20200505	20200609	36	DAY	21	4	19939158
199391581	6	20200623	20200728	36	DAY	21	4	19939158
199391581	7	20200109				21	4	19939158
199391581	8	20200109				21	4	19939158
199607741	1	20171211	20210610	42	MON	21	4	19960774
200280362	1	20200904	20200909	6	DAY	21	4	20028036
200280362	2	20200903	20200912	10	DAY	21	4	20028036
200280362	3	20200903	20200909	7	DAY	21	4	20028036
200558941	1	20210421	20210421	1	DAY	21	4	20055894
200558941	2	20210430	20210430	1	DAY	21	4	20055894
200558941	4	20210527				21	4	20055894
200558941	5	20210416				21	4	20055894
200728961	1	20201023				21	4	20072896
200781082	1	20210618	20210625	8	DAY	21	4	20078108
200781082	2	20210625	20210628	4	DAY	21	4	20078108
200781082	3	20210603	20210627	25	DAY	21	4	20078108
200781082	4		20210628			21	4	20078108
200781082	5	20210603	20210628	26	DAY	21	4	20078108
202030581	1	202111				21	4	20203058
189913293	1	20200506				22	1	18991329
196946787	1	20200714				22	1	19694678
196946787	2	20200909				22	1	19694678
196946787	3	20200722	20210224	218	DAY	22	1	19694678
200280592	1	20201208	20201208	1	DAY	22	1	20028059
200280592	2	20201215	20201228	14	DAY	22	1	20028059
200280592	3	20201130	20210114	46	DAY	22	1	20028059
200280592	4	20201130	20201130	1	DAY	22	1	20028059
200851062	1	20171017	20171017	1	DAY	22	1	20085106
200851062	2	20170929				22	1	20085106
200851062	3	20170930				22	1	20085106
203028901	1	20180404	20180411	8	DAY	22	1	20302890
203028901	2	20180502	20180509	7	DAY	22	1	20302890
203028901	3	20180523	20180530	7	DAY	22	1	20302890
203028901	4	20180612	20180619	7	DAY	22	1	20302890
203028901	5	20180710	20180717	7	DAY	22	1	20302890
203028901	6	20180406				22	1	20302890
203028901	7	20180326				22	1	20302890
203028901	8	20180402	20180402			22	1	20302890
203299672	1	20211201	20211216	16	DAY	22	1	20329967
204825261	1	20220117	20220117	1	DAY	22	1	20482526
205107272	1	20220201	20220208	8	DAY	22	1	20510727
205512271	1	20201111	20201118	8	DAY	22	1	20551227
205512271	2	20201202	20201202	1	DAY	22	1	20551227
205512271	3	20201223	20201223	1	DAY	22	1	20551227
205512271	4	20210106	20210106	1	DAY	22	1	20551227
205512271	5	20210120				22	1	20551227
205512271	6	20210224	20210224	1	DAY	22	1	20551227
201687043	1	20201221	20210128	39	DAY	22	2	20168704
201687043	2	20201228				22	2	20168704
201687043	3	20210104				22	2	20168704
201687043	4	20210112				22	2	20168704
201687043	5	20210121				22	2	20168704
201687043	6	20210128				22	2	20168704
201687043	7	20210210	20210210	1	DAY	22	2	20168704
201687043	8	20210225	20210318	22	DAY	22	2	20168704
201687043	9	20210304				22	2	20168704
201687043	10	20210311				22	2	20168704
201687043	11	20210318				22	2	20168704
201687043	12	20210401	20210428	28	DAY	22	2	20168704
201687043	13	20210408				22	2	20168704
201687043	14	20210415				22	2	20168704
201687043	15	20210422	20210422	1	DAY	22	2	20168704
201687043	16	20210428	20210428	1	DAY	22	2	20168704
201687043	17	20210517	20210517	1	DAY	22	2	20168704
201687043	18	20210603	20210603	1	DAY	22	2	20168704
201687043	19	20210617	20210617	1	DAY	22	2	20168704
201687043	20	20210729	20210729	1	DAY	22	2	20168704
201687043	21	20210812	20210812	1	DAY	22	2	20168704
201687043	22	20210826	20210826	1	DAY	22	2	20168704
201687043	23	20210922	20210922	1	DAY	22	2	20168704
201687043	24	20211007	20211007	1	DAY	22	2	20168704
201687043	25	20211021	20211021	1	DAY	22	2	20168704
201687043	26	20211104	20211104	1	DAY	22	2	20168704
201687043	27	20211108	20211108	1	DAY	22	2	20168704
201687043	28	20211118	20211118	1	DAY	22	2	20168704
201687043	29	20210909	20210909	1	DAY	22	2	20168704
201687043	30	20201231				22	2	20168704
203023812	1	20210405	20210510	36	DAY	22	2	20302381
203023812	2	20210524	20210524	1	DAY	22	2	20302381
203023812	3	20210618				22	2	20302381
203023812	4	20210412				22	2	20302381
203023812	5	20210419				22	2	20302381
203023812	6	20210426				22	2	20302381
203023812	7	20210503				22	2	20302381
203023812	8	20210510				22	2	20302381
203023812	9	20210611	20210618	8	DAY	22	2	20302381
203023812	10		20210601			22	2	20302381
203023812	11	20210116				22	2	20302381
203023812	12	20210530				22	2	20302381
205570854	1	20220204				22	2	20557085
206718311	1	20211006		43	DAY	22	2	20671831
206718311	2	20211110		36	DAY	22	2	20671831
207038401	1	20171122	20171122	1	DAY	22	2	20703840
207038401	2	20171129	20171129	1	DAY	22	2	20703840
207038401	8	20171108	20171108			22	2	20703840
207038401	9	20171206	20220408	1585	DAY	22	2	20703840
207038401	12	20171108	20171203	25	DAY	22	2	20703840
207086382	1	20210531	202106	3	WK	22	2	20708638
207086382	2	2021	2021			22	2	20708638
207086382	3	20210804				22	2	20708638
208522082	1	20220219	20220504	82	DAY	22	2	20852208
208706051	1	20220510				22	2	20870605
209306542	1	20220208				22	2	20930654
205705103	1	20200116	20200116	1	DAY	22	3	20570510
205705103	2	20200213	20200220	8	DAY	22	3	20570510
205705103	3	20200220	20220227	739	DAY	22	3	20570510
205705103	4	20200109	20200124	16	DAY	22	3	20570510
205705103	5	20200109	20200109	1	DAY	22	3	20570510
206938013	1	20200219	20200325	36	DAY	22	3	20693801
206938013	2	20200304				22	3	20693801
206938013	3	20200311				22	3	20693801
206938013	4	20200318				22	3	20693801
206938013	5	20200325				22	3	20693801
206938013	6	20200408	20200415	8	DAY	22	3	20693801
206938013	7	20200415				22	3	20693801
206938013	8	20200427	20200521	25	DAY	22	3	20693801
206938013	9	20200507				22	3	20693801
206938013	10	20200514				22	3	20693801
206938013	11	20200521	20200610	21	DAY	22	3	20693801
206938013	12	20200610				22	3	20693801
206938013	13	20200210				22	3	20693801
206938013	14	20200210				22	3	20693801
207039033	1	20170920				22	3	20703903
207039033	2	20170607				22	3	20703903
207771262	1	20220219				22	3	20777126
209083645	1	20200605	20220509	23	MON	22	3	20908364
209085193	1	20220405		15	DAY	22	3	20908519
209085193	2		20220517			22	3	20908519
210314581	1	20220526	20220601	7	DAY	22	3	21031458
210459001	1	20220610	20220610	1	DAY	22	3	21045900
211700931	1	20210202				22	3	21170093
211700931	2	202107				22	3	21170093
211700931	3	20210407	20210525	49	DAY	22	3	21170093
211700931	4	20210407	20210525	49	DAY	22	3	21170093
211700931	5	20210210				22	3	21170093
211840911	2	20210622	20210622	1	DAY	22	3	21184091
211840911	3	20210629	20210629	1	DAY	22	3	21184091
211840911	4	20210706	20210706	1	DAY	22	3	21184091
211840911	5	20210720	20210720	1	DAY	22	3	21184091
211840911	6	20210727	20210727	1	DAY	22	3	21184091
211840911	7	20210803	20210803	1	DAY	22	3	21184091
211840911	8	20210817	20210817	1	DAY	22	3	21184091
211840911	9	20210824	20210824	1	DAY	22	3	21184091
211840911	10	20210831	20210831	1	DAY	22	3	21184091
211840911	11	20210907	20210907	1	DAY	22	3	21184091
211840911	12	20210914	20210914	1	DAY	22	3	21184091
211840911	13	20210921				22	3	21184091
211840911	14	20211005				22	3	21184091
211840911	15	20211012				22	3	21184091
211840911	16	20211019				22	3	21184091
211840911	17	20211102				22	3	21184091
211840911	18	20211116				22	3	21184091
211840911	19	20211130				22	3	21184091
211840911	20	20211207				22	3	21184091
211840911	21	20211214				22	3	21184091
211840911	22	20211221				22	3	21184091
211840911	23	20211228				22	3	21184091
211840911	24		20220125			22	3	21184091
211840911	25		20211207			22	3	21184091
212151451	1	20200722	20220728	737	DAY	22	3	21215145
212151451	2	20200807				22	3	21215145
212151451	3	20200814				22	3	21215145
212151451	4	20200828				22	3	21215145
212151451	5	20200911	20201016	36	DAY	22	3	21215145
212151451	6	20200918				22	3	21215145
212151451	7	20200924				22	3	21215145
212151451	8	20201002				22	3	21215145
212151451	9	20201009				22	3	21215145
212151451	10	20201016				22	3	21215145
212151451	11	20201023				22	3	21215145
212151451	12	20210323				22	3	21215145
212151451	13	20220722				22	3	21215145
212151451	14	20190815	20190815	1	DAY	22	3	21215145
212151451	15	20190815	20200721	342	DAY	22	3	21215145
212151451	16	20200717	20210323	250	DAY	22	3	21215145
212151451	17	20200717	20210323	250	DAY	22	3	21215145
213257951	1	20210806	20210806	1	DAY	22	3	21325795
213257951	2	20210826	20210826	1	DAY	22	3	21325795
213257951	3	20210916	20210916	1	DAY	22	3	21325795
213257951	4	20210629	20210629	1	DAY	22	3	21325795
213257951	5	20210715	20210715	1	DAY	22	3	21325795
213257951	6	20210630				22	3	21325795
213257951	7	20210701				22	3	21325795
213527401	1	201802				22	3	21352740
213527401	2	20200707				22	3	21352740
179426883	1	20200603	20200603	1	DAY	22	4	17942688
179426883	2	20200601				22	4	17942688
212146232	1	20180809	20180809	1	DAY	22	4	21214623
212146232	2	20180816	20180816	1	DAY	22	4	21214623
212146232	3	20180823	20180823	1	DAY	22	4	21214623
212146232	4	20180830	20180830	1	DAY	22	4	21214623
212146232	5	20181011	20181011	1	DAY	22	4	21214623
212146232	6	20180927	20180927	1	DAY	22	4	21214623
212146232	7	20181004	20181004	1	DAY	22	4	21214623
212146232	8	20181101	20181101	1	DAY	22	4	21214623
212146232	9	20181115	20181129	15	DAY	22	4	21214623
212146232	10	20181122	20181122	1	DAY	22	4	21214623
212146232	11	20181129	20181129	1	DAY	22	4	21214623
212146232	12	20181213	20181220	8	DAY	22	4	21214623
212146232	13	20190110	20190117	8	DAY	22	4	21214623
212146232	14	20190117	20190117	1	DAY	22	4	21214623
212146232	15	20190124	20190124	1	DAY	22	4	21214623
212146232	16	20190131	20190214	15	DAY	22	4	21214623
212146232	17	20190207	20190207	1	DAY	22	4	21214623
212146232	18	20190214	20190214	1	DAY	22	4	21214623
212146232	19	20190307	20190307	1	DAY	22	4	21214623
212146232	20	20190307	20190314	8	DAY	22	4	21214623
212146232	21	20190328	20190411	15	DAY	22	4	21214623
212146232	22	20190404	20190404	1	DAY	22	4	21214623
212146232	23	20190411	20190411	1	DAY	22	4	21214623
212146232	24	20190425	20190425	1	DAY	22	4	21214623
212146232	25	20190509	20190516	8	DAY	22	4	21214623
212146232	26	20190516	20190516	1	DAY	22	4	21214623
212146232	27	20190530	20190530	1	DAY	22	4	21214623
212146232	28	20190613	20190627	15	DAY	22	4	21214623
212146232	29	20190620	20190620	1	DAY	22	4	21214623
212146232	30	20190711	20190711	1	DAY	22	4	21214623
212146232	31	20181011	20181011	1	DAY	22	4	21214623
212146232	32	20181220				22	4	21214623
212146232	33	20180724				22	4	21214623
212146232	34	20180809				22	4	21214623
212152332	1	20201216	20201230	15	DAY	22	4	21215233
212152332	2	20201208	20210105	29	DAY	22	4	21215233
212152332	3	20201208	20210105	29	DAY	22	4	21215233
212637142	1	20210420	20210426	7	DAY	22	4	21263714
212637142	2	20210415	20210423	9	DAY	22	4	21263714
212924452	1	20200108	20200108	1	DAY	22	4	21292445
212924452	2	20200108	20200122	15	DAY	22	4	21292445
212924452	3	20200106				22	4	21292445
212924452	4	20200106				22	4	21292445
212924452	5	20200106				22	4	21292445
216313601	1	20210729	20210729	1	DAY	22	4	21631360
216313601	2	20210812	20210902	22	DAY	22	4	21631360
216313601	3	20210819				22	4	21631360
216313601	4	20210826				22	4	21631360
216313601	5	20210902				22	4	21631360
216313601	6	20211008	20211015	8	DAY	22	4	21631360
216313601	7	20210727				22	4	21631360
216313601	8	20210727				22	4	21631360
216418991	1	20220422				22	4	21641899
189026015	1	2018	202011			23	1	18902601
189026015	2	202012	202101			23	1	18902601
195849582	1	202009				23	1	19584958
216376903	1	20221102				23	1	21637690
218935601	1	20210618	202110			23	1	21893560
221461611	1	20230220	20230316	25	DAY	23	1	22146161
219343242	1	20201204	20201223	20	DAY	23	2	21934324
219343242	2	20201223	20210115	24	DAY	23	2	21934324
219343242	3	20210115	20210205	22	DAY	23	2	21934324
219343242	4	20210205	20210226	22	DAY	23	2	21934324
219343242	5	20201204	20201223	20	DAY	23	2	21934324
219343242	6	20201223	20210115	24	DAY	23	2	21934324
219343242	7	20210115	20210205	22	DAY	23	2	21934324
219343242	8	20210205	20210226	22	DAY	23	2	21934324
220613084	1	20230109				23	2	22061308
220613084	2	20230208	20230215	8	DAY	23	2	22061308
220613084	7	20230127				23	2	22061308
220613084	9	20230126				23	2	22061308
220613084	10	20230127				23	2	22061308
220613084	12	20230127				23	2	22061308
220613084	13	20230126				23	2	22061308
220613084	14	20230126				23	2	22061308
220613084	15	20230127				23	2	22061308
220613084	16	20230127				23	2	22061308
220613084	20	20221107				23	2	22061308
220613084	22	20221107				23	2	22061308
220613084	23	202201				23	2	22061308
220613084	24	20220215				23	2	22061308
220613084	26	20230126				23	2	22061308
222486292	1	20230117	20230227	42	DAY	23	2	22248629
222983072	1	20230304	20230410	38	DAY	23	2	22298307
223593092	1	20230120				23	2	22359309
195328822	3	20110919	20111013	25	DAY	23	3	19532882
195328822	4	20111013		25	DAY	23	3	19532882
195328822	7	20090112				23	3	19532882
227875871	1	20230203				23	3	22787587
227875871	2	20230210				23	3	22787587
227875871	3	20230217				23	3	22787587
227875871	4	20230224				23	3	22787587
227875871	5	20230303				23	3	22787587
227875871	6	20230310				23	3	22787587
227875871	7	20230324				23	3	22787587
227875871	8	20230331				23	3	22787587
227875871	9	20230407				23	3	22787587
227875871	10	20230414				23	3	22787587
227875871	11	20230421				23	3	22787587
227875871	12	20230428	20230509	12	DAY	23	3	22787587
227875871	13	202302				23	3	22787587
227875871	16	20230127				23	3	22787587
231231262	1	20231012	20231012	1	DAY	23	4	23123126
242838451	1	20240606				24	3	24283845
168150903	1	20181114	20190220	89	DAY	24	4	16815090
168150903	2	20190326	20190402	8	DAY	24	4	16815090
168150903	3	20180815	20190213	182	DAY	24	4	16815090
168150903	4	20180815	20190213	182	DAY	24	4	16815090
206991772	1	20200413	20200413	1	DAY	24	4	20699177
208054493	1	20220309	20220414	37	DAY	24	4	20805449
247271752	1	20241120	20241120	5	MIN	24	4	24727175
247271752	2	20241127	20241127	5	MIN	24	4	24727175
247271752	4	20241120				24	4	24727175
247271752	5	20241120				24	4	24727175
247271752	6	20241122				24	4	24727175
247271752	7	20241123				24	4	24727175
247271752	8	20241124				24	4	24727175
247271752	11	20221030				24	4	24727175
247271752	13	20241030				24	4	24727175
247271752	14	20241115				24	4	24727175
247271752	15	20241120				24	4	24727175
198698044	1	20210609	20210713	35	DAY	25	1	19869804
221891362	1	202007				25	1	22189136
221891362	3	2012				25	1	22189136
221891362	4	2012				25	1	22189136
221891362	5	2012				25	1	22189136
